# Supplementary material for: VULGARE ROW-TYPE SIX 5 binds to the promoter of tillering and floral homeotic genes to regulate their expression
Source: Plant Physiol. 2025 Jul 17;198(4):kiaf309. doi: 10.1093/plphys/kiaf309 (PMC12360928; doi:10.1093/plphys/kiaf309)
Supplement: kiaf309_Supplementary_Data [file kiaf309_supplementary_data.zip]

Archive with 2 entries (2 files):
- Winkelmolen_etal_SupplementaryFigures.pdf
- Winkelmolen_etal_SupplementaryTables.xlsx
