# Supplementary material for: VULGARE ROW-TYPE SIX 5 binds to the promoter of tillering and floral homeotic genes to regulate their expression
Source: Plant Physiol. 2025 Jul 17;198(4):kiaf309. doi: 10.1093/plphys/kiaf309 (PMC12360928; doi:10.1093/plphys/kiaf309)
Supplement: kiaf309_Supplementary_Data [file kiaf309_supplementary_data.zip › Winkelmolen_etal_SupplementaryTables.xlsx]

## Sheet: Supplementary Table S1
Supplementary Table S1: DESEQ2 results for each gene in Vegetative Apex (VA), Transition Apex (TA), triple mound (TM), Lemma and stamen primordia (LP/SP), and throughout development (GLM) in vrs5 (int-c.5) compared to WT (Bowman). The threshold colomns represent if the gene is differentially expressed at given stage or throughout development. The MorexV3 annotation and the GO-terms defined by Pan…
	VA			TA			TM			LP/SP			GLM
gene	log2FoldChange	padj	threshold	log2FoldChange2	padj2	threshold4	log2FoldChange5	padj6	threshold7	log2FoldChange8	padj9	threshold10	log2FoldChange11	padj12	threshold13	annotation	GO_Panzzer	cluster group
HORVU.MOREX.r3.1HG0000010	0.147	0.955	FALSE	-0.236	0.68	FALSE	0.262	0.637	FALSE	-0.369	0.282	FALSE	-0.061	0.833	FALSE	50S ribosomal protein L28	GO:1990904;GO:0003735;GO:0006412;GO:0005840;GO:0003729;GO:0009570;GO:0009941;GO:0005783;	NA
HORVU.MOREX.r3.1HG0000020	NA	NA	NA	0.863	NA	NA	-0.709	NA	NA	NA	NA	NA	0.038	NA	FALSE	50S ribosomal protein L18	NA	NA
HORVU.MOREX.r3.1HG0000030	-0.281	0.903	FALSE	0.281	0.88	FALSE	-0.189	0.932	FALSE	-0.083	0.946	FALSE	-0.082	0.794	FALSE	Serine/threonine-protein kinase ATM		NA
HORVU.MOREX.r3.1HG0000040	-0.117	0.904	FALSE	0.001	0.999	FALSE	-0.121	0.841	FALSE	-0.2	0.406	FALSE	-0.122	0.021	FALSE	Peroxisomal membrane protein PEX14	GO:0016560;GO:0031903;GO:0005102;GO:0005777;GO:0004842;GO:1990429;GO:0010182;GO:0016567;	NA
HORVU.MOREX.r3.1HG0000050	0.034	0.991	FALSE	0.111	0.935	FALSE	-0.186	0.741	FALSE	0.016	0.982	FALSE	-0.021	0.892	FALSE	RING-finger ubiquitin ligase	GO:0010182;GO:0004842;GO:0016020;GO:0009579;GO:0016874;GO:0016567;GO:0010343;	NA
HORVU.MOREX.r3.1HG0000060	0.183	0.871	FALSE	0.287	0.261	FALSE	0.113	0.89	FALSE	0.262	0.211	FALSE	0.197	0.03	FALSE	Tripartite motif-containing protein 29	NA	NA
HORVU.MOREX.r3.1HG0000070	-0.086	0.967	FALSE	-0.127	0.817	FALSE	0.092	0.887	FALSE	-0.151	0.547	FALSE	-0.082	0.373	FALSE	Nucleic acid-binding, OB-fold-like protein	GO:0003729;GO:0005829;GO:0005576;GO:0005634;GO:0005886;	NA
HORVU.MOREX.r3.1HG0000080	0.038	0.992	FALSE	0.218	0.529	FALSE	0.117	0.887	FALSE	0.169	0.614	FALSE	0.121	0.18	FALSE	Receptor-like kinase	GO:0004674;GO:0006468;GO:0005886;GO:0005524;	NA
HORVU.MOREX.r3.1HG0000090	0.003	0.999	FALSE	-0.04	0.986	FALSE	0.319	0.704	FALSE	0.326	0.289	FALSE	0.139	0.536	FALSE	Endoribonuclease E-like protein	GO:0016020;	NA
HORVU.MOREX.r3.1HG0000100	-0.666	0.872	FALSE	-0.029	0.997	FALSE	0.091	0.988	FALSE	-1.695	0.193	FALSE	-0.541	0.309	FALSE	Cytochrome P450	GO:0016705;GO:0016020;GO:0071704;GO:0004497;GO:0005506;GO:0020037;	NA
HORVU.MOREX.r3.1HG0000110	-0.232	0.594	FALSE	-0.249	0.423	FALSE	-0.387	0.202	FALSE	-0.193	0.365	FALSE	-0.28	0.001	FALSE	Phospholipid-transporting ATPase	GO:0140326;GO:0034204;GO:0016020;GO:0015914;GO:0071944;GO:0000287;GO:0016887;GO:0005524;GO:0015986;GO:0046933;GO:1902600;	NA
HORVU.MOREX.r3.1HG0000120	NA	NA	NA	NA	NA	NA	NA	NA	NA	NA	NA	NA	NA	NA	NA	HAT family dimerisation domain containing protein	NA	NA
HORVU.MOREX.r3.1HG0000130	0.101	0.909	FALSE	0.058	0.976	FALSE	-0.055	0.953	FALSE	-0.053	0.861	FALSE	-0.002	0.994	FALSE	Paired amphipathic helix protein Sin3	GO:0003714;GO:0045892;GO:0005634;GO:0000785;GO:0070013;GO:1902494;GO:0006357;	NA
HORVU.MOREX.r3.1HG0000140	0.033	0.993	FALSE	0.196	0.672	FALSE	-0.002	0.999	FALSE	0.198	0.427	FALSE	0.093	0.202	FALSE	Glycosyltransferase-like KOBITO 1	GO:0009737;GO:0009505;GO:0016757;GO:0030244;GO:0016020;GO:0005737;GO:0009831;GO:2001009;GO:0009663;GO:0010078;GO:0009826;GO:0010215;GO:0009749;GO:0071482;GO:0030154;	NA
HORVU.MOREX.r3.1HG0000150	-1.156	NA	NA	1.614	NA	NA	0.819	NA	NA	-0.714	NA	NA	0.191	NA	FALSE	Transposon protein, putative, Pong sub-class		NA
HORVU.MOREX.r3.1HG0000160	NA	NA	NA	NA	NA	NA	NA	NA	NA	NA	NA	NA	NA	NA	NA	rRNA N-glycosidase	NA	NA
HORVU.MOREX.r3.1HG0000170	NA	NA	NA	NA	NA	NA	NA	NA	NA	NA	NA	NA	NA	NA	NA	rRNA N-glycosidase	NA	NA
HORVU.MOREX.r3.1HG0000180	NA	NA	NA	NA	NA	NA	NA	NA	NA	NA	NA	NA	NA	NA	NA	Cysteine proteinases superfamily protein	NA	NA
HORVU.MOREX.r3.1HG0000190	NA	NA	NA	NA	NA	NA	NA	NA	NA	NA	NA	NA	NA	NA	NA	Retrovirus-related Pol polyprotein from transposon TNT 1-94	GO:0003964;GO:0006278;GO:0003676;GO:0015074;GO:0006974;	NA
HORVU.MOREX.r3.1HG0000200	NA	NA	NA	NA	NA	NA	NA	NA	NA	NA	NA	NA	NA	NA	NA	Werner Syndrome-like exonuclease	GO:0008408;GO:0006139;GO:0003676;	NA
HORVU.MOREX.r3.1HG0000210	0.098	0.983	FALSE	-0.087	0.982	FALSE	0.151	0.906	FALSE	-0.173	0.788	FALSE	-0.013	0.966	FALSE	Disease resistance protein (TIR-NBS-LRR class) family	GO:0043531;GO:0006952;GO:0016020;GO:0051707;	NA
HORVU.MOREX.r3.1HG0000220	0.214	0.799	FALSE	-0.012	0.996	FALSE	0.062	0.97	FALSE	-0.208	0.511	FALSE	0	0.999	FALSE	disease resistance protein (TIR-NBS-LRR class)	GO:0043531;GO:0006952;GO:0016020;GO:0051707;	NA
HORVU.MOREX.r3.1HG0000230	NA	NA	NA	NA	NA	NA	NA	NA	NA	NA	NA	NA	NA	NA	NA	Defensin-like (DEFL) family protein	GO:0050832;GO:0005576;	NA
HORVU.MOREX.r3.1HG0000240	NA	NA	NA	NA	NA	NA	NA	NA	NA	NA	NA	NA	NA	NA	NA	Leucine-rich repeat receptor-like protein kinase family protein	GO:0016020;GO:0016301;GO:0016310;GO:0071944;	NA
HORVU.MOREX.r3.1HG0000250	-0.104	0.979	FALSE	-0.148	0.939	FALSE	-0.019	0.993	FALSE	-0.406	0.226	FALSE	-0.18	0.198	FALSE	disease resistance protein (TIR-NBS-LRR class)	GO:0043531;GO:0006952;GO:0016020;GO:0051707;	NA
HORVU.MOREX.r3.1HG0000260	-0.563	0.74	FALSE	0.201	0.978	FALSE	2.738	0.001	TRUE	-3.805	NA	NA	-0.146	0.934	FALSE	Dirigent protein	GO:0030246;GO:0048046;GO:0044249;GO:0071704;GO:0036094;	1B
HORVU.MOREX.r3.1HG0000270	-1.633	NA	NA	NA	NA	NA	NA	NA	NA	NA	NA	NA	-0.362	NA	FALSE	Albumin 1	GO:0006952;GO:0016020;	NA
HORVU.MOREX.r3.1HG0000280	NA	NA	NA	NA	NA	NA	NA	NA	NA	NA	NA	NA	NA	NA	NA	Fatty acyl-CoA reductase	GO:0080019;GO:0006629;GO:0043231;GO:0102965;GO:0010345;GO:0016020;GO:0006637;	NA
HORVU.MOREX.r3.1HG0000290	NA	NA	NA	NA	NA	NA	NA	NA	NA	NA	NA	NA	NA	NA	NA	B3 domain-containing protein	GO:0005634;GO:0003677;	NA
HORVU.MOREX.r3.1HG0000300	NA	NA	NA	NA	NA	NA	NA	NA	NA	NA	NA	NA	NA	NA	NA	Retrovirus-related Pol polyprotein from transposon TNT 1-94	GO:0003676;	NA
HORVU.MOREX.r3.1HG0000310	NA	NA	NA	NA	NA	NA	NA	NA	NA	NA	NA	NA	NA	NA	NA	Transposon Ty1-PR3 Gag-Pol polyprotein	GO:0005840;	NA
HORVU.MOREX.r3.1HG0000320	NA	NA	NA	NA	NA	NA	NA	NA	NA	NA	NA	NA	NA	NA	NA	O-acyltransferase WSD1	GO:0019432;GO:0004144;GO:0016020;	NA
HORVU.MOREX.r3.1HG0000330	NA	NA	NA	NA	NA	NA	NA	NA	NA	NA	NA	NA	NA	NA	NA	O-acyltransferase WSD1	GO:0004144;GO:0045017;GO:0005886;GO:0047196;GO:0046460;GO:0006641;	NA
HORVU.MOREX.r3.1HG0000340	NA	NA	NA	NA	NA	NA	NA	NA	NA	NA	NA	NA	NA	NA	NA	Esterase/lipase/thioesterase-like protein	GO:0004144;GO:0044249;GO:0005789;GO:1901576;GO:0004140;GO:0015936;GO:0005524;	NA
HORVU.MOREX.r3.1HG0000350	0.033	0.995	FALSE	0.086	0.971	FALSE	-0.199	0.731	FALSE	0.142	0.78	FALSE	-0.002	0.996	FALSE	SNF1-related protein kinase regulatory subunit beta-2	GO:0005737;GO:0016301;GO:0016310;GO:1901982;GO:0031588;GO:0019887;GO:0043231;	NA
HORVU.MOREX.r3.1HG0000360	NA	NA	NA	NA	NA	NA	NA	NA	NA	NA	NA	NA	NA	NA	NA	carboxyl-terminal peptidase (DUF239)	GO:0016020;	NA
HORVU.MOREX.r3.1HG0000370	NA	NA	NA	NA	NA	NA	NA	NA	NA	NA	NA	NA	NA	NA	NA	1-deoxy-D-xylulose-5-phosphate synthase	NA	NA
HORVU.MOREX.r3.1HG0000380	-0.043	0.992	FALSE	-0.206	0.694	FALSE	-0.647	0.004	TRUE	-0.821	0	TRUE	-0.443	0	FALSE	Pectin lyase-like superfamily protein	GO:0016020;	1A
HORVU.MOREX.r3.1HG0000390	0.148	0.919	FALSE	-0.337	0.098	FALSE	-0.605	0.005	TRUE	-0.888	0	TRUE	-0.436	0.001	FALSE	Jasmonate-induced protein		1A
HORVU.MOREX.r3.1HG0000400	0.768	NA	NA	-1.06	NA	NA	3.858	NA	NA	1.885	NA	NA	1.414	NA	NA	XH/XS domain-containing family protein	GO:0031047;	NA
HORVU.MOREX.r3.1HG0000410	0.263	0.831	FALSE	-0.549	0.039	FALSE	-0.959	0	TRUE	-0.756	0.006	TRUE	-0.515	0.003	FALSE	Jasmonate induced protein	GO:0016020;	1A
HORVU.MOREX.r3.1HG0000420	1.14	0.961	FALSE	-0.162	0.982	FALSE	-9.029	0.225	FALSE	-6.683	0.416	FALSE	-3.634	0.06	FALSE	Pectin lyase-like superfamily protein	GO:0016020;	NA
HORVU.MOREX.r3.1HG0000460	-0.106	0.979	FALSE	-0.203	0.827	FALSE	-0.796	0.031	TRUE	-0.811	0.001	TRUE	-0.49	0.003	FALSE	Pectin lyase-like superfamily protein	GO:0016020;	1A
HORVU.MOREX.r3.1HG0000470	-0.015	0.997	FALSE	-0.335	0.168	FALSE	-0.894	0	TRUE	-0.831	0	TRUE	-0.532	0	FALSE	Jasmonate induced protein	GO:0016020;	1A
HORVU.MOREX.r3.1HG0000480	0.1	0.958	FALSE	-0.232	0.568	FALSE	-0.671	0.011	TRUE	-0.58	0	TRUE	-0.361	0.006	FALSE	Jasmonate-induced protein		1A
HORVU.MOREX.r3.1HG0000490	0.183	0.977	FALSE	-0.735	0.688	FALSE	0.572	0.577	FALSE	-0.44	0.634	FALSE	-0.096	0.856	FALSE	Chalcone-flavonone isomerase family protein	GO:0016872;GO:0009570;GO:0009813;GO:0005504;GO:0006631;	NA
HORVU.MOREX.r3.1HG0000500	-2.627	NA	NA	-1.06	NA	NA	-3.462	NA	NA	-1.528	NA	NA	-2.271	NA	NA	Coagulation factor V	NA	NA
HORVU.MOREX.r3.1HG0000510	0.116	0.995	FALSE	0.225	0.985	FALSE	-0.21	0.968	FALSE	0.652	0.755	FALSE	0.18	0.813	FALSE	Retrovirus-related Pol polyprotein from transposon TNT 1-94	GO:0016020;	NA
HORVU.MOREX.r3.1HG0000520	NA	NA	NA	NA	NA	NA	NA	NA	NA	NA	NA	NA	NA	NA	NA	Disease resistance protein RPM1	GO:0043531;GO:0006952;GO:0051707;	NA
HORVU.MOREX.r3.1HG0000530	NA	NA	NA	NA	NA	NA	NA	NA	NA	NA	NA	NA	NA	NA	NA	F-box protein-like	GO:0031146;GO:0019005;	NA
HORVU.MOREX.r3.1HG0000540	NA	NA	NA	NA	NA	NA	NA	NA	NA	NA	NA	NA	NA	NA	NA	Protein kinase family protein	GO:0030247;GO:0007166;GO:0005886;GO:0005509;GO:0006468;GO:0004674;GO:0005524;GO:0008270;	NA
HORVU.MOREX.r3.1HG0000550	NA	NA	NA	NA	NA	NA	NA	NA	NA	NA	NA	NA	NA	NA	NA	Polyprotein	GO:0003964;GO:0006278;GO:0004190;GO:0004519;GO:0090502;GO:0004540;GO:0003676;GO:0046872;	NA
HORVU.MOREX.r3.1HG0000560	NA	NA	NA	NA	NA	NA	2.56	NA	NA	NA	NA	NA	0.686	NA	NA	Retrotransposon protein, putative, Ty3-gypsy subclass	GO:0008270;GO:0003676;	NA
HORVU.MOREX.r3.1HG0000570	NA	NA	NA	NA	NA	NA	1.982	NA	NA	NA	NA	NA	0.519	NA	FALSE	Stabilin-1	NA	NA
HORVU.MOREX.r3.1HG0000580	-0.936	0.943	FALSE	0.478	NA	FALSE	0.997	NA	NA	2.879	NA	NA	0.545	0.788	FALSE	Leucine-rich repeat receptor-like protein kinase family protein, putative	GO:0016301;GO:0016310;GO:0016020;GO:0016773;GO:0036211;GO:0140096;GO:0005524;	NA
HORVU.MOREX.r3.1HG0000590	1.513	NA	NA	-2.4	NA	NA	-0.379	NA	FALSE	-1.796	NA	NA	-0.695	0.663	FALSE	TSK-associating protein 1	NA	NA
HORVU.MOREX.r3.1HG0000600	0.006	0.999	FALSE	-0.8	0.72	FALSE	-0.294	0.918	FALSE	-1.02	0.463	FALSE	-0.489	0.096	FALSE	Receptor protein kinase, putative	GO:0004672;GO:0006468;GO:0016020;GO:0071944;GO:0051716;GO:0005524;GO:0009725;GO:0071495;GO:0038023;GO:0023052;GO:0007154;GO:0050794;	NA
HORVU.MOREX.r3.1HG0000610	-0.223	0.71	FALSE	-0.608	0.001	TRUE	-0.533	0.016	FALSE	-0.484	0.029	FALSE	-0.477	0	FALSE	Charged multivesicular body protein 5	GO:0007034;GO:0005768;GO:0006900;GO:0032509;	1A
HORVU.MOREX.r3.1HG0000620	0.051	0.982	FALSE	-0.055	0.972	FALSE	-0.339	0.029	FALSE	-0.128	0.589	FALSE	-0.132	0.064	FALSE	Mei2-like protein	GO:0003723;GO:0051321;GO:0046872;GO:0006979;GO:0016787;GO:0098869;GO:0004601;GO:0020037;	NA
HORVU.MOREX.r3.1HG0000630	0.081	0.979	FALSE	-0.02	0.987	FALSE	-0.061	0.969	FALSE	0.353	0.035	FALSE	0.074	0.683	FALSE	RING-finger E3 ubiquitin ligase, putative	GO:0004842;GO:0016567;GO:0005634;GO:0006325;GO:0003677;GO:0046872;GO:0010369;GO:0061659;GO:0010629;GO:0042393;GO:0010429;GO:0010428;GO:0003682;GO:0016874;GO:0010424;GO:0090309;GO:0051301;	NA
HORVU.MOREX.r3.1HG0000640	NA	NA	NA	NA	NA	NA	NA	NA	NA	NA	NA	NA	NA	NA	NA	F-box and associated interaction domains-containing protein	NA	NA
HORVU.MOREX.r3.1HG0000650	NA	NA	NA	NA	NA	NA	NA	NA	NA	NA	NA	NA	NA	NA	NA	beta glucosidase 29	NA	NA
HORVU.MOREX.r3.1HG0000660	0.103	0.933	FALSE	0.125	0.839	FALSE	-0.179	0.683	FALSE	0.088	0.779	FALSE	0.019	0.874	FALSE	Transcription initiation factor TFIID subunit 6	GO:0016251;GO:0046695;GO:0006367;GO:0000124;GO:0046982;GO:0005669;GO:0003713;GO:0003743;GO:0070897;GO:0045893;GO:0006413;	NA
HORVU.MOREX.r3.1HG0000670	0.013	0.997	FALSE	-0.147	0.856	FALSE	-0.323	0.381	FALSE	-0.033	0.963	FALSE	-0.139	0.129	FALSE	translocase subunit seca		NA
HORVU.MOREX.r3.1HG0000680	-1.015	0.719	FALSE	-0.231	0.981	FALSE	0.621	0.799	FALSE	-1.491	0.537	FALSE	-0.477	0.449	FALSE	APOLLO	GO:0003676;GO:0008408;	NA
HORVU.MOREX.r3.1HG0000690	0.86	0.929	FALSE	-1.566	NA	NA	-0.332	0.964	FALSE	-1.55	NA	NA	-0.503	0.695	FALSE	Receptor protein kinase, putative	GO:0004672;GO:0006468;GO:0016020;GO:0071944;GO:0051716;GO:0005524;GO:0009725;GO:0071495;GO:0038023;GO:0023052;GO:0007154;GO:0050794;	NA
HORVU.MOREX.r3.1HG0000700	NA	NA	NA	NA	NA	NA	NA	NA	NA	NA	NA	NA	NA	NA	NA	SHI-related sequence 8	NA	NA
HORVU.MOREX.r3.1HG0000710	NA	NA	NA	NA	NA	NA	1.215	NA	NA	NA	NA	NA	0.278	NA	FALSE	Carotenoid cleavage dioxygenase	GO:0016702;GO:0016121;GO:0009570;GO:0046872;GO:0004523;GO:0090502;GO:0003676;	NA
HORVU.MOREX.r3.1HG0000720	0.141	NA	FALSE	0.863	NA	NA	0.421	NA	FALSE	NA	NA	NA	0.375	NA	FALSE	Receptor protein kinase, putative	GO:0004672;GO:0006468;GO:0016020;GO:0071944;GO:0051716;GO:0005524;GO:0009725;GO:0071495;GO:0038023;GO:0023052;GO:0007154;GO:0050794;	NA
HORVU.MOREX.r3.1HG0000730	-1.186	0.851	FALSE	3.127	NA	NA	0.639	0.953	FALSE	4.374	NA	NA	1.1	0.312	FALSE	Receptor protein kinase, putative	GO:0004672;GO:0006468;GO:0016020;GO:0071944;GO:0051716;GO:0005524;GO:0009725;GO:0071495;GO:0038023;GO:0023052;GO:0007154;GO:0050794;	NA
HORVU.MOREX.r3.1HG0000740	0.221	0.97	FALSE	0.171	0.978	FALSE	0.162	0.955	FALSE	0.376	0.706	FALSE	0.22	0.464	FALSE	7,8-dihydroneopterin aldolase	NA	NA
HORVU.MOREX.r3.1HG0000750	NA	NA	NA	NA	NA	NA	NA	NA	NA	NA	NA	NA	NA	NA	NA	Transposon protein, putative, CACTA, En/Spm sub-class		NA
HORVU.MOREX.r3.1HG0000760	NA	NA	NA	NA	NA	NA	NA	NA	NA	NA	NA	NA	NA	NA	NA	vesicle transport V-snare 13	NA	NA
HORVU.MOREX.r3.1HG0000770	NA	NA	NA	NA	NA	NA	NA	NA	NA	NA	NA	NA	NA	NA	NA	P-loop containing nucleoside triphosphate hydrolases superfamily protein	NA	NA
HORVU.MOREX.r3.1HG0000780	NA	NA	NA	NA	NA	NA	NA	NA	NA	NA	NA	NA	NA	NA	NA	Gamma-gliadin	GO:0045735;GO:0005773;	NA
HORVU.MOREX.r3.1HG0000790	NA	NA	NA	NA	NA	NA	NA	NA	NA	NA	NA	NA	NA	NA	NA	root meristem growth factor	NA	NA
HORVU.MOREX.r3.1HG0000800	NA	NA	NA	NA	NA	NA	NA	NA	NA	NA	NA	NA	NA	NA	NA	Gamma-gliadin	GO:0045735;GO:0005773;	NA
HORVU.MOREX.r3.1HG0000810	NA	NA	NA	NA	NA	NA	NA	NA	NA	NA	NA	NA	NA	NA	NA	Gamma gliadin	GO:0045735;GO:0005773;	NA
HORVU.MOREX.r3.1HG0000820	NA	NA	NA	-1.785	NA	NA	NA	NA	NA	NA	NA	NA	-0.443	NA	FALSE	Transposon protein, putative, CACTA, En/Spm sub-class	NA	NA
HORVU.MOREX.r3.1HG0000830	2.388	NA	NA	0.878	NA	NA	3.294	NA	NA	1.885	NA	NA	2.149	NA	NA	Transposon protein, putative, CACTA, En/Spm sub-class	NA	NA
HORVU.MOREX.r3.1HG0000840	2.728	NA	NA	-0.099	0.995	FALSE	-0.471	0.968	FALSE	-0.226	NA	FALSE	0.259	0.848	FALSE	Transposon protein, putative, CACTA, En/Spm sub-class	GO:0016020;	NA
HORVU.MOREX.r3.1HG0000850	-0.003	0.999	FALSE	-0.19	0.624	FALSE	0.304	0.334	FALSE	-0.224	0.352	FALSE	-0.043	0.86	FALSE	Peptidyl-prolyl cis-trans isomerase	GO:0000413;GO:0003755;GO:0009533;GO:0006457;GO:0016018;GO:0043424;GO:0010275;	NA
HORVU.MOREX.r3.1HG0000860	NA	NA	NA	NA	NA	NA	NA	NA	NA	NA	NA	NA	NA	NA	NA	Gamma-gliadin	GO:0045735;	NA
HORVU.MOREX.r3.1HG0000870	NA	NA	NA	NA	NA	NA	NA	NA	NA	NA	NA	NA	NA	NA	NA	transmembrane protein, putative (DUF 3339)	GO:0016020;	NA
HORVU.MOREX.r3.1HG0000880	-1.021	0.556	FALSE	0.119	0.985	FALSE	0.266	0.944	FALSE	1.07	0.798	FALSE	0.027	0.981	FALSE	transmembrane protein, putative (DUF 3339)	GO:0016020;	NA
HORVU.MOREX.r3.1HG0000890	NA	NA	NA	NA	NA	NA	NA	NA	NA	NA	NA	NA	NA	NA	NA	tRNA uridine 5-carboxymethylaminomethyl modification enzyme MnmG	NA	NA
HORVU.MOREX.r3.1HG0000900	NA	NA	NA	NA	NA	NA	NA	NA	NA	NA	NA	NA	NA	NA	NA	Trimethylamine methyltransferase MttB	NA	NA
HORVU.MOREX.r3.1HG0000910	-1.156	NA	NA	NA	NA	NA	NA	NA	NA	NA	NA	NA	-0.203	NA	FALSE	RNA-directed DNA polymerase (Reverse transcriptase)	GO:0016020;	NA
HORVU.MOREX.r3.1HG0000920	NA	NA	NA	NA	NA	NA	NA	NA	NA	NA	NA	NA	NA	NA	NA	squamosa promoter binding protein-like 7	NA	NA
HORVU.MOREX.r3.1HG0000930	NA	NA	NA	NA	NA	NA	NA	NA	NA	NA	NA	NA	NA	NA	NA	Vitamin B12 transporter BtuB	NA	NA
HORVU.MOREX.r3.1HG0000940	NA	NA	NA	NA	NA	NA	NA	NA	NA	NA	NA	NA	NA	NA	NA	SWAP (Suppressor-of-White-APricot)/surp domain-containing protein	NA	NA
HORVU.MOREX.r3.1HG0000950	-2.062	0.518	FALSE	-1.312	0.353	FALSE	-1.145	0.37	FALSE	-0.016	NA	FALSE	-1.381	0.01	TRUE	Glucan 1,3-beta-glucosidase	NA	1A
HORVU.MOREX.r3.1HG0000960	NA	NA	NA	NA	NA	NA	NA	NA	NA	NA	NA	NA	NA	NA	NA	Retrovirus-related Pol polyprotein from transposon TNT 1-94	GO:0003964;GO:0006278;GO:0005840;GO:0016020;	NA
HORVU.MOREX.r3.1HG0000970	1.068	NA	NA	-1.332	NA	NA	-2.381	0.356	FALSE	-1.814	NA	NA	-1.045	0.184	FALSE	NADH pyrophosphatase	NA	NA
HORVU.MOREX.r3.1HG0000980	-0.455	0.967	FALSE	-0.201	0.99	FALSE	0.358	0.96	FALSE	-0.5	NA	FALSE	-0.198	0.827	FALSE	Phosphatidylinositol 3-kinase	NA	NA
HORVU.MOREX.r3.1HG0000990	0.141	0.951	FALSE	0.369	0.768	FALSE	0.272	0.725	FALSE	0.033	0.981	FALSE	0.19	0.344	FALSE	Pm3-like disease resistance protein	GO:0043531;GO:0006952;GO:0051707;	NA
HORVU.MOREX.r3.1HG0001000	NA	NA	NA	NA	NA	NA	NA	NA	NA	NA	NA	NA	NA	NA	NA	Protein DETOXIFICATION	NA	NA
HORVU.MOREX.r3.1HG0001010	0.44	0.842	FALSE	0.591	0.55	FALSE	0.204	0.947	FALSE	-0.27	0.847	FALSE	0.233	0.4	FALSE	Pm3-like disease resistance protein	GO:0043531;GO:0006952;GO:0051707;	NA
HORVU.MOREX.r3.1HG0001020	0.017	0.999	FALSE	2.412	0.498	FALSE	-0.401	NA	FALSE	-2.304	NA	NA	-0.037	0.983	FALSE	Pm3-like disease resistance protein	GO:0043531;GO:0006952;GO:0051707;	NA
HORVU.MOREX.r3.1HG0001030	0.062	0.995	FALSE	0.156	0.982	FALSE	0.487	0.793	FALSE	-0.655	0.685	FALSE	0.037	0.956	FALSE	Pm3-like disease resistance protein	GO:0043531;GO:0006952;GO:0051707;	NA
HORVU.MOREX.r3.1HG0001040	NA	NA	NA	NA	NA	NA	NA	NA	NA	NA	NA	NA	NA	NA	NA	Alanine--tRNA ligase	NA	NA
HORVU.MOREX.r3.1HG0001050	NA	NA	NA	NA	NA	NA	NA	NA	NA	NA	NA	NA	NA	NA	NA	Dirigent protein	NA	NA
HORVU.MOREX.r3.1HG0001060	NA	NA	NA	NA	NA	NA	NA	NA	NA	NA	NA	NA	NA	NA	NA	5'-3' exonuclease family protein	NA	NA
HORVU.MOREX.r3.1HG0001070	NA	NA	NA	NA	NA	NA	NA	NA	NA	NA	NA	NA	NA	NA	NA	Low-molecular-weight glutenin subunit	GO:0045735;	NA
HORVU.MOREX.r3.1HG0001080	NA	NA	NA	NA	NA	NA	NA	NA	NA	NA	NA	NA	NA	NA	NA	Low-molecular-weight glutenin subunit	GO:0045735;	NA
HORVU.MOREX.r3.1HG0001090	NA	NA	NA	NA	NA	NA	NA	NA	NA	NA	NA	NA	NA	NA	NA	Transposon protein, putative, CACTA, En/Spm sub-class	NA	NA
HORVU.MOREX.r3.1HG0001100	NA	NA	NA	NA	NA	NA	NA	NA	NA	NA	NA	NA	NA	NA	NA	Low-molecular-weight glutenin subunit	GO:0045735;	NA
HORVU.MOREX.r3.1HG0001110	NA	NA	NA	NA	NA	NA	NA	NA	NA	NA	NA	NA	NA	NA	NA	Low-molecular-weight glutenin subunit	GO:0045735;	NA
HORVU.MOREX.r3.1HG0001120	-0.176	0.887	FALSE	0.043	0.984	FALSE	0.313	0.334	FALSE	-0.008	0.995	FALSE	0.03	0.882	FALSE	MICOS complex subunit Mic25		NA
HORVU.MOREX.r3.1HG0001130	0.188	0.699	FALSE	0.074	0.952	FALSE	0.054	0.966	FALSE	0.066	0.835	FALSE	0.08	0.244	FALSE	Ankyrin repeat family protein	GO:0009579;GO:0016740;GO:0009536;	NA
HORVU.MOREX.r3.1HG0001140	0.137	0.969	FALSE	-0.354	0.565	FALSE	-0.144	0.918	FALSE	-0.853	0.106	FALSE	-0.284	0.095	FALSE	Protein DJ-1	GO:0050332;GO:0016310;GO:0016301;	NA
HORVU.MOREX.r3.1HG0001150	-0.12	0.954	FALSE	-0.042	0.985	FALSE	0.262	0.528	FALSE	-1.172	0.001	TRUE	-0.242	0.248	FALSE	Protein DJ-1	GO:1903189;GO:0005737;	1B
HORVU.MOREX.r3.1HG0001160	NA	NA	NA	NA	NA	NA	NA	NA	NA	NA	NA	NA	NA	NA	NA	Retrovirus-related Pol polyprotein from transposon TNT 1-94		NA
HORVU.MOREX.r3.1HG0001170	NA	NA	NA	2.192	NA	NA	NA	NA	NA	1.885	NA	NA	1.079	NA	NA	Retrovirus-related Pol polyprotein from transposon TNT 1-94	GO:0015074;GO:0003676;	NA
HORVU.MOREX.r3.1HG0001180	NA	NA	NA	NA	NA	NA	NA	NA	NA	NA	NA	NA	NA	NA	NA	Leucine-rich repeat protein kinase family protein	NA	NA
HORVU.MOREX.r3.1HG0001190	NA	NA	NA	NA	NA	NA	NA	NA	NA	NA	NA	NA	NA	NA	NA	Dirigent protein	NA	NA
HORVU.MOREX.r3.1HG0001200	NA	NA	NA	NA	NA	NA	NA	NA	NA	NA	NA	NA	NA	NA	NA	Transposon protein, putative, CACTA, En/Spm sub-class	NA	NA
HORVU.MOREX.r3.1HG0001210	NA	NA	NA	NA	NA	NA	NA	NA	NA	NA	NA	NA	NA	NA	NA	Dirigent protein	NA	NA
HORVU.MOREX.r3.1HG0001220	NA	NA	NA	NA	NA	NA	NA	NA	NA	NA	NA	NA	NA	NA	NA	Low-molecular-weight glutenin subunit	GO:0045735;	NA
HORVU.MOREX.r3.1HG0001230	NA	NA	NA	NA	NA	NA	NA	NA	NA	NA	NA	NA	NA	NA	NA	Low-molecular-weight glutenin subunit	GO:0045735;	NA
HORVU.MOREX.r3.1HG0001240	NA	NA	NA	NA	NA	NA	NA	NA	NA	NA	NA	NA	NA	NA	NA	Cytochrome P450	GO:0016705;GO:0016020;GO:0071704;GO:0004497;GO:0005506;GO:0020037;	NA
HORVU.MOREX.r3.1HG0001250	NA	NA	NA	NA	NA	NA	NA	NA	NA	NA	NA	NA	NA	NA	NA	Flavin-containing monooxygenase	GO:0004499;GO:0009507;GO:0050661;GO:0050660;GO:0016020;	NA
HORVU.MOREX.r3.1HG0001260	NA	NA	NA	NA	NA	NA	NA	NA	NA	NA	NA	NA	NA	NA	NA	Ubiquitin family protein	GO:0016020;	NA
HORVU.MOREX.r3.1HG0001270	NA	NA	NA	NA	NA	NA	NA	NA	NA	NA	NA	NA	NA	NA	NA	Methylsterol monooxygenase 1-2	GO:1990465;GO:0008610;GO:0005789;GO:0009924;GO:1901700;GO:0005506;GO:0010033;GO:0000254;GO:0016125;GO:0006950;GO:1901617;GO:1901362;GO:0004553;GO:0005975;	NA
HORVU.MOREX.r3.1HG0001280	NA	NA	NA	NA	NA	NA	NA	NA	NA	NA	NA	NA	NA	NA	NA	Receptor-like protein kinase, putative,expressed	GO:0004672;GO:0006468;GO:0016020;GO:0005524;GO:0004888;	NA
HORVU.MOREX.r3.1HG0001290	1.65	NA	NA	-1.924	NA	NA	-0.678	NA	NA	3.729	NA	NA	0.64	NA	NA	Vacuolar fusion protein mon1	NA	NA
HORVU.MOREX.r3.1HG0001300	0.768	NA	NA	NA	NA	NA	NA	NA	NA	-1.528	NA	NA	-0.443	NA	FALSE	Tryptophan synthase alpha chain	NA	NA
HORVU.MOREX.r3.1HG0001310	NA	NA	NA	1.842	NA	NA	NA	NA	NA	2.674	NA	NA	1.186	NA	NA	Retrotransposon protein, putative, unclassified	NA	NA
HORVU.MOREX.r3.1HG0001320	-1.156	NA	NA	-0.325	NA	FALSE	NA	NA	NA	-0.567	NA	FALSE	-0.467	NA	FALSE	Nuclear distribution protein nudE-like 1	NA	NA
HORVU.MOREX.r3.1HG0001330	NA	NA	NA	NA	NA	NA	NA	NA	NA	NA	NA	NA	NA	NA	NA	Low-molecular-weight glutenin subunit	GO:0045735;	NA
HORVU.MOREX.r3.1HG0001340	NA	NA	NA	NA	NA	NA	NA	NA	NA	NA	NA	NA	NA	NA	NA	Plant intracellular Ras-group-related LRR protein 8	NA	NA
HORVU.MOREX.r3.1HG0001350	-1.156	NA	NA	0.863	NA	NA	NA	NA	NA	NA	NA	NA	0.038	NA	FALSE	transmembrane protein, putative (DUF247)	NA	NA
HORVU.MOREX.r3.1HG0001360	-0.09	0.993	FALSE	0.317	0.958	FALSE	-0.048	0.993	FALSE	0.215	0.908	FALSE	0.077	0.858	FALSE	Chloroplastic group IIA intron splicing facilitator CRS1, chloroplastic	GO:0000375;GO:0003729;GO:0006397;	NA
HORVU.MOREX.r3.1HG0001370	NA	NA	NA	NA	NA	NA	NA	NA	NA	NA	NA	NA	NA	NA	NA	Phosphatidic acid phosphatase (PAP2) family protein	NA	NA
HORVU.MOREX.r3.1HG0001380	1.031	NA	NA	-1.796	NA	NA	2.205	NA	NA	0.137	NA	FALSE	0.335	0.882	FALSE	Retrovirus-related Pol polyprotein from transposon TNT 1-94	NA	NA
HORVU.MOREX.r3.1HG0001390	NA	NA	NA	NA	NA	NA	NA	NA	NA	NA	NA	NA	NA	NA	NA	Disease resistance protein (TIR-NBS-LRR class) family	NA	NA
HORVU.MOREX.r3.1HG0001400	-1.156	NA	NA	-0.099	NA	FALSE	1.982	NA	NA	-1.616	NA	NA	-0.203	NA	FALSE	Transmembrane protein, putative (DUF247)	NA	NA
HORVU.MOREX.r3.1HG0001410	0.058	NA	FALSE	NA	NA	NA	-1.261	NA	NA	-0.714	NA	NA	-0.526	NA	FALSE	Transmembrane protein, putative (DUF247)	NA	NA
HORVU.MOREX.r3.1HG0001420	NA	NA	NA	NA	NA	NA	NA	NA	NA	1.21	NA	NA	0.278	NA	FALSE	Low-molecular-weight glutenin subunit	GO:0045735;	NA
HORVU.MOREX.r3.1HG0001430	NA	NA	NA	NA	NA	NA	NA	NA	NA	NA	NA	NA	NA	NA	NA	Low-molecular-weight glutenin subunit	GO:0045735;	NA
HORVU.MOREX.r3.1HG0001440	NA	NA	NA	NA	NA	NA	NA	NA	NA	NA	NA	NA	NA	NA	NA	Disease resistance protein (TIR-NBS-LRR class) family	NA	NA
HORVU.MOREX.r3.1HG0001450	-0.194	NA	FALSE	NA	NA	NA	-1.729	NA	NA	NA	NA	NA	-0.443	NA	FALSE	Transmembrane protein, putative (DUF247)	NA	NA
HORVU.MOREX.r3.1HG0001460	NA	NA	NA	NA	NA	NA	NA	NA	NA	NA	NA	NA	NA	NA	NA	Transmembrane protein, putative (DUF247)	NA	NA
HORVU.MOREX.r3.1HG0001470	0.169	0.991	FALSE	-0.295	0.978	FALSE	0.956	0.544	FALSE	-0.049	0.992	FALSE	0.19	0.78	FALSE	Pm3-like disease resistance protein	GO:0043531;GO:0006952;GO:0051707;	NA
HORVU.MOREX.r3.1HG0001480	-2.285	NA	NA	1.842	NA	NA	4.458	NA	NA	NA	NA	NA	1.085	NA	NA	Multidrug resistance protein MdtB	NA	NA
HORVU.MOREX.r3.1HG0001490	NA	NA	NA	NA	NA	NA	NA	NA	NA	-1.528	NA	NA	-0.443	NA	FALSE	myosin heavy chain, embryonic smooth protein	NA	NA
HORVU.MOREX.r3.1HG0001500	NA	NA	NA	NA	NA	NA	NA	NA	NA	NA	NA	NA	NA	NA	NA	GTP 3',8-cyclase 1	NA	NA
HORVU.MOREX.r3.1HG0001510	1.273	NA	NA	0.059	NA	FALSE	-1.177	NA	NA	-3.356	NA	NA	-0.657	0.755	FALSE	NBS-LRR-like resistance protein	GO:0043531;GO:0006952;GO:0016020;GO:0051707;GO:0017038;GO:0005524;	NA
HORVU.MOREX.r3.1HG0001520	0.768	NA	NA	NA	NA	NA	NA	NA	NA	NA	NA	NA	0.278	NA	FALSE	Transposon protein, putative, CACTA, En/Spm sub-class	GO:0008234;GO:0006508;	NA
HORVU.MOREX.r3.1HG0001530	0.296	0.958	FALSE	0.19	0.978	FALSE	-0.106	0.981	FALSE	0.37	0.79	FALSE	0.183	0.606	FALSE	transmembrane protein, putative (DUF594)	NA	NA
HORVU.MOREX.r3.1HG0001540	1.797	NA	NA	NA	NA	NA	0.253	NA	FALSE	NA	NA	NA	0.526	NA	FALSE	Protein trichome birefringence	GO:0016413;GO:1990937;GO:0000139;	NA
HORVU.MOREX.r3.1HG0001550	NA	NA	NA	NA	NA	NA	NA	NA	NA	NA	NA	NA	NA	NA	NA	Jacalin-like lectin	GO:0030246;	NA
HORVU.MOREX.r3.1HG0001560	NA	NA	NA	NA	NA	NA	NA	NA	NA	NA	NA	NA	NA	NA	NA	Jacalin-like lectin	GO:0030246;	NA
HORVU.MOREX.r3.1HG0001570	NA	NA	NA	NA	NA	NA	NA	NA	NA	NA	NA	NA	NA	NA	NA	Jacalin-like lectin	GO:0030246;	NA
HORVU.MOREX.r3.1HG0001580	NA	NA	NA	NA	NA	NA	NA	NA	NA	NA	NA	NA	NA	NA	NA	Jacalin-like lectin	GO:0030246;	NA
HORVU.MOREX.r3.1HG0001600	NA	NA	NA	NA	NA	NA	NA	NA	NA	NA	NA	NA	NA	NA	NA	Jacalin-like lectin	GO:0030246;	NA
HORVU.MOREX.r3.1HG0001640	NA	NA	NA	NA	NA	NA	NA	NA	NA	NA	NA	NA	NA	NA	NA	Protein trichome birefringence	GO:0016413;GO:1990937;GO:0000139;	NA
HORVU.MOREX.r3.1HG0001650	-0.159	NA	FALSE	0.636	NA	NA	-0.911	NA	NA	1.472	NA	NA	0.121	0.958	FALSE	Receptor-like kinase protein	GO:0004672;GO:0006468;GO:0016020;GO:0030247;GO:0071944;GO:0005524;	NA
HORVU.MOREX.r3.1HG0001660	1.601	NA	NA	2.851	NA	NA	1.486	0.769	FALSE	0.847	NA	NA	1.536	0.034	TRUE	Receptor-like kinase	GO:0030247;GO:0006468;GO:0016020;GO:0004672;GO:0005524;	2B
HORVU.MOREX.r3.1HG0001670	-0.194	NA	FALSE	-1.407	NA	NA	NA	NA	NA	NA	NA	NA	-0.33	NA	FALSE	Receptor-like kinase	GO:0004674;GO:0006468;GO:0016020;GO:0005524;	NA
HORVU.MOREX.r3.1HG0001680	NA	NA	NA	NA	NA	NA	NA	NA	NA	NA	NA	NA	NA	NA	NA	Disease resistance protein RPM1	NA	NA
HORVU.MOREX.r3.1HG0001690	1.602	NA	NA	NA	NA	NA	NA	NA	NA	-1.616	NA	NA	0.038	NA	FALSE	Receptor-like kinase	GO:0004672;GO:0006468;GO:0016020;GO:0030247;GO:0071944;GO:0005524;	NA
HORVU.MOREX.r3.1HG0001700	0.101	0.996	FALSE	0.729	0.958	FALSE	-0.189	0.987	FALSE	2.515	NA	NA	0.634	0.451	FALSE	Receptor-like kinase	GO:0030247;GO:0006468;GO:0016020;GO:0004672;GO:0005524;	NA
HORVU.MOREX.r3.1HG0001710	NA	NA	NA	NA	NA	NA	NA	NA	NA	NA	NA	NA	NA	NA	NA	Disease resistance protein	NA	NA
HORVU.MOREX.r3.1HG0001740	-0.286	NA	FALSE	2.087	NA	NA	-0.649	0.946	FALSE	2.134	0.197	FALSE	0.726	0.47	FALSE	Retrovirus-related Pol polyprotein from transposon TNT 1-94	GO:0008270;GO:0016310;GO:0003676;GO:0030246;GO:0016301;	NA
HORVU.MOREX.r3.1HG0001760	NA	NA	NA	NA	NA	NA	NA	NA	NA	NA	NA	NA	NA	NA	NA	Jacalin-like lectin	GO:0030246;	NA
HORVU.MOREX.r3.1HG0001870	NA	NA	NA	NA	NA	NA	NA	NA	NA	NA	NA	NA	NA	NA	NA	Dynamin-related 5A-like protein	NA	NA
HORVU.MOREX.r3.1HG0001890	-2.627	NA	NA	-2.053	NA	NA	1.604	NA	NA	1.525	NA	NA	-0.374	NA	FALSE	Receptor-like kinase	GO:0030247;GO:0006468;GO:0016020;GO:0004672;GO:0005524;	NA
HORVU.MOREX.r3.1HG0001910	NA	NA	NA	0.863	NA	NA	NA	NA	NA	NA	NA	NA	0.278	NA	FALSE	Disease resistance protein (NBS-LRR class) family	GO:0043531;GO:0006952;GO:0016020;GO:0051707;GO:0017038;GO:0005524;	NA
HORVU.MOREX.r3.1HG0001920	NA	NA	NA	NA	NA	NA	NA	NA	NA	NA	NA	NA	NA	NA	NA	transmembrane protein, putative (DUF247)	NA	NA
HORVU.MOREX.r3.1HG0001930	NA	NA	NA	NA	NA	NA	NA	NA	NA	NA	NA	NA	NA	NA	NA	transmembrane protein, putative (DUF247)	GO:0016020;	NA
HORVU.MOREX.r3.1HG0001950	NA	NA	NA	NA	NA	NA	NA	NA	NA	NA	NA	NA	NA	NA	NA	transmembrane protein, putative (DUF247)	GO:0016020;	NA
HORVU.MOREX.r3.1HG0001960	NA	NA	NA	NA	NA	NA	NA	NA	NA	NA	NA	NA	NA	NA	NA	Replicase polyprotein 1a	NA	NA
HORVU.MOREX.r3.1HG0001970	NA	NA	NA	NA	NA	NA	NA	NA	NA	NA	NA	NA	NA	NA	NA	transmembrane protein, putative (DUF247)	NA	NA
HORVU.MOREX.r3.1HG0001980	-1.156	NA	NA	-1.06	NA	NA	2.515	NA	NA	-1.686	NA	NA	-0.434	NA	FALSE	transmembrane protein, putative (DUF247)	GO:0016020;	NA
HORVU.MOREX.r3.1HG0001990	-1.033	NA	NA	NA	NA	NA	2.105	NA	NA	NA	NA	NA	0.328	NA	FALSE	DUF247 domain protein	NA	NA
HORVU.MOREX.r3.1HG0002000	NA	NA	NA	NA	NA	NA	NA	NA	NA	NA	NA	NA	NA	NA	NA	Adenosylhomocysteinase	GO:0016787;	NA
HORVU.MOREX.r3.1HG0002010	-0.308	0.986	FALSE	-0.428	0.976	FALSE	0.038	0.997	FALSE	1.885	NA	NA	-0.098	0.939	FALSE	O-methyltransferase family protein	GO:0008171;GO:0032259;	NA
HORVU.MOREX.r3.1HG0002020	-0.878	0.098	FALSE	-0.572	0.511	FALSE	1.358	0	TRUE	-2.729	0.018	TRUE	-0.601	0.326	FALSE	O-methyltransferase-like protein	GO:0008171;GO:0032259;GO:0005737;GO:0046983;GO:0030187;GO:0008757;	1A
HORVU.MOREX.r3.1HG0002030	NA	NA	NA	NA	NA	NA	NA	NA	NA	NA	NA	NA	NA	NA	NA	UBX domain-containing protein 1	NA	NA
HORVU.MOREX.r3.1HG0002040	0.377	0.777	FALSE	0.381	0.811	FALSE	-0.506	0.565	FALSE	0.3	0.709	FALSE	0.127	0.692	FALSE	Glutathione S-transferase	GO:0004364;GO:0006749;GO:0005829;GO:0042221;	NA
HORVU.MOREX.r3.1HG0002050	NA	NA	NA	NA	NA	NA	NA	NA	NA	NA	NA	NA	NA	NA	NA	Disease resistance protein family		NA
HORVU.MOREX.r3.1HG0002060	-1.058	0.302	FALSE	-0.662	0.716	FALSE	-1.018	0.506	FALSE	-0.28	0.843	FALSE	-0.747	0.001	TRUE	Disease resistance protein	GO:0043531;GO:0006952;GO:0051707;	3A
HORVU.MOREX.r3.1HG0002070	NA	NA	NA	-1.924	NA	NA	-0.709	NA	NA	NA	NA	NA	-0.683	NA	NA	Aldehyde oxidase/xanthine dehydrogenase, molybdopterin binding protein	NA	NA
HORVU.MOREX.r3.1HG0002080	-0.929	0.893	FALSE	-0.267	0.986	FALSE	-0.222	0.983	FALSE	1.425	NA	NA	-0.152	0.911	FALSE	Serine/threonine-protein kinase	GO:0048544;GO:0004674;GO:0016020;GO:0106310;GO:0051707;GO:0006468;GO:0005524;	NA
HORVU.MOREX.r3.1HG0002090	-0.235	NA	FALSE	-0.099	NA	FALSE	2.26	NA	NA	2.793	NA	NA	1.194	NA	NA	Potassium transporter	NA	NA
HORVU.MOREX.r3.1HG0002100	-2.592	NA	NA	-1.06	NA	NA	1.215	NA	NA	NA	NA	NA	-0.639	NA	NA	C2 calcium/lipid-binding and GRAM domain protein	GO:0016020;GO:0048574;GO:0016757;GO:0009506;GO:0009911;GO:0004609;GO:0005829;GO:0071944;	NA
HORVU.MOREX.r3.1HG0002110	NA	NA	NA	NA	NA	NA	NA	NA	NA	NA	NA	NA	NA	NA	NA	Multiple C2 and transmembrane domain-containing protein 1	GO:0016020;	NA
HORVU.MOREX.r3.1HG0002120	NA	NA	NA	NA	NA	NA	NA	NA	NA	NA	NA	NA	NA	NA	NA	Retrovirus-related Pol polyprotein from transposon TNT 1-94	GO:0008270;GO:0003676;	NA
HORVU.MOREX.r3.1HG0002130	0.043	0.989	FALSE	0.174	0.79	FALSE	-0.016	0.993	FALSE	0.015	0.987	FALSE	0.039	0.784	FALSE	RNA binding protein	GO:0005634;GO:0003723;GO:0000398;GO:0061574;GO:0070013;GO:0005737;GO:0016020;	NA
HORVU.MOREX.r3.1HG0002140	NA	NA	NA	NA	NA	NA	NA	NA	NA	NA	NA	NA	NA	NA	NA	myosin heavy chain, embryonic smooth protein	NA	NA
HORVU.MOREX.r3.1HG0002150	-3.042	NA	NA	NA	NA	NA	-1.544	NA	NA	0.042	NA	FALSE	-1.231	NA	NA	TRAF-like family protein	NA	NA
HORVU.MOREX.r3.1HG0002160	0.11	0.945	FALSE	-0.018	0.994	FALSE	0.105	0.915	FALSE	0.051	0.93	FALSE	0.048	0.695	FALSE	Phosphatidate cytidylyltransferase	GO:0004605;GO:0016024;GO:0005789;	NA
HORVU.MOREX.r3.1HG0002170	-0.53	0.495	FALSE	-0.783	0.01	TRUE	-0.944	0.023	TRUE	-0.247	0.703	FALSE	-0.634	0	TRUE	Disease resistance protein RPM1	GO:0043531;GO:0006952;GO:0051707;	3A
HORVU.MOREX.r3.1HG0002180	-1.66	0.085	FALSE	-1.287	0.087	FALSE	-1.391	0.189	FALSE	-0.737	0.465	FALSE	-1.263	0	TRUE	Disease resistance protein	GO:0043531;GO:0006952;GO:0016020;GO:0051707;	3A
HORVU.MOREX.r3.1HG0002190	-0.621	0.965	FALSE	-0.202	0.99	FALSE	0.979	0.814	FALSE	-0.178	0.97	FALSE	-0.008	0.997	FALSE	LRR and NB-ARC domain disease resistance protein	NA	NA
HORVU.MOREX.r3.1HG0002200	NA	NA	NA	NA	NA	NA	NA	NA	NA	NA	NA	NA	NA	NA	NA	Disease resistance protein RPM1	NA	NA
HORVU.MOREX.r3.1HG0002220	0.25	0.987	FALSE	0.721	0.906	FALSE	-0.085	0.991	FALSE	1.068	0.592	FALSE	0.443	0.386	FALSE	ATP-dependent RNA helicase mrh4, mitochondrial	NA	NA
HORVU.MOREX.r3.1HG0002230	NA	NA	NA	NA	NA	NA	NA	NA	NA	NA	NA	NA	NA	NA	NA	Zinc finger family protein / transcription factor jumonji family protein, putative		NA
HORVU.MOREX.r3.1HG0002240	NA	NA	NA	NA	NA	NA	NA	NA	NA	NA	NA	NA	NA	NA	NA	Transposon protein, putative, Mutator sub-class		NA
HORVU.MOREX.r3.1HG0002250	0.211	NA	FALSE	0.903	NA	NA	1.299	NA	NA	0.645	NA	NA	0.74	0.597	FALSE	Transposon protein, putative, Mutator sub-class	NA	NA
HORVU.MOREX.r3.1HG0002260	NA	NA	NA	NA	NA	NA	NA	NA	NA	NA	NA	NA	NA	NA	NA	12-oxophytodienoate reductase-like protein	GO:0031408;GO:0010181;GO:0016491;GO:0006633;	NA
HORVU.MOREX.r3.1HG0002270	NA	NA	NA	NA	NA	NA	NA	NA	NA	NA	NA	NA	NA	NA	NA	Retrotransposon protein, putative, unclassified, expressed	NA	NA
HORVU.MOREX.r3.1HG0002280	0.582	0.916	FALSE	0.216	0.984	FALSE	0.546	0.949	FALSE	1.013	NA	NA	0.492	0.489	FALSE	12-oxophytodienoate reductase-like protein	GO:0031408;GO:0010181;GO:0016491;GO:0006633;	NA
HORVU.MOREX.r3.1HG0002290	-1.156	NA	NA	NA	NA	NA	-1.167	NA	NA	NA	NA	NA	-0.566	NA	FALSE	Retrovirus-related Pol polyprotein from transposon TNT 1-94	GO:0015074;GO:0003676;	NA
HORVU.MOREX.r3.1HG0002300	NA	NA	NA	0.863	NA	NA	-1.729	NA	NA	NA	NA	NA	-0.203	NA	FALSE	Retrovirus-related Pol polyprotein from transposon TNT 1-94	GO:0015074;GO:0003676;	NA
HORVU.MOREX.r3.1HG0002310	NA	NA	NA	NA	NA	NA	1.215	NA	NA	-1.686	NA	NA	-0.203	NA	FALSE	Retrovirus-related Pol polyprotein from transposon TNT 1-94		NA
HORVU.MOREX.r3.1HG0002320	-0.08	0.981	FALSE	-0.032	0.985	FALSE	0.455	0.058	FALSE	0.105	0.862	FALSE	0.099	0.553	FALSE	Ras-related protein, expressed	GO:0003924;GO:0005768;GO:0015031;GO:0005525;GO:0005794;GO:0009504;GO:0000911;GO:0016192;GO:0030659;GO:0098588;GO:0009507;GO:0005576;GO:0005886;	NA
HORVU.MOREX.r3.1HG0002330	-0.33	0.445	FALSE	-0.147	0.888	FALSE	0.051	0.981	FALSE	0.022	0.984	FALSE	-0.116	0.434	FALSE	Ras-like protein	GO:0003924;GO:0051641;GO:0032588;GO:0005525;GO:0000139;GO:0033036;GO:0016192;GO:0071705;GO:0071702;GO:0030742;GO:0080115;	NA
HORVU.MOREX.r3.1HG0002340	0.085	0.965	FALSE	0.013	0.994	FALSE	-0.059	0.954	FALSE	-0.066	0.875	FALSE	-0.021	0.856	FALSE	Tubulin-specific chaperone cofactor E-like protein	GO:0043014;GO:0009793;GO:0005737;GO:0006457;GO:0030620;GO:0007021;GO:0000226;GO:0000398;	NA
HORVU.MOREX.r3.1HG0002350	0.062	0.997	FALSE	0.1	0.991	FALSE	-0.348	0.932	FALSE	0.874	0.514	FALSE	0.165	0.762	FALSE	Chaperone protein dnaJ		NA
HORVU.MOREX.r3.1HG0002360	NA	NA	NA	NA	NA	NA	NA	NA	NA	NA	NA	NA	NA	NA	NA	DnaJ protein-like	NA	NA
HORVU.MOREX.r3.1HG0002370	NA	NA	NA	NA	NA	NA	NA	NA	NA	NA	NA	NA	NA	NA	NA	Protein kinase superfamily protein	NA	NA
HORVU.MOREX.r3.1HG0002380	1.56	NA	NA	3.804	NA	NA	1.982	NA	NA	NA	NA	NA	1.979	NA	NA	12-oxophytodienoate reductase-like protein	GO:0031408;GO:0010181;GO:0016491;GO:0006633;GO:0009694;	NA
HORVU.MOREX.r3.1HG0002390	NA	NA	NA	NA	NA	NA	NA	NA	NA	NA	NA	NA	NA	NA	NA	Werner Syndrome-like exonuclease	GO:0008408;GO:0006139;GO:0003676;	NA
HORVU.MOREX.r3.1HG0002400	NA	NA	NA	NA	NA	NA	NA	NA	NA	1.885	NA	NA	0.519	NA	FALSE	Werner Syndrome-like exonuclease	GO:0008408;GO:0006139;GO:0016020;GO:0003676;	NA
HORVU.MOREX.r3.1HG0002410	-1.231	NA	NA	1.312	NA	NA	-3.125	NA	NA	NA	NA	NA	-0.87	NA	NA	Serine/threonine-protein kinase	GO:0048544;GO:0004674;GO:0016020;GO:0106310;GO:0051707;GO:0006468;GO:0005524;GO:0030246;	NA
HORVU.MOREX.r3.1HG0002420	NA	NA	NA	NA	NA	NA	NA	NA	NA	NA	NA	NA	NA	NA	NA	Retrovirus-related Pol polyprotein from transposon TNT 1-94		NA
HORVU.MOREX.r3.1HG0002430	NA	NA	NA	NA	NA	NA	-0.709	NA	NA	1.21	NA	NA	0.038	NA	FALSE	ARM repeat superfamily protein	NA	NA
HORVU.MOREX.r3.1HG0002440	0.848	NA	NA	-1.07	NA	NA	-2.425	NA	NA	-2.141	NA	NA	-1.113	0.433	FALSE	Serine/threonine-protein kinase	GO:0004672;GO:0006468;GO:0016020;GO:0005524;	NA
HORVU.MOREX.r3.1HG0002450	-0.139	0.968	FALSE	-0.797	0.453	FALSE	0.82	0.45	FALSE	-1.161	0.004	TRUE	-0.331	0.581	FALSE	Arginine decarboxylase	GO:0008792;GO:0006527;GO:0008295;GO:0046872;GO:0009446;	ungrouped
HORVU.MOREX.r3.1HG0002460	NA	NA	NA	NA	NA	NA	NA	NA	NA	NA	NA	NA	NA	NA	NA	1-(5-phosphoribosyl)-5-[(5-phosphoribosylamino)methylideneamino] imidazole-4-carboxamide isomerase	NA	NA
HORVU.MOREX.r3.1HG0002470	-0.17	0.945	FALSE	-0.29	0.681	FALSE	0.473	0.411	FALSE	-0.686	0.006	TRUE	-0.183	0.499	FALSE	Defensin	GO:0006952;GO:0140487;GO:0005615;GO:0098849;GO:0009620;GO:0031640;	ungrouped
HORVU.MOREX.r3.1HG0002480	1.489	NA	NA	NA	NA	NA	-1.729	NA	NA	NA	NA	NA	0.038	NA	FALSE	Pectin lyase-like superfamily protein	NA	NA
HORVU.MOREX.r3.1HG0002490	NA	NA	NA	NA	NA	NA	NA	NA	NA	NA	NA	NA	NA	NA	NA	Deoxyribose-phosphate aldolase	NA	NA
HORVU.MOREX.r3.1HG0002500	-1.132	0.606	FALSE	-0.508	0.976	FALSE	0.795	0.774	FALSE	-0.771	0.806	FALSE	-0.4	0.57	FALSE	NBS-LRR-like resistance protein	GO:0043531;GO:0006952;GO:0051707;	NA
HORVU.MOREX.r3.1HG0002510	-0.08	0.958	FALSE	-0.138	0.742	FALSE	0.003	0.997	FALSE	-0.241	0.073	FALSE	-0.129	0.01	FALSE	Methionine S-methyltransferase	GO:0030732;GO:0032259;GO:0005622;GO:0001887;GO:0030170;GO:0046500;GO:0009058;GO:0043226;GO:0006807;GO:0004842;GO:0043412;GO:0004523;GO:0044238;GO:0006725;GO:0046483;GO:1901360;GO:0003676;	NA
HORVU.MOREX.r3.1HG0002520	0.768	NA	NA	NA	NA	NA	NA	NA	NA	NA	NA	NA	0.278	NA	FALSE	Glutathione s-transferase	GO:0004364;GO:0009636;GO:0005737;GO:0043295;GO:0006749;	NA
HORVU.MOREX.r3.1HG0002530	NA	NA	NA	NA	NA	NA	-0.709	NA	NA	2.674	NA	NA	0.504	NA	FALSE	Defensin	GO:0006952;GO:0009505;GO:0005576;GO:0009620;GO:0031640;	NA
HORVU.MOREX.r3.1HG0002540	4.051	NA	NA	-5.213	NA	NA	NA	NA	NA	-4.878	NA	NA	-2.386	0.737	FALSE	Retrotransposon protein, putative, Ty1-copia subclass	GO:0008270;GO:0016020;GO:0003676;	NA
HORVU.MOREX.r3.1HG0002550	NA	NA	NA	NA	NA	NA	NA	NA	NA	NA	NA	NA	NA	NA	NA	Retrotransposon protein, putative, Ty1-copia subclass		NA
HORVU.MOREX.r3.1HG0002560	0.14	0.962	FALSE	0.033	0.991	FALSE	0.021	0.992	FALSE	0.07	0.926	FALSE	0.052	0.776	FALSE	U-box domain-containing protein 1	GO:0000209;GO:0061630;GO:0009579;GO:0009536;GO:0051087;GO:0009651;GO:0009737;GO:0071218;GO:0016020;GO:0004839;GO:0006515;GO:0009266;GO:0045862;GO:0043161;	NA
HORVU.MOREX.r3.1HG0002570	NA	NA	NA	NA	NA	NA	NA	NA	NA	NA	NA	NA	NA	NA	NA	GDSL esterase/lipase	GO:0016788;	NA
HORVU.MOREX.r3.1HG0002580	NA	NA	NA	NA	NA	NA	NA	NA	NA	NA	NA	NA	NA	NA	NA	GDSL esterase/lipase	GO:0016788;	NA
HORVU.MOREX.r3.1HG0002590	0.007	0.998	FALSE	-0.182	0.963	FALSE	0.007	0.997	FALSE	0.244	0.768	FALSE	0.011	0.975	FALSE	Serine/threonine-protein kinase 19	GO:0016301;GO:0016310;GO:0036211;GO:0016773;GO:0140096;	NA
HORVU.MOREX.r3.1HG0002600	NA	NA	NA	NA	NA	NA	NA	NA	NA	NA	NA	NA	NA	NA	NA	S-adenosyl-L-methionine-dependent methyltransferases superfamily protein	NA	NA
HORVU.MOREX.r3.1HG0002610	0.08	0.99	FALSE	-0.035	0.993	FALSE	0.086	0.971	FALSE	-0.055	0.974	FALSE	0.004	0.992	FALSE	Cytochrome oxidase assembly 3, mitochondrial	GO:0016020;	NA
HORVU.MOREX.r3.1HG0002620	-0.287	0.578	FALSE	-0.144	0.93	FALSE	-0.02	0.991	FALSE	-0.133	0.783	FALSE	-0.159	0.121	FALSE	50S ribosomal protein L2, putative	GO:1990904;GO:0003735;GO:0006412;GO:0003723;GO:0005840;GO:0016740;GO:0005739;GO:0140053;GO:0070013;	NA
HORVU.MOREX.r3.1HG0002630	0.023	0.993	FALSE	0.269	0.095	FALSE	-0.332	0.214	FALSE	0.119	0.591	FALSE	0.006	0.977	FALSE	Formin-like protein	GO:0045010;GO:0051015;GO:0016020;	NA
HORVU.MOREX.r3.1HG0002640	0.014	0.998	FALSE	0.443	0.933	FALSE	0.057	0.993	FALSE	0.427	0.778	FALSE	0.221	0.644	FALSE	F-box protein	GO:0016020;GO:0046872;	NA
HORVU.MOREX.r3.1HG0002650	-0.667	NA	NA	-2.202	NA	NA	2.657	NA	NA	1.273	NA	NA	0.169	NA	FALSE	Variant surface glycoprotein ILTAT 1.22	NA	NA
HORVU.MOREX.r3.1HG0002660	0.139	0.891	FALSE	0.188	0.699	FALSE	0.118	0.881	FALSE	0.013	0.985	FALSE	0.1	0.145	FALSE	Transforming growth factor-beta receptor-associated protein 1	GO:0016192;GO:0033263;GO:0006886;GO:0010015;GO:0016020;GO:0090174;GO:0016050;GO:0006914;	NA
HORVU.MOREX.r3.1HG0002670	-0.889	0.793	FALSE	1.451	0	TRUE	1.24	0.572	FALSE	0.28	0.947	FALSE	0.536	0.44	FALSE	Leucine-rich repeat receptor-like protein kinase family protein	GO:0004674;GO:0016020;	1B
HORVU.MOREX.r3.1HG0002680	0.784	NA	NA	0.904	NA	NA	-0.728	NA	NA	-0.714	NA	NA	0.007	NA	FALSE	Serine/threonine-protein kinase	GO:0004672;GO:0006468;GO:0016020;GO:0005524;	NA
HORVU.MOREX.r3.1HG0002690	-0.009	NA	FALSE	-0.999	NA	NA	0.915	NA	NA	-1.528	NA	NA	-0.316	NA	FALSE	Serine/threonine-protein kinase	GO:0048544;GO:0016020;GO:0016301;GO:0051707;GO:0071944;GO:0007155;GO:0016310;	NA
HORVU.MOREX.r3.1HG0002700	NA	NA	NA	NA	NA	NA	NA	NA	NA	NA	NA	NA	NA	NA	NA	Transposon protein, putative, mutator sub-class	NA	NA
HORVU.MOREX.r3.1HG0002710	-2.688	NA	NA	NA	NA	NA	NA	NA	NA	NA	NA	NA	-0.668	NA	NA	Transposon protein, putative, Mutator sub-class		NA
HORVU.MOREX.r3.1HG0002720	NA	NA	NA	NA	NA	NA	NA	NA	NA	NA	NA	NA	NA	NA	NA	Transposon protein, putative, Mutator sub-class	GO:0008270;	NA
HORVU.MOREX.r3.1HG0002730	NA	NA	NA	NA	NA	NA	NA	NA	NA	NA	NA	NA	NA	NA	NA	Disease resistance protein (TIR-NBS-LRR class) family	NA	NA
HORVU.MOREX.r3.1HG0002740	NA	NA	NA	NA	NA	NA	NA	NA	NA	NA	NA	NA	NA	NA	NA	EXS (ERD1/XPR1/SYG1) family protein	NA	NA
HORVU.MOREX.r3.1HG0002750	NA	NA	NA	-1.06	NA	NA	NA	NA	NA	1.885	NA	NA	0.278	NA	FALSE	Transcription factor, MADS-box	GO:0046983;GO:0006351;GO:0005634;GO:0003677;GO:0006355;GO:0001067;GO:0016020;GO:0000981;GO:1903508;	NA
HORVU.MOREX.r3.1HG0002760	-0.156	0.991	FALSE	0.3	0.976	FALSE	0.286	0.96	FALSE	-0.958	0.741	FALSE	-0.093	0.926	FALSE	Leucine-rich repeat protein kinase family protein	GO:0009860;GO:0005199;GO:0005576;GO:0046982;GO:0016020;GO:0071555;	NA
HORVU.MOREX.r3.1HG0002770	NA	NA	NA	NA	NA	NA	NA	NA	NA	NA	NA	NA	NA	NA	NA	Fusion glycoprotein F0	NA	NA
HORVU.MOREX.r3.1HG0002780	NA	NA	NA	NA	NA	NA	NA	NA	NA	NA	NA	NA	NA	NA	NA	P-loop containing nucleoside triphosphate hydrolases superfamily protein	NA	NA
HORVU.MOREX.r3.1HG0002790	NA	NA	NA	NA	NA	NA	NA	NA	NA	NA	NA	NA	NA	NA	NA	DUF2921 family protein	NA	NA
HORVU.MOREX.r3.1HG0002800	NA	NA	NA	-2.362	NA	NA	-2.537	NA	NA	NA	NA	NA	-1.284	NA	NA	Powdery mildew resistance protein Pm3	GO:0043531;GO:0006952;GO:0051707;	NA
HORVU.MOREX.r3.1HG0002810	NA	NA	NA	NA	NA	NA	NA	NA	NA	NA	NA	NA	NA	NA	NA	Dirigent protein	NA	NA
HORVU.MOREX.r3.1HG0002820	NA	NA	NA	NA	NA	NA	NA	NA	NA	NA	NA	NA	NA	NA	NA	Dirigent protein	NA	NA
HORVU.MOREX.r3.1HG0002830	3.46	0.104	FALSE	0.2	0.988	FALSE	-0.166	0.991	FALSE	0.449	NA	FALSE	0.817	0.41	FALSE	Receptor-like kinase	GO:0030247;GO:0006468;GO:0016020;GO:0004672;GO:0005524;	NA
HORVU.MOREX.r3.1HG0002840	-0.318	0.971	FALSE	-0.093	0.994	FALSE	1.918	0.262	FALSE	0.372	NA	FALSE	0.392	0.633	FALSE	Receptor-like kinase protein	GO:0030247;GO:0006468;GO:0016020;GO:0004672;GO:0071944;GO:0005524;	NA
HORVU.MOREX.r3.1HG0002850	NA	NA	NA	NA	NA	NA	NA	NA	NA	NA	NA	NA	NA	NA	NA	Protein trichome birefringence	GO:0016413;GO:1990937;GO:0000139;	NA
HORVU.MOREX.r3.1HG0002860	-0.028	0.997	FALSE	0.224	0.966	FALSE	0.059	0.988	FALSE	0.069	0.972	FALSE	0.064	0.861	FALSE	transmembrane protein, putative (DUF594)	NA	NA
HORVU.MOREX.r3.1HG0002870	-0.048	0.986	FALSE	0.082	0.966	FALSE	-0.273	0.316	FALSE	0.196	0.323	FALSE	-0.025	0.882	FALSE	Zinc finger family protein	GO:0031519;GO:0000978;GO:0006357;GO:0005667;GO:0009646;GO:1901000;GO:1900150;GO:0031011;GO:0009788;GO:0000981;GO:0009651;GO:0009414;GO:0009737;GO:0045893;GO:0045892;	NA
HORVU.MOREX.r3.1HG0002880	-0.071	0.964	FALSE	-0.029	0.984	FALSE	0.105	0.882	FALSE	-0.226	0.144	FALSE	-0.068	0.41	FALSE	V-type proton ATPase proteolipid subunit	GO:0033179;GO:0046961;GO:1902600;GO:0005774;GO:0016787;	NA
HORVU.MOREX.r3.1HG0002890	0.047	0.99	FALSE	0.084	0.977	FALSE	-0.033	0.984	FALSE	0.018	0.985	FALSE	0.015	0.938	FALSE	Nuclear inhibitor of protein phosphatase 1	GO:0003729;GO:0016310;GO:0004674;	NA
HORVU.MOREX.r3.1HG0002900	-1.156	NA	NA	NA	NA	NA	2.221	NA	NA	-1.528	NA	NA	-0.203	NA	FALSE	Retrotransposon protein, putative, unclassified	NA	NA
HORVU.MOREX.r3.1HG0002910	3.672	NA	NA	-1.06	0.967	FALSE	0.91	NA	NA	-0.823	NA	NA	0.53	0.821	FALSE	Receptor kinase	GO:0004672;GO:0006468;GO:0016020;GO:0030247;GO:0071944;GO:0005524;	NA
HORVU.MOREX.r3.1HG0002920	0.379	NA	FALSE	0.003	NA	FALSE	2.221	NA	NA	1.674	NA	NA	0.966	NA	NA	Receptor-like kinase	GO:0030247;GO:0006468;GO:0016020;GO:0004672;GO:0005524;	NA
HORVU.MOREX.r3.1HG0002930	NA	NA	NA	NA	NA	NA	NA	NA	NA	1.21	NA	NA	0.278	NA	FALSE	Polynucleotidyl transferase, ribonuclease H-like superfamily protein	GO:0016020;	NA
HORVU.MOREX.r3.1HG0002940	NA	NA	NA	NA	NA	NA	NA	NA	NA	NA	NA	NA	NA	NA	NA	disease resistance family protein / LRR family protein	GO:0006952;GO:0043531;GO:0051707;	NA
HORVU.MOREX.r3.1HG0002950	NA	NA	NA	NA	NA	NA	NA	NA	NA	NA	NA	NA	NA	NA	NA	NBS-LRR disease resistance protein	GO:0043531;GO:0006952;GO:0051707;	NA
HORVU.MOREX.r3.1HG0002960	NA	NA	NA	NA	NA	NA	NA	NA	NA	NA	NA	NA	NA	NA	NA	NBS-LRR disease resistance protein, putative, expressed	GO:0043531;GO:0006952;GO:0051707;	NA
HORVU.MOREX.r3.1HG0002980	-2.042	NA	NA	NA	NA	NA	NA	NA	NA	NA	NA	NA	-0.443	NA	FALSE	Receptor kinase	GO:0004672;GO:0006468;GO:0016020;GO:0030247;GO:0071944;GO:0005524;	NA
HORVU.MOREX.r3.1HG0002990	-0.076	NA	FALSE	-1.794	NA	NA	2.739	NA	NA	1.285	NA	NA	0.466	0.861	FALSE	Receptor-like kinase	GO:0030247;GO:0006468;GO:0016020;GO:0004672;GO:0005524;	NA
HORVU.MOREX.r3.1HG0003030	-4.507	NA	NA	-1.642	NA	NA	2.825	NA	NA	0.248	NA	FALSE	-0.836	0.784	FALSE	Receptor-like protein kinase	GO:0004672;GO:0006468;GO:0016020;GO:0005524;GO:0030247;	NA
HORVU.MOREX.r3.1HG0003050	2.007	NA	NA	-3.5	NA	NA	-1.334	0.828	FALSE	0.148	NA	FALSE	-0.624	0.706	FALSE	UDP-glycosyltransferase	GO:0008194;GO:0016020;GO:0046527;	NA
HORVU.MOREX.r3.1HG0003060	NA	NA	NA	NA	NA	NA	NA	NA	NA	NA	NA	NA	NA	NA	NA	Holliday junction ATP-dependent DNA helicase RuvB	GO:0043531;GO:0006952;GO:0051707;	NA
HORVU.MOREX.r3.1HG0003070	NA	NA	NA	NA	NA	NA	NA	NA	NA	NA	NA	NA	NA	NA	NA	Disease resistance protein RPM1	GO:0043531;GO:0006952;GO:0051707;	NA
HORVU.MOREX.r3.1HG0003080	NA	NA	NA	NA	NA	NA	NA	NA	NA	NA	NA	NA	NA	NA	NA	Fatty acyl-CoA reductase	GO:0080019;GO:0010345;GO:0043231;GO:0102965;GO:0006629;GO:0016020;GO:0006637;	NA
HORVU.MOREX.r3.1HG0003090	1.682	0.065	FALSE	-1.856	0.594	FALSE	5.969	0.048	TRUE	-1.58	NA	NA	0.932	0.619	FALSE	Thionin-2.2	NA	1A
HORVU.MOREX.r3.1HG0003100	NA	NA	NA	NA	NA	NA	NA	NA	NA	NA	NA	NA	NA	NA	NA	Branched-chain-amino-acid aminotransferase	GO:0004084;GO:0009081;GO:0009507;GO:0008652;GO:0050048;	NA
HORVU.MOREX.r3.1HG0003110	NA	NA	NA	NA	NA	NA	NA	NA	NA	NA	NA	NA	NA	NA	NA	WAT1-related protein	GO:0022857;GO:0055085;GO:0005886;	NA
HORVU.MOREX.r3.1HG0003120	NA	NA	NA	NA	NA	NA	NA	NA	NA	NA	NA	NA	NA	NA	NA	WAT1-related protein	GO:0022857;GO:0055085;GO:0005886;	NA
HORVU.MOREX.r3.1HG0003130	0.09	0.963	FALSE	-0.002	0.999	FALSE	0.202	0.664	FALSE	0.078	0.879	FALSE	0.08	0.473	FALSE	Regulator of chromosome condensation (RCC1) family with FYVE zinc finger domain-containing protein	GO:0046872;GO:0015748;GO:0016020;GO:0015711;GO:0071705;GO:0055085;	NA
HORVU.MOREX.r3.1HG0003140	0.017	0.996	FALSE	-0.001	0.999	FALSE	0.206	0.314	FALSE	-0.2	0.215	FALSE	-0.009	0.952	FALSE	Actin	GO:0005856;GO:0005524;GO:0016787;	NA
HORVU.MOREX.r3.1HG0003150	-0.111	0.972	FALSE	0.081	0.978	FALSE	0.149	0.891	FALSE	0.184	0.719	FALSE	0.059	0.7	FALSE	Chaperone protein DnaJ	GO:0005783;GO:0009507;GO:0016020;	NA
HORVU.MOREX.r3.1HG0003160	-0.214	0.979	FALSE	-0.717	0.622	FALSE	0.417	0.828	FALSE	0.063	0.983	FALSE	-0.128	0.791	FALSE	Phosphoinositide phosphatase family protein	GO:0016791;GO:0046856;GO:0005783;GO:0016020;GO:0000166;	NA
HORVU.MOREX.r3.1HG0003170	NA	NA	NA	NA	NA	NA	NA	NA	NA	NA	NA	NA	NA	NA	NA	Aldolase-type TIM barrel family protein	NA	NA
HORVU.MOREX.r3.1HG0003180	NA	NA	NA	NA	NA	NA	NA	NA	NA	NA	NA	NA	NA	NA	NA	NBS-LRR-like resistance protein	GO:0043531;GO:0006952;GO:0051707;	NA
HORVU.MOREX.r3.1HG0003190	-1.053	NA	NA	0.762	NA	NA	0.177	NA	FALSE	-1.116	NA	NA	-0.427	NA	FALSE	LRR receptor-like protein kinase	NA	NA
HORVU.MOREX.r3.1HG0003200	2.066	NA	NA	NA	NA	NA	NA	NA	NA	NA	NA	NA	0.644	NA	NA	Disease resistance protein RPM1	GO:0016020;	NA
HORVU.MOREX.r3.1HG0003210	0.119	0.993	FALSE	0.183	0.987	FALSE	-0.043	0.994	FALSE	-0.547	0.861	FALSE	-0.066	0.941	FALSE	Disease resistance protein RPM1	GO:0043531;GO:0006952;GO:0051707;	NA
HORVU.MOREX.r3.1HG0003220	0.768	NA	NA	NA	NA	NA	NA	NA	NA	NA	NA	NA	0.278	NA	FALSE	NBS-LRR-like resistance protein	GO:0006952;GO:0043531;GO:0051707;	NA
HORVU.MOREX.r3.1HG0003230	0.768	NA	NA	NA	NA	NA	NA	NA	NA	NA	NA	NA	0.278	NA	FALSE	Disease resistance protein RPM1	GO:0043531;GO:0006952;GO:0051707;	NA
HORVU.MOREX.r3.1HG0003240	NA	NA	NA	NA	NA	NA	NA	NA	NA	NA	NA	NA	NA	NA	NA	protein kinase family protein	NA	NA
HORVU.MOREX.r3.1HG0003250	NA	NA	NA	NA	NA	NA	NA	NA	NA	NA	NA	NA	NA	NA	NA	Mannose-binding lectin superfamily protein	NA	NA
HORVU.MOREX.r3.1HG0003260	-0.403	0.982	FALSE	0.298	0.982	FALSE	1.074	0.624	FALSE	0.866	0.782	FALSE	0.465	0.446	FALSE	Disease resistance protein RPM1	GO:0043531;GO:0006952;GO:0016020;GO:0051707;	NA
HORVU.MOREX.r3.1HG0003270	NA	NA	NA	NA	NA	NA	-0.709	NA	NA	NA	NA	NA	-0.203	NA	FALSE	Core-2/I-branching beta-1,6-N-acetylglucosaminyltransferase family protein	GO:0016757;GO:0016020;	NA
HORVU.MOREX.r3.1HG0003280	0.287	0.934	FALSE	0.103	0.985	FALSE	0.362	0.866	FALSE	-1.318	0.313	FALSE	-0.087	0.903	FALSE	disease resistance protein (TIR-NBS-LRR class)		NA
HORVU.MOREX.r3.1HG0003290	-0.425	0.129	FALSE	-1.184	0	TRUE	-1.142	0	TRUE	-1.039	0	TRUE	-0.963	0	TRUE	Spectrin beta chain, brain 3	NA	1A
HORVU.MOREX.r3.1HG0003300	0.768	NA	NA	NA	NA	NA	2.56	NA	NA	NA	NA	NA	0.91	NA	NA	Late embryogenesis abundant protein		NA
HORVU.MOREX.r3.1HG0003310	-0.073	0.991	FALSE	0.055	0.99	FALSE	-0.159	0.946	FALSE	0.207	0.797	FALSE	-0.004	0.992	FALSE	Pentatricopeptide repeat-containing protein	GO:0009451;GO:0003723;	NA
HORVU.MOREX.r3.1HG0003320	NA	NA	NA	NA	NA	NA	NA	NA	NA	NA	NA	NA	NA	NA	NA	2-phospho-L-lactate guanylyltransferase	GO:0016020;	NA
HORVU.MOREX.r3.1HG0003330	NA	NA	NA	NA	NA	NA	NA	NA	NA	NA	NA	NA	NA	NA	NA	Cysteine--tRNA ligase	NA	NA
HORVU.MOREX.r3.1HG0003340	NA	NA	NA	NA	NA	NA	NA	NA	NA	NA	NA	NA	NA	NA	NA	Werner Syndrome-like exonuclease	NA	NA
HORVU.MOREX.r3.1HG0003350	NA	NA	NA	NA	NA	NA	NA	NA	NA	NA	NA	NA	NA	NA	NA	Solute carrier family 22 member 20	NA	NA
HORVU.MOREX.r3.1HG0003360	-0.473	0.464	FALSE	-1.329	0	TRUE	-1.689	0	TRUE	-0.839	0.003	TRUE	-1.103	0	TRUE	Spectrin beta chain, brain 3	NA	3A
HORVU.MOREX.r3.1HG0003370	NA	NA	NA	NA	NA	NA	NA	NA	NA	NA	NA	NA	NA	NA	NA	Retrotransposon protein, putative, Ty1-copia subclass		NA
HORVU.MOREX.r3.1HG0003380	NA	NA	NA	1.614	NA	NA	-0.709	NA	NA	NA	NA	NA	0.278	NA	FALSE	Glutathione S-transferase T3		NA
HORVU.MOREX.r3.1HG0003390	-0.001	1	FALSE	0.275	0.966	FALSE	0.778	0.499	FALSE	-0.047	0.991	FALSE	0.247	0.596	FALSE	Disease resistance protein (TIR-NBS-LRR class), putative		NA
HORVU.MOREX.r3.1HG0003400	NA	NA	NA	NA	NA	NA	NA	NA	NA	NA	NA	NA	NA	NA	NA	Alcohol dehydrogenase	GO:0004022;	NA
HORVU.MOREX.r3.1HG0003410	0.449	0.689	FALSE	0.111	0.978	FALSE	0.407	0.715	FALSE	-0.598	0.511	FALSE	0.125	0.683	FALSE	TIR-NBS-LRR class disease resistance protein		NA
HORVU.MOREX.r3.1HG0003420	NA	NA	NA	-1.06	NA	NA	-0.709	NA	NA	NA	NA	NA	-0.443	NA	FALSE	26S proteasome non-ATPase regulatory subunit	GO:0000502;GO:0008757;	NA
HORVU.MOREX.r3.1HG0003430	0.072	0.986	FALSE	0.037	0.986	FALSE	0.146	0.879	FALSE	0.038	0.967	FALSE	0.06	0.716	FALSE	TBC1 domain family member	GO:0090630;GO:0005096;GO:0016020;	NA
HORVU.MOREX.r3.1HG0003440	1.65	NA	NA	2.384	NA	NA	-0.741	NA	NA	1.21	NA	NA	1.12	NA	NA	Guanine nucleotide-binding protein subunit beta-like protein		NA
HORVU.MOREX.r3.1HG0003450	NA	NA	NA	NA	NA	NA	NA	NA	NA	NA	NA	NA	NA	NA	NA	Beta-galactosidase	GO:0048046;GO:0004565;GO:0005975;GO:0005773;GO:0030246;GO:0016020;	NA
HORVU.MOREX.r3.1HG0003460	0.789	0.646	FALSE	0.445	0.924	FALSE	0.581	0.751	FALSE	1.271	0.023	TRUE	0.786	0	TRUE	NAC transcription factor	NA	2B
HORVU.MOREX.r3.1HG0003470	NA	NA	NA	NA	NA	NA	NA	NA	NA	NA	NA	NA	NA	NA	NA	Beta-galactosidase	GO:0048046;GO:0004553;GO:0005975;GO:0005773;GO:0030246;	NA
HORVU.MOREX.r3.1HG0003480	0.378	0.985	FALSE	1.053	0.901	FALSE	0.674	NA	NA	1.359	0.313	FALSE	0.877	0.17	FALSE	FMN-linked oxidoreductases superfamily protein	NA	NA
HORVU.MOREX.r3.1HG0003490	NA	NA	NA	NA	NA	NA	NA	NA	NA	NA	NA	NA	NA	NA	NA	Beta-galactosidase	GO:0048046;GO:0004565;GO:0005975;GO:0005773;GO:0030246;GO:0016020;	NA
HORVU.MOREX.r3.1HG0003500	-2.18	NA	NA	NA	NA	NA	NA	NA	NA	NA	NA	NA	-0.694	NA	NA	ras guanine nucleotide exchange factor Q-like protein	NA	NA
HORVU.MOREX.r3.1HG0003510	1.12	0.478	FALSE	1.589	0.045	TRUE	0.874	0.512	FALSE	1.296	0.019	TRUE	1.2	0	TRUE	Kinase-like protein	NA	2B
HORVU.MOREX.r3.1HG0003530	1.189	0.848	FALSE	1.116	0.856	FALSE	2.446	0.061	FALSE	0.708	0.738	FALSE	1.321	0.008	TRUE	Low affinity potassium transport system protein kup	NA	2B
HORVU.MOREX.r3.1HG0003590	NA	NA	NA	NA	NA	NA	NA	NA	NA	NA	NA	NA	NA	NA	NA	Beta-galactosidase	GO:0048046;GO:0004565;GO:0005975;GO:0005773;GO:0030246;GO:0016020;	NA
HORVU.MOREX.r3.1HG0003610	1.386	NA	NA	0.823	0.911	FALSE	0.084	0.992	FALSE	0.957	0.715	FALSE	0.758	0.218	FALSE	myosin 2	NA	NA
HORVU.MOREX.r3.1HG0003620	0.199	0.934	FALSE	-0.093	0.978	FALSE	-0.105	0.975	FALSE	-0.42	0.765	FALSE	-0.094	0.806	FALSE	Protein ZINC INDUCED FACILITATOR-LIKE 1	GO:0022857;GO:0055085;GO:0016020;	NA
HORVU.MOREX.r3.1HG0003630	NA	NA	NA	NA	NA	NA	NA	NA	NA	0.018	NA	FALSE	-0.031	NA	FALSE	transmembrane protein, putative (DUF594)	NA	NA
HORVU.MOREX.r3.1HG0003640	NA	NA	NA	NA	NA	NA	NA	NA	NA	NA	NA	NA	NA	NA	NA	Mitochondrial inner membrane i-AAA protease complex subunit MGR1	NA	NA
HORVU.MOREX.r3.1HG0003650	NA	NA	NA	NA	NA	NA	NA	NA	NA	NA	NA	NA	NA	NA	NA	transmembrane protein, putative (DUF594)	GO:0016020;GO:0003729;GO:0005737;	NA
HORVU.MOREX.r3.1HG0003660	NA	NA	NA	NA	NA	NA	NA	NA	NA	NA	NA	NA	NA	NA	NA	Apo-citrate lyase phosphoribosyl-dephospho-CoA transferase	NA	NA
HORVU.MOREX.r3.1HG0003670	NA	NA	NA	NA	NA	NA	NA	NA	NA	3.418	NA	NA	0.929	NA	NA	Retrovirus-related Pol polyprotein from transposon TNT 1-94	GO:0003676;	NA
HORVU.MOREX.r3.1HG0003680	NA	NA	NA	NA	NA	NA	NA	NA	NA	NA	NA	NA	NA	NA	NA	Retrotransposon protein, putative, unclassified	NA	NA
HORVU.MOREX.r3.1HG0003690	0.008	0.997	FALSE	-0.01	0.996	FALSE	0.116	0.86	FALSE	-0.143	0.475	FALSE	-0.021	0.885	FALSE	ABC transporter ATP-binding protein	GO:0140359;GO:0055085;GO:0031903;GO:0016887;GO:0005777;GO:0042760;GO:0032365;GO:0015909;GO:0015919;GO:0005524;GO:0007031;GO:0006635;GO:0005324;GO:0010030;GO:0015916;GO:0006744;	NA
HORVU.MOREX.r3.1HG0003700	0.646	0.862	FALSE	0.423	0.851	FALSE	0.355	0.873	FALSE	0.137	0.844	FALSE	0.336	0.179	FALSE	Polyadenylate-binding protein 2	GO:1900364;GO:0008143;GO:0005634;GO:0046872;GO:0043488;	NA
HORVU.MOREX.r3.1HG0003710	-0.086	0.979	FALSE	0.121	0.923	FALSE	0.32	0.368	FALSE	0.348	0.019	FALSE	0.164	0.126	FALSE	cDNA clone:J013058P10, full insert sequence	NA	NA
HORVU.MOREX.r3.1HG0003720	-1.84	NA	NA	-1.06	NA	NA	-1.468	NA	NA	0.275	NA	FALSE	-0.889	0.447	FALSE	cDNA clone:J013058P10, full insert sequence	NA	NA
HORVU.MOREX.r3.1HG0003730	0.625	NA	NA	NA	NA	NA	-0.583	NA	NA	NA	NA	NA	0.031	NA	FALSE	DHHC-type zinc finger family protein	NA	NA
HORVU.MOREX.r3.1HG0003740	NA	NA	NA	NA	NA	NA	NA	NA	NA	1.21	NA	NA	0.278	NA	FALSE	Ethylene-responsive transcription factor, putative	GO:0003700;GO:0006351;GO:0005634;GO:0003677;GO:0006355;	NA
HORVU.MOREX.r3.1HG0003750	NA	NA	NA	-3.058	NA	NA	-1.113	NA	NA	NA	NA	NA	-1.128	NA	NA	L-threonine dehydratase catabolic TdcB	NA	NA
HORVU.MOREX.r3.1HG0003760	NA	NA	NA	NA	NA	NA	NA	NA	NA	NA	NA	NA	NA	NA	NA	GMP synthase [glutamine-hydrolyzing]	NA	NA
HORVU.MOREX.r3.1HG0003770	NA	NA	NA	NA	NA	NA	NA	NA	NA	NA	NA	NA	NA	NA	NA	Retrotransposon protein, putative, unclassified	NA	NA
HORVU.MOREX.r3.1HG0003780	NA	NA	NA	NA	NA	NA	0.847	NA	NA	NA	NA	NA	0.215	NA	FALSE	O-methyltransferase	GO:0008171;GO:0032259;GO:0005737;GO:0046983;GO:0051555;GO:0030187;GO:0008757;GO:0009809;GO:0102938;GO:0102084;GO:0102822;GO:0009751;GO:0042542;GO:0009723;GO:0009611;	NA
HORVU.MOREX.r3.1HG0003790	-1.605	NA	NA	0.1	NA	FALSE	2.719	NA	NA	2.073	NA	NA	0.806	NA	NA	Tetratricopeptide repeat (TPR)-like superfamily protein	NA	NA
HORVU.MOREX.r3.1HG0003800	NA	NA	NA	NA	NA	NA	NA	NA	NA	NA	NA	NA	NA	NA	NA	Werner Syndrome-like exonuclease	GO:0008408;GO:0006139;GO:0003676;	NA
HORVU.MOREX.r3.1HG0003810	NA	NA	NA	NA	NA	NA	NA	NA	NA	NA	NA	NA	NA	NA	NA	Werner Syndrome-like exonuclease	GO:0008408;GO:0006139;GO:0003676;	NA
HORVU.MOREX.r3.1HG0003820	NA	NA	NA	NA	NA	NA	-0.709	NA	NA	NA	NA	NA	-0.203	NA	FALSE	Protein DETOXIFICATION	GO:1990961;GO:0042910;GO:0016020;GO:0015297;	NA
HORVU.MOREX.r3.1HG0003830	NA	NA	NA	NA	NA	NA	NA	NA	NA	NA	NA	NA	NA	NA	NA	zinc finger MYM-type-like protein	GO:0046983;GO:0016020;	NA
HORVU.MOREX.r3.1HG0003840	NA	NA	NA	NA	NA	NA	NA	NA	NA	NA	NA	NA	NA	NA	NA	zinc finger MYM-type-like protein	GO:0016020;	NA
HORVU.MOREX.r3.1HG0003850	NA	NA	NA	NA	NA	NA	NA	NA	NA	NA	NA	NA	NA	NA	NA	zinc finger MYM-type-like protein		NA
HORVU.MOREX.r3.1HG0003860	0.34	0.651	FALSE	0.152	0.946	FALSE	-0.005	0.997	FALSE	-0.146	0.791	FALSE	0.067	0.725	FALSE	Transcription initiation factor IIA subunit 2	GO:0005672;GO:0006367;GO:0016251;GO:0017025;GO:0003743;GO:0070897;GO:0006413;GO:0006952;	NA
HORVU.MOREX.r3.1HG0003870	-0.971	NA	NA	2.84	NA	NA	0.253	NA	FALSE	-0.357	NA	FALSE	0.471	NA	FALSE	ATP-dependent RNA helicase dbp3	NA	NA
HORVU.MOREX.r3.1HG0003880	-1.713	0.364	FALSE	-0.541	0.976	FALSE	0.277	0.971	FALSE	0.145	0.975	FALSE	-0.415	0.597	FALSE	ATP synthase subunit b, chloroplastic	GO:0045263;GO:0015986;GO:0015078;GO:0009536;GO:0005261;GO:0016874;GO:0031968;GO:0042651;GO:1902600;	NA
HORVU.MOREX.r3.1HG0003890	0.005	0.999	FALSE	0.773	0.25	FALSE	-0.032	0.993	FALSE	0.309	0.666	FALSE	0.261	0.296	FALSE	Dehydration-induced 19-like protein		NA
HORVU.MOREX.r3.1HG0003900	-0.098	0.963	FALSE	-0.005	0.998	FALSE	0.215	0.696	FALSE	0.125	0.713	FALSE	0.046	0.717	FALSE	tRNA pseudouridine synthase B	GO:0009982;GO:0001522;GO:0005739;GO:0008033;GO:0003723;GO:1990904;GO:0140101;GO:0016556;	NA
HORVU.MOREX.r3.1HG0003910	NA	NA	NA	NA	NA	NA	NA	NA	NA	NA	NA	NA	NA	NA	NA	Embryogenesis transmembrane protein-like	GO:0016020;	NA
HORVU.MOREX.r3.1HG0003920	NA	NA	NA	NA	NA	NA	NA	NA	NA	NA	NA	NA	NA	NA	NA	Inhibitor protein	GO:0010466;GO:0004867;GO:0009611;	NA
HORVU.MOREX.r3.1HG0003930	0.076	0.972	FALSE	0.054	0.972	FALSE	0.043	0.975	FALSE	-0.006	0.994	FALSE	0.027	0.824	FALSE	50S ribosomal protein L22	GO:0015934;GO:0003735;GO:0006412;GO:0003924;GO:0005525;GO:0005761;GO:0098798;GO:0042255;GO:0016020;	NA
HORVU.MOREX.r3.1HG0003940	NA	NA	NA	NA	NA	NA	NA	NA	NA	NA	NA	NA	NA	NA	NA	GDSL-like lipase/acylhydrolase superfamily protein	NA	NA
HORVU.MOREX.r3.1HG0003950	-0.183	0.892	FALSE	-0.118	0.958	FALSE	-0.058	0.975	FALSE	0.09	0.86	FALSE	-0.08	0.615	FALSE	lysine ketoglutarate reductase trans-splicing protein (DUF707)	GO:0016020;	NA
HORVU.MOREX.r3.1HG0003960	-0.256	NA	FALSE	2.099	0.963	FALSE	0.899	0.887	FALSE	-2.914	NA	NA	0.167	0.955	FALSE	Retrovirus-related Pol polyprotein from transposon TNT 1-94	NA	NA
HORVU.MOREX.r3.1HG0003970	NA	NA	NA	NA	NA	NA	NA	NA	NA	NA	NA	NA	NA	NA	NA	Ethylene-responsive transcription factor	GO:0003700;GO:0006351;GO:0005634;GO:0003677;GO:0006355;	NA
HORVU.MOREX.r3.1HG0003980	0.074	0.996	FALSE	-1.005	0.791	FALSE	1.036	0.729	FALSE	-0.864	NA	NA	-0.136	0.886	FALSE	Ankyrin repeat protein family-like protein	GO:0016020;	NA
HORVU.MOREX.r3.1HG0003990	0.644	NA	NA	NA	NA	NA	NA	NA	NA	NA	NA	NA	0.25	NA	FALSE	Ankyrin repeat family protein, putative		NA
HORVU.MOREX.r3.1HG0004000	-0.194	NA	FALSE	-2.053	NA	NA	-2.737	NA	NA	NA	NA	NA	-1.292	NA	NA	Ankyrin repeat protein family-like	GO:0016020;GO:0003700;GO:0006355;GO:0003677;	NA
HORVU.MOREX.r3.1HG0004010	NA	NA	NA	NA	NA	NA	-0.709	NA	NA	1.21	NA	NA	0.038	NA	FALSE	phosphoglucosamine mutase family protein	NA	NA
HORVU.MOREX.r3.1HG0004020	NA	NA	NA	NA	NA	NA	NA	NA	NA	NA	NA	NA	NA	NA	NA	Ankyrin repeat family protein-like	NA	NA
HORVU.MOREX.r3.1HG0004030	NA	NA	NA	NA	NA	NA	NA	NA	NA	NA	NA	NA	NA	NA	NA	NBS-LRR disease resistance protein, putative, expressed	GO:0006952;GO:0043531;GO:0051707;	NA
HORVU.MOREX.r3.1HG0004040	0.744	NA	NA	-1.407	NA	NA	2.441	NA	NA	-0.714	NA	NA	0.212	NA	FALSE	NBS-LRR disease resistance protein-like protein	NA	NA
HORVU.MOREX.r3.1HG0004050	0.768	NA	NA	NA	NA	NA	0.832	NA	NA	NA	NA	NA	0.42	NA	FALSE	Disease resistance protein RPM1	NA	NA
HORVU.MOREX.r3.1HG0004060	NA	NA	NA	NA	NA	NA	NA	NA	NA	NA	NA	NA	NA	NA	NA	Guanine nucleotide-binding protein G(k) subunit alpha		NA
HORVU.MOREX.r3.1HG0004070	NA	NA	NA	NA	NA	NA	NA	NA	NA	NA	NA	NA	NA	NA	NA	histone acetyltransferase of the CBP family 12		NA
HORVU.MOREX.r3.1HG0004080	1.788	NA	NA	-1.33	NA	NA	-0.649	NA	NA	-0.972	NA	NA	-0.412	NA	FALSE	Gamma interferon responsive lysosomal thiol (GILT) reductase family protein	NA	NA
HORVU.MOREX.r3.1HG0004110	-1.044	NA	NA	0.61	NA	NA	1.206	0.803	FALSE	-0.062	NA	FALSE	0.167	0.907	FALSE	DUF868 family protein	NA	NA
HORVU.MOREX.r3.1HG0004120	1.242	NA	NA	1.073	0.761	FALSE	1.607	0.584	FALSE	0.357	0.896	FALSE	1.006	0.047	TRUE	Retrotransposon protein, putative, unclassified	GO:0004523;GO:0090502;GO:0003676;	2B
HORVU.MOREX.r3.1HG0004130	1.836	NA	NA	0.686	NA	NA	NA	NA	NA	-0.504	NA	FALSE	0.534	NA	FALSE	LINE-1 reverse transcriptase like	GO:0004523;GO:0090502;GO:0006278;GO:0003964;GO:0003676;	NA
HORVU.MOREX.r3.1HG0004140	-0.348	NA	FALSE	0.834	NA	NA	-0.717	NA	NA	2.009	NA	NA	0.566	NA	FALSE	Retrotransposon protein, putative, unclassified	GO:0016020;GO:0003824;	NA
HORVU.MOREX.r3.1HG0004150	0.198	0.823	FALSE	-0.003	0.999	FALSE	0.213	0.811	FALSE	0.21	0.462	FALSE	0.141	0.174	FALSE	Kinase family protein	GO:0004674;GO:0006468;GO:0005737;GO:0005524;GO:0035556;GO:0106310;	NA
HORVU.MOREX.r3.1HG0004160	0.009	0.997	FALSE	-0.021	0.994	FALSE	0.144	0.919	FALSE	0.068	0.931	FALSE	0.036	0.838	FALSE	Ubiquitin-protein ligase, putative	GO:0046872;GO:0043231;GO:0032183;	NA
HORVU.MOREX.r3.1HG0004170	1.708	NA	NA	NA	NA	NA	NA	NA	NA	NA	NA	NA	0.526	NA	FALSE	transmembrane protein	NA	NA
HORVU.MOREX.r3.1HG0004180	1.191	NA	NA	0.251	NA	FALSE	-0.141	0.991	FALSE	1.271	NA	NA	0.569	0.596	FALSE	Vacuolar-processing enzyme	NA	NA
HORVU.MOREX.r3.1HG0004190	-0.194	NA	FALSE	1.811	NA	NA	NA	NA	NA	-0.632	NA	NA	0.278	NA	FALSE	Succinate dehydrogenase flavoprotein subunit	NA	NA
HORVU.MOREX.r3.1HG0004200	NA	NA	NA	NA	NA	NA	NA	NA	NA	NA	NA	NA	NA	NA	NA	Magnesium-chelatase subunit H	NA	NA
HORVU.MOREX.r3.1HG0004210	0.173	0.963	FALSE	-0.153	0.964	FALSE	0.118	0.954	FALSE	0.01	0.996	FALSE	0.023	0.946	FALSE	General transcription factor IIH subunit 5	GO:0005675;GO:0006367;GO:0000439;GO:0006289;GO:0065004;	NA
HORVU.MOREX.r3.1HG0004220	-0.595	0.056	FALSE	-0.239	0.744	FALSE	0.782	0.005	TRUE	-0.691	0.023	TRUE	-0.203	0.601	FALSE	Cysteine proteinase	GO:0008234;GO:0006508;GO:0005615;GO:0030163;GO:0004175;	1A
HORVU.MOREX.r3.1HG0004230	0.472	0.304	FALSE	0.26	0.734	FALSE	0.218	0.853	FALSE	0.253	0.544	FALSE	0.283	0.03	FALSE	Elongation factor	GO:0003924;GO:0006412;GO:0005829;GO:0005525;GO:0009507;GO:1990904;GO:0003746;GO:0005840;GO:0016020;GO:0043022;	NA
HORVU.MOREX.r3.1HG0004240	2.388	NA	NA	-0.086	NA	FALSE	-0.129	NA	FALSE	0.43	NA	FALSE	0.522	NA	FALSE	Guanine nucleotide-binding protein G(k) subunit alpha		NA
HORVU.MOREX.r3.1HG0004250	NA	NA	NA	NA	NA	NA	NA	NA	NA	NA	NA	NA	NA	NA	NA	NAC (No Apical Meristem) domain transcriptional regulator superfamily protein	NA	NA
HORVU.MOREX.r3.1HG0004260	NA	NA	NA	NA	NA	NA	NA	NA	NA	NA	NA	NA	NA	NA	NA	Leucine--tRNA ligase		NA
HORVU.MOREX.r3.1HG0004270	0.768	NA	NA	NA	NA	NA	NA	NA	NA	NA	NA	NA	0.278	NA	FALSE	Leucine--tRNA ligase		NA
HORVU.MOREX.r3.1HG0004280	-0.864	0.94	FALSE	-1.844	0.74	FALSE	0.634	0.968	FALSE	0.516	NA	FALSE	-0.43	0.802	FALSE	Chymotrypsin inhibitor	GO:0009611;GO:0004867;GO:0010466;	NA
HORVU.MOREX.r3.1HG0004290	-0.149	0.875	FALSE	-0.255	0.461	FALSE	-0.635	0.014	TRUE	-1.127	0	TRUE	-0.554	0	FALSE	Chymotrypsin inhibitor	GO:0009611;GO:0004867;GO:0016020;GO:0010466;	1A
HORVU.MOREX.r3.1HG0004300	-3.363	NA	NA	NA	NA	NA	1.215	NA	NA	NA	NA	NA	-0.538	NA	FALSE	Disease resistance protein (TIR-NBS-LRR class) family	GO:0043531;GO:0006952;GO:0051707;	NA
HORVU.MOREX.r3.1HG0004310	NA	NA	NA	NA	NA	NA	NA	NA	NA	NA	NA	NA	NA	NA	NA	Chymotrypsin inhibitor	GO:0009611;GO:0004867;GO:0016020;GO:0010466;	NA
HORVU.MOREX.r3.1HG0004320	NA	NA	NA	NA	NA	NA	NA	NA	NA	NA	NA	NA	NA	NA	NA	Chymotrypsin inhibitor	GO:0009611;GO:0004867;GO:0005576;GO:0010466;GO:0005515;GO:0008233;GO:0006508;	NA
HORVU.MOREX.r3.1HG0004330	0.768	NA	NA	NA	NA	NA	NA	NA	NA	NA	NA	NA	0.278	NA	FALSE	Leucine-rich repeat transmembrane protein kinase	NA	NA
HORVU.MOREX.r3.1HG0004340	0.058	0.986	FALSE	0.058	0.982	FALSE	-0.044	0.981	FALSE	-0.018	0.986	FALSE	0	0.999	FALSE	Disease resistance protein (NBS-LRR class) family	GO:0043531;GO:0006952;GO:0051707;	NA
HORVU.MOREX.r3.1HG0004350	0.244	0.854	FALSE	0.21	0.881	FALSE	-0.16	0.901	FALSE	-0.183	0.777	FALSE	0.013	0.961	FALSE	Disease resistance protein RPP13		NA
HORVU.MOREX.r3.1HG0004360	0.175	0.953	FALSE	0.4	0.435	FALSE	0.154	0.932	FALSE	0.182	0.746	FALSE	0.212	0.084	FALSE	Centromere O	NA	NA
HORVU.MOREX.r3.1HG0004370	0.225	0.576	FALSE	0.332	0.132	FALSE	0.052	0.968	FALSE	0.108	0.729	FALSE	0.164	0.017	FALSE	NBS-LRR-like resistance protein	GO:0043531;GO:0006952;GO:0051707;	NA
HORVU.MOREX.r3.1HG0004380	-0.067	0.992	FALSE	-0.16	0.99	FALSE	0.625	0.017	TRUE	0.385	0.717	FALSE	0.183	0.766	FALSE	Disease resistance protein (NBS-LRR class) family	GO:0043531;GO:0006952;GO:0000145;GO:0051707;GO:0005546;GO:0006887;	2B
HORVU.MOREX.r3.1HG0004390	NA	NA	NA	NA	NA	NA	NA	NA	NA	NA	NA	NA	NA	NA	NA	P-loop containing nucleoside triphosphate hydrolases superfamily protein	NA	NA
HORVU.MOREX.r3.1HG0004400	NA	NA	NA	NA	NA	NA	NA	NA	NA	NA	NA	NA	NA	NA	NA	Phenylalanine--tRNA ligase beta subunit	NA	NA
HORVU.MOREX.r3.1HG0004410	-0.278	0.774	FALSE	-0.341	0.569	FALSE	-0.162	0.872	FALSE	-0.884	0.012	TRUE	-0.413	0.001	FALSE	NBS-LRR-like resistance protein	GO:0043531;GO:0006952;GO:0051707;	1A
HORVU.MOREX.r3.1HG0004420	0.116	0.981	FALSE	-0.062	0.985	FALSE	-0.196	0.889	FALSE	-0.589	0.288	FALSE	-0.188	0.337	FALSE	NBS-LRR-like resistance protein	NA	NA
HORVU.MOREX.r3.1HG0004430	NA	NA	NA	NA	NA	NA	NA	NA	NA	NA	NA	NA	NA	NA	NA	Ribonuclease E inhibitor RraA/Dimethylmenaquinone methyltransferase	NA	NA
HORVU.MOREX.r3.1HG0004440	NA	NA	NA	NA	NA	NA	NA	NA	NA	NA	NA	NA	NA	NA	NA	Werner Syndrome-like exonuclease	GO:0008408;GO:0006139;GO:0003676;	NA
HORVU.MOREX.r3.1HG0004450	NA	NA	NA	NA	NA	NA	NA	NA	NA	NA	NA	NA	NA	NA	NA	NBS-LRR-like resistance protein	GO:0043531;GO:0006952;GO:0051707;	NA
HORVU.MOREX.r3.1HG0004460	0.146	0.977	FALSE	0.942	0.981	FALSE	-1.243	0.918	FALSE	-1.884	0.848	FALSE	-0.529	0.826	FALSE	Disease resistance protein (NBS-LRR class) family	GO:0043531;GO:0006952;GO:0000145;GO:0051707;GO:0005546;GO:0006887;	NA
HORVU.MOREX.r3.1HG0004530	-2.042	NA	NA	-1.584	NA	NA	-2.29	NA	NA	-3.912	NA	NA	-2.54	NA	NA	Retrovirus-related Pol polyprotein from transposon TNT 1-94	GO:0008270;GO:0003676;	NA
HORVU.MOREX.r3.1HG0004540	0.103	0.942	FALSE	-0.039	0.98	FALSE	-0.045	0.973	FALSE	-0.006	0.991	FALSE	-0.012	0.925	FALSE	Pumilio-like protein	GO:0006417;GO:0003723;GO:0005737;GO:0016020;	NA
HORVU.MOREX.r3.1HG0004550	NA	NA	NA	NA	NA	NA	NA	NA	NA	NA	NA	NA	NA	NA	NA	low-molecular-weight cysteine-rich 18		NA
HORVU.MOREX.r3.1HG0004560	-0.672	0	TRUE	-0.698	0	TRUE	-0.372	0.254	FALSE	-0.747	0	TRUE	-0.634	0	TRUE	ERD (Early-responsive to dehydration stress) family protein	GO:0005227;GO:0098655;GO:0016020;GO:0071944;GO:0042802;	1A
HORVU.MOREX.r3.1HG0004570	NA	NA	NA	-1.06	NA	NA	NA	NA	NA	NA	NA	NA	-0.203	NA	FALSE	D-fructose 1,6-bisphosphatase class 2/sedoheptulose 1,7-bisphosphatase	NA	NA
HORVU.MOREX.r3.1HG0004580	NA	NA	NA	NA	NA	NA	NA	NA	NA	NA	NA	NA	NA	NA	NA	FAD-dependent oxidoreductase family protein	NA	NA
HORVU.MOREX.r3.1HG0004590	-1.336	NA	NA	-0.099	NA	FALSE	2.631	NA	NA	2.631	NA	NA	0.971	NA	NA	Retrovirus-related Pol polyprotein from transposon TNT 1-94	GO:0015074;GO:0008270;GO:0005634;GO:0003676;GO:0003964;GO:0006278;GO:0003887;GO:0008234;GO:0032196;GO:0006974;GO:0006508;	NA
HORVU.MOREX.r3.1HG0004600	NA	NA	NA	NA	NA	NA	NA	NA	NA	NA	NA	NA	NA	NA	NA	ROP interactive partner 3	NA	NA
HORVU.MOREX.r3.1HG0004610	NA	NA	NA	NA	NA	NA	NA	NA	NA	NA	NA	NA	NA	NA	NA	Splicing factor 3B subunit 1		NA
HORVU.MOREX.r3.1HG0004620	NA	NA	NA	NA	NA	NA	NA	NA	NA	NA	NA	NA	NA	NA	NA	Translation elongation factor EF1A/initiation factor IF2gamma family protein		NA
HORVU.MOREX.r3.1HG0004630	NA	NA	NA	NA	NA	NA	NA	NA	NA	NA	NA	NA	NA	NA	NA	Transposon protein, putative, Pong sub-class		NA
HORVU.MOREX.r3.1HG0004640	NA	NA	NA	NA	NA	NA	NA	NA	NA	NA	NA	NA	NA	NA	NA	Scarecrow transcription factor family protein	GO:0043565;GO:0005634;GO:0006355;GO:0003700;	NA
HORVU.MOREX.r3.1HG0004650	NA	NA	NA	NA	NA	NA	NA	NA	NA	NA	NA	NA	NA	NA	NA	Scarecrow transcription factor family protein	NA	NA
HORVU.MOREX.r3.1HG0004660	0.095	0.986	FALSE	-0.238	0.846	FALSE	0.651	0.122	FALSE	0.091	0.872	FALSE	0.135	0.667	FALSE	NAD(P)-binding rossmann-fold protein	GO:0016491;GO:0016853;	NA
HORVU.MOREX.r3.1HG0004670	-0.651	0.832	FALSE	0.269	0.976	FALSE	0.023	0.997	FALSE	0.031	0.993	FALSE	-0.103	0.86	FALSE	Scarecrow transcription factor family protein	GO:0043565;GO:0005634;GO:0006355;GO:0003700;	NA
HORVU.MOREX.r3.1HG0004680	NA	NA	NA	NA	NA	NA	NA	NA	NA	NA	NA	NA	NA	NA	NA	Rotundifolia-like protein	NA	NA
HORVU.MOREX.r3.1HG0004690	0.09	0.997	FALSE	-0.706	0.96	FALSE	0.716	0.833	FALSE	0.176	0.951	FALSE	0.118	0.882	FALSE	Chaperone DnaJ	GO:0032055;GO:0009535;	NA
HORVU.MOREX.r3.1HG0004700	NA	NA	NA	NA	NA	NA	NA	NA	NA	NA	NA	NA	NA	NA	NA	Reverse transcriptase	NA	NA
HORVU.MOREX.r3.1HG0004710	NA	NA	NA	NA	NA	NA	NA	NA	NA	NA	NA	NA	NA	NA	NA	myosin XI D	NA	NA
HORVU.MOREX.r3.1HG0004720	NA	NA	NA	NA	NA	NA	NA	NA	NA	NA	NA	NA	NA	NA	NA	Transcription termination factor 2, mitochondrial	NA	NA
HORVU.MOREX.r3.1HG0004730	0.374	0.571	FALSE	0.31	0.392	FALSE	0.739	0.002	TRUE	-0.973	0.067	FALSE	0.111	0.827	FALSE	RING/U-box superfamily protein	GO:0061630;GO:0016567;GO:0005737;GO:0046872;GO:0006511;GO:0016874;	1B
HORVU.MOREX.r3.1HG0004740	0.148	0.99	FALSE	-0.245	0.977	FALSE	-0.116	0.984	FALSE	-0.122	0.966	FALSE	-0.098	0.861	FALSE	Spotted leaf 11	NA	NA
HORVU.MOREX.r3.1HG0004750	0.584	0.892	FALSE	1.058	0.705	FALSE	0.187	0.975	FALSE	0.234	0.927	FALSE	0.471	0.176	FALSE	Retrotransposon protein, putative, unclassified	NA	NA
HORVU.MOREX.r3.1HG0004760	2.517	NA	NA	2.604	NA	NA	0.19	NA	FALSE	2.385	NA	NA	1.981	NA	NA	NADPH-dependent 7-cyano-7-deazaguanine reductase	NA	NA
HORVU.MOREX.r3.1HG0004770	1.75	NA	NA	-1.79	NA	NA	0.288	NA	FALSE	0.605	NA	NA	0.317	0.864	FALSE	D-tagatose-1,6-bisphosphate aldolase subunit GatZ		NA
HORVU.MOREX.r3.1HG0004780	1.602	NA	NA	2.276	NA	NA	NA	NA	NA	2.137	NA	NA	1.567	NA	NA	TSA: Wollemia nobilis Ref_Wollemi_Transcript_2586_1194 transcribed RNA sequence	NA	NA
HORVU.MOREX.r3.1HG0004790	NA	NA	NA	NA	NA	NA	NA	NA	NA	NA	NA	NA	NA	NA	NA	Transposon protein, putative, Pong sub-class		NA
HORVU.MOREX.r3.1HG0004800	NA	NA	NA	0.863	NA	NA	-1.169	NA	NA	-2.109	NA	NA	-0.715	NA	NA	Retrotransposon protein, putative, Ty1-copia subclass	NA	NA
HORVU.MOREX.r3.1HG0004810	NA	NA	NA	NA	NA	NA	NA	NA	NA	NA	NA	NA	NA	NA	NA	Retrotransposon protein, putative, Ty1-copia subclass	GO:0008270;GO:0006278;GO:0016020;GO:0003676;GO:0003964;	NA
HORVU.MOREX.r3.1HG0004820	0.329	0.982	FALSE	3.14	0.248	FALSE	-0.503	0.933	FALSE	0.683	0.745	FALSE	0.629	0.292	FALSE	Transposon protein, putative, Mariner sub-class	GO:0003676;	NA
HORVU.MOREX.r3.1HG0004830	0.379	0.934	FALSE	0.61	0.784	FALSE	0.061	0.992	FALSE	-0.045	0.989	FALSE	0.242	0.596	FALSE	Transposon protein, putative, Mariner sub-class	GO:0003676;	NA
HORVU.MOREX.r3.1HG0004840	NA	NA	NA	NA	NA	NA	NA	NA	NA	NA	NA	NA	NA	NA	NA	Scarecrow transcription factor family protein	NA	NA
HORVU.MOREX.r3.1HG0004850	NA	NA	NA	-1.06	NA	NA	NA	NA	NA	NA	NA	NA	-0.203	NA	FALSE	Ubiquitin-like-specific protease 1	NA	NA
HORVU.MOREX.r3.1HG0004860	NA	NA	NA	0.863	NA	NA	1.215	NA	NA	NA	NA	NA	0.519	NA	FALSE	Elongation factor G 1	NA	NA
HORVU.MOREX.r3.1HG0004870	-0.048	0.988	FALSE	0.042	0.982	FALSE	0.157	0.808	FALSE	0.068	0.835	FALSE	0.04	0.749	FALSE	ATP-dependent RNA helicase	GO:0003724;GO:0042254;GO:0005634;GO:0003723;GO:0016020;GO:0005524;GO:0016787;	NA
HORVU.MOREX.r3.1HG0004880	-0.122	0.962	FALSE	0.058	0.978	FALSE	0.026	0.987	FALSE	-0.22	0.612	FALSE	-0.078	0.607	FALSE	Rab5-interacting family protein	GO:0097250;GO:0005789;	NA
HORVU.MOREX.r3.1HG0004890	0.139	0.9	FALSE	0.083	0.965	FALSE	-0.135	0.832	FALSE	0.101	0.77	FALSE	0.033	0.781	FALSE	Kinetochore protein spc25	GO:0031262;GO:0007059;GO:0051301;GO:0006996;GO:0005634;GO:0005789;	NA
HORVU.MOREX.r3.1HG0004900	0.313	0.932	FALSE	-0.419	0.792	FALSE	-0.59	0.294	FALSE	-0.07	0.968	FALSE	-0.211	0.463	FALSE	PGR5-like protein 1A, chloroplastic	GO:0009773;GO:0016730;GO:0009535;	NA
HORVU.MOREX.r3.1HG0004910	NA	NA	NA	NA	NA	NA	1.215	NA	NA	NA	NA	NA	0.278	NA	FALSE	XH/XS domain-containing family protein	GO:0031047;	NA
HORVU.MOREX.r3.1HG0004920	NA	NA	NA	NA	NA	NA	NA	NA	NA	NA	NA	NA	NA	NA	NA	Myosin-3	GO:0016020;	NA
HORVU.MOREX.r3.1HG0004930	NA	NA	NA	NA	NA	NA	NA	NA	NA	NA	NA	NA	NA	NA	NA	Retrotransposon protein, putative, Ty1-copia subclass		NA
HORVU.MOREX.r3.1HG0004940	-1.339	0	TRUE	0.024	0.995	FALSE	0.934	0.039	TRUE	-2.054	0.141	FALSE	-0.59	0.443	FALSE	Cysteine protease	GO:0008234;GO:0006508;GO:0005615;GO:0016020;GO:0004175;GO:0030163;	1B
HORVU.MOREX.r3.1HG0004950	NA	NA	NA	NA	NA	NA	NA	NA	NA	NA	NA	NA	NA	NA	NA	Transposon protein, putative, CACTA, En/Spm sub-class	GO:0032196;GO:0016020;	NA
HORVU.MOREX.r3.1HG0004960	NA	NA	NA	NA	NA	NA	NA	NA	NA	NA	NA	NA	NA	NA	NA	Transposon protein, putative, CACTA, En/Spm sub-class	NA	NA
HORVU.MOREX.r3.1HG0004970	NA	NA	NA	NA	NA	NA	NA	NA	NA	NA	NA	NA	NA	NA	NA	Transposon protein, putative, CACTA, En/Spm sub-class	NA	NA
HORVU.MOREX.r3.1HG0004980	NA	NA	NA	NA	NA	NA	NA	NA	NA	NA	NA	NA	NA	NA	NA	Transposon protein, putative, CACTA, En/Spm sub-class	GO:0016020;	NA
HORVU.MOREX.r3.1HG0004990	NA	NA	NA	NA	NA	NA	NA	NA	NA	NA	NA	NA	NA	NA	NA	Dirigent protein	GO:0030246;GO:0048046;GO:0044249;GO:0071704;	NA
HORVU.MOREX.r3.1HG0005000	-0.809	0.925	FALSE	1.048	0.963	FALSE	0.872	0.672	FALSE	4.291	NA	NA	0.97	0.474	FALSE	Purple acid phosphatase	GO:0003993;GO:0006950;GO:0016020;GO:0046872;	NA
HORVU.MOREX.r3.1HG0005010	0.768	NA	NA	-2.034	NA	NA	-1.943	NA	NA	1.514	NA	NA	-0.334	NA	FALSE	Transposon protein, putative, CACTA, En/Spm sub-class		NA
HORVU.MOREX.r3.1HG0005020	-3.015	NA	NA	NA	NA	NA	NA	NA	NA	NA	NA	NA	-0.759	NA	NA	Fibroblast growth factor-binding protein 1	NA	NA
HORVU.MOREX.r3.1HG0005030	NA	NA	NA	NA	NA	NA	NA	NA	NA	NA	NA	NA	NA	NA	NA	Ribosomal protein L4 domain-containing protein	NA	NA
HORVU.MOREX.r3.1HG0005040	-0.146	0.934	FALSE	0.139	0.956	FALSE	-0.33	0.456	FALSE	-0.139	0.808	FALSE	-0.136	0.362	FALSE	Protein kinase	GO:0004674;GO:0006468;GO:0005524;GO:0045087;GO:0106310;	NA
HORVU.MOREX.r3.1HG0005050	NA	NA	NA	NA	NA	NA	NA	NA	NA	NA	NA	NA	NA	NA	NA	Cysteine protease	NA	NA
HORVU.MOREX.r3.1HG0005060	NA	NA	NA	NA	NA	NA	NA	NA	NA	NA	NA	NA	NA	NA	NA	cyclic nucleotide-gated channel 6	GO:0016020;	NA
HORVU.MOREX.r3.1HG0005070	3.338	NA	NA	-0.102	NA	FALSE	-2.54	NA	NA	NA	NA	NA	0.13	NA	FALSE	Protein kinase	GO:0004672;GO:0006468;GO:0005524;	NA
HORVU.MOREX.r3.1HG0005080	0.185	0.991	FALSE	-0.415	0.966	FALSE	0.752	0.683	FALSE	0.962	0.515	FALSE	0.357	0.499	FALSE	Protein kinase	GO:0004672;GO:0006468;GO:0005524;	NA
HORVU.MOREX.r3.1HG0005090	-1.121	0	TRUE	0.124	0.981	FALSE	0.78	0.318	FALSE	0.592	0.94	FALSE	0.082	0.947	FALSE	Nitrate transporter 1.1	GO:0006857;GO:0022857;GO:0016020;GO:0055085;GO:0006817;GO:0050896;	1A
HORVU.MOREX.r3.1HG0005100	-3.342	NA	NA	0.86	NA	NA	-2.319	NA	NA	-1.686	NA	NA	-1.804	NA	NA	Gag-pol polyprotein	GO:0008270;GO:0003676;	NA
HORVU.MOREX.r3.1HG0005110	-0.104	0.993	FALSE	0.571	0.854	FALSE	0.929	0.319	FALSE	0.426	0.726	FALSE	0.449	0.207	FALSE	Pentatricopeptide repeat-containing protein		NA
HORVU.MOREX.r3.1HG0005120	-0.295	NA	FALSE	-1.169	NA	NA	1.211	NA	NA	0.296	NA	FALSE	-0.039	0.985	FALSE	Pentatricopeptide repeat-containing protein		NA
HORVU.MOREX.r3.1HG0005130	2.697	NA	NA	0.609	0.976	FALSE	-0.018	0.999	FALSE	0.986	NA	NA	0.877	0.304	FALSE	Pentatricopeptide repeat superfamily protein		NA
HORVU.MOREX.r3.1HG0005140	0.877	NA	NA	2.725	NA	NA	-0.456	0.964	FALSE	-1.248	NA	NA	0.309	0.861	FALSE	Ribosomal protein L11 methyltransferase	NA	NA
HORVU.MOREX.r3.1HG0005150	-1.081	NA	NA	NA	NA	NA	-2.537	NA	NA	1.885	NA	NA	-0.494	NA	FALSE	F-box domain containing protein, expressed	NA	NA
HORVU.MOREX.r3.1HG0005160	-2.929	NA	NA	NA	NA	NA	-0.709	NA	NA	-2.567	NA	NA	-1.663	NA	NA	Transposon protein, putative, Pong sub-class	NA	NA
HORVU.MOREX.r3.1HG0005170	NA	NA	NA	NA	NA	NA	NA	NA	NA	NA	NA	NA	NA	NA	NA	Receptor-like protein kinase	GO:0004672;GO:0006468;GO:0016020;GO:0005524;	NA
HORVU.MOREX.r3.1HG0005180	NA	NA	NA	NA	NA	NA	NA	NA	NA	NA	NA	NA	NA	NA	NA	Polyribonucleotide nucleotidyltransferase	NA	NA
HORVU.MOREX.r3.1HG0005190	NA	NA	NA	NA	NA	NA	NA	NA	NA	NA	NA	NA	NA	NA	NA	Protein kinase, putative	GO:0004674;GO:0006468;GO:0016020;GO:0005524;GO:0004713;	NA
HORVU.MOREX.r3.1HG0005200	NA	NA	NA	NA	NA	NA	NA	NA	NA	NA	NA	NA	NA	NA	NA	Chalcone synthase	GO:0009813;GO:0016747;GO:0016020;GO:0030639;GO:0016787;	NA
HORVU.MOREX.r3.1HG0005210	NA	NA	NA	NA	NA	NA	NA	NA	NA	NA	NA	NA	NA	NA	NA	O-methyltransferase	GO:0008171;GO:0032259;GO:0046983;GO:0019438;GO:0051555;GO:0008757;GO:0030186;GO:0102938;GO:0009808;GO:0102084;GO:0004601;GO:0044550;GO:0042446;GO:1901362;GO:0043604;GO:0018130;GO:0098869;GO:1901566;	NA
HORVU.MOREX.r3.1HG0005220	NA	NA	NA	NA	NA	NA	NA	NA	NA	NA	NA	NA	NA	NA	NA	Chalcone synthase	GO:0009813;GO:0016747;GO:0016020;GO:0030639;GO:0016787;	NA
HORVU.MOREX.r3.1HG0005230	NA	NA	NA	NA	NA	NA	NA	NA	NA	NA	NA	NA	NA	NA	NA	Chalcone synthase	GO:0009813;GO:0016747;GO:0016020;GO:0030639;GO:0016787;	NA
HORVU.MOREX.r3.1HG0005260	NA	NA	NA	NA	NA	NA	NA	NA	NA	NA	NA	NA	NA	NA	NA	Chalcone synthase	GO:0009813;GO:0016747;GO:0016020;GO:0030639;GO:0016787;	NA
HORVU.MOREX.r3.1HG0005270	NA	NA	NA	NA	NA	NA	NA	NA	NA	NA	NA	NA	NA	NA	NA	Chalcone synthase	GO:0009813;GO:0016747;GO:0016020;GO:0030639;GO:0016787;	NA
HORVU.MOREX.r3.1HG0005280	-0.74	NA	NA	1.179	NA	NA	-1.978	0.635	FALSE	0.818	NA	NA	-0.142	0.927	FALSE	Retrotransposon protein, putative, Ty1-copia subclass	GO:0008270;GO:0016020;GO:0003676;	NA
HORVU.MOREX.r3.1HG0005330	NA	NA	NA	NA	NA	NA	NA	NA	NA	NA	NA	NA	NA	NA	NA	Retrotransposon protein, putative, Ty1-copia subclass	NA	NA
HORVU.MOREX.r3.1HG0005340	NA	NA	NA	NA	NA	NA	NA	NA	NA	NA	NA	NA	NA	NA	NA	Protein kinase, putative	GO:0004674;GO:0006468;GO:0016020;GO:0005524;	NA
HORVU.MOREX.r3.1HG0005350	NA	NA	NA	NA	NA	NA	NA	NA	NA	NA	NA	NA	NA	NA	NA	Leucine-rich repeat protein kinase family protein, putative	GO:0004672;GO:0006468;GO:0016020;GO:0005524;	NA
HORVU.MOREX.r3.1HG0005360	-0.441	0.946	FALSE	-0.011	0.999	FALSE	-0.23	0.962	FALSE	0.286	0.912	FALSE	-0.117	0.834	FALSE	Anthocyanidin synthase	GO:0009555;GO:0046872;GO:0016020;GO:0051213;	NA
HORVU.MOREX.r3.1HG0005370	0.08	0.967	FALSE	0.049	0.978	FALSE	-0.069	0.961	FALSE	0.145	0.54	FALSE	0.037	0.744	FALSE	Replication protein A 70 kDa DNA-binding subunit	GO:0006260;GO:0008270;GO:0005634;GO:0006310;GO:0006281;GO:0003677;GO:0030894;GO:0007004;GO:0070013;GO:0005515;GO:0051321;GO:0120114;GO:0005829;GO:1990904;GO:0008380;GO:0006397;	NA
HORVU.MOREX.r3.1HG0005380	NA	NA	NA	NA	NA	NA	NA	NA	NA	NA	NA	NA	NA	NA	NA	Cytidine deaminase 8	NA	NA
HORVU.MOREX.r3.1HG0005390	NA	NA	NA	NA	NA	NA	NA	NA	NA	NA	NA	NA	NA	NA	NA	Werner Syndrome-like exonuclease	GO:0008408;GO:0006139;GO:0003676;	NA
HORVU.MOREX.r3.1HG0005400	-0.069	0.985	FALSE	-0.138	0.914	FALSE	-0.072	0.955	FALSE	-0.095	0.839	FALSE	-0.108	0.28	FALSE	Transducin/WD40 repeat protein	GO:0000972;GO:0005635;GO:0043130;GO:0006405;GO:0140513;GO:0003723;GO:0080008;GO:0016020;	NA
HORVU.MOREX.r3.1HG0005410	-0.153	0.846	FALSE	0.135	0.796	FALSE	-0.091	0.923	FALSE	0.071	0.868	FALSE	-0.024	0.889	FALSE	F-box protein-like	GO:0031146;GO:0019005;GO:0016874;	NA
HORVU.MOREX.r3.1HG0005420	-0.471	0.878	FALSE	-0.14	0.985	FALSE	1.495	0.109	FALSE	-1.879	0.369	FALSE	-0.162	0.868	FALSE	Glycosyltransferase	GO:0016763;GO:0005794;GO:0098588;GO:0008194;	NA
HORVU.MOREX.r3.1HG0005430	NA	NA	NA	NA	NA	NA	NA	NA	NA	NA	NA	NA	NA	NA	NA	Werner Syndrome-like exonuclease	GO:0008408;GO:0006139;GO:0003676;	NA
HORVU.MOREX.r3.1HG0005440	0.768	NA	NA	2.431	NA	NA	NA	NA	NA	NA	NA	NA	0.957	NA	NA	TTF-type zinc finger protein with HAT dimerization domain-containing protein	GO:0046983;GO:0016020;	NA
HORVU.MOREX.r3.1HG0005450	NA	NA	NA	-3.256	NA	NA	2.81	NA	NA	1.876	NA	NA	0.545	NA	FALSE	TTF-type zinc finger protein with HAT dimerization domain-containing protein	GO:0046983;GO:0016020;	NA
HORVU.MOREX.r3.1HG0005460	NA	NA	NA	NA	NA	NA	NA	NA	NA	NA	NA	NA	NA	NA	NA	Cysteine/Histidine-rich C1 domain family protein	NA	NA
HORVU.MOREX.r3.1HG0005470	NA	NA	NA	NA	NA	NA	NA	NA	NA	NA	NA	NA	NA	NA	NA	GAGA-binding transcriptional activator	NA	NA
HORVU.MOREX.r3.1HG0005480	0.244	0.934	FALSE	0.157	0.949	FALSE	0.254	0.819	FALSE	0.185	0.791	FALSE	0.193	0.244	FALSE	Mitochondrial import inner membrane translocase subunit Tim9	GO:0015031;GO:0005743;	NA
HORVU.MOREX.r3.1HG0005490	NA	NA	NA	NA	NA	NA	NA	NA	NA	NA	NA	NA	NA	NA	NA	TTF-type zinc finger protein with HAT dimerization domain-containing protein	GO:0046983;GO:0016020;	NA
HORVU.MOREX.r3.1HG0005500	NA	NA	NA	NA	NA	NA	NA	NA	NA	NA	NA	NA	NA	NA	NA	transducin family protein / WD-40 repeat family protein	NA	NA
HORVU.MOREX.r3.1HG0005510	NA	NA	NA	NA	NA	NA	NA	NA	NA	NA	NA	NA	NA	NA	NA	Omega secalin		NA
HORVU.MOREX.r3.1HG0005520	NA	NA	NA	NA	NA	NA	NA	NA	NA	NA	NA	NA	NA	NA	NA	Potassium voltage-gated channel subfamily C member 3	NA	NA
HORVU.MOREX.r3.1HG0005530	NA	NA	NA	NA	NA	NA	NA	NA	NA	NA	NA	NA	NA	NA	NA	tRNA uridine 5-carboxymethylaminomethyl modification enzyme MnmG	NA	NA
HORVU.MOREX.r3.1HG0005540	NA	NA	NA	NA	NA	NA	NA	NA	NA	NA	NA	NA	NA	NA	NA	Rhodanese-like domain-containing protein 11, chloroplastic	NA	NA
HORVU.MOREX.r3.1HG0005550	-2.042	NA	NA	NA	NA	NA	NA	NA	NA	3.089	NA	NA	0.311	NA	FALSE	C-hordein	GO:0045735;	NA
HORVU.MOREX.r3.1HG0005560	NA	NA	NA	NA	NA	NA	NA	NA	NA	NA	NA	NA	NA	NA	NA	Omega secalin	GO:0045735;	NA
HORVU.MOREX.r3.1HG0005570	NA	NA	NA	NA	NA	NA	NA	NA	NA	NA	NA	NA	NA	NA	NA	Retrovirus-related Pol polyprotein from transposon TNT 1-94	GO:0008270;GO:0003676;	NA
HORVU.MOREX.r3.1HG0005580	-0.173	0.776	FALSE	0.078	0.966	FALSE	-0.205	0.748	FALSE	-0.275	0.295	FALSE	-0.158	0.153	FALSE	Mitochondrial import inner membrane translocase subunit Tim17/Tim22/Tim23 family protein	GO:0045037;GO:0009707;GO:0022857;GO:0019904;GO:0003729;GO:0003333;GO:0042803;GO:0034426;GO:0046930;GO:0009744;GO:0009749;GO:0009753;GO:0009409;GO:0009611;GO:0006811;	NA
HORVU.MOREX.r3.1HG0005590	-0.04	0.989	FALSE	-0.062	0.976	FALSE	-0.089	0.941	FALSE	-0.19	0.444	FALSE	-0.109	0.2	FALSE	Mitochondrial import inner membrane translocase subunit tim23	GO:0045037;GO:0022857;GO:0009707;GO:0019904;GO:0003729;GO:0003333;GO:0042803;GO:0034426;GO:0046930;GO:0009744;GO:0009749;GO:0009753;GO:0009409;GO:0009611;GO:0006811;	NA
HORVU.MOREX.r3.1HG0005600	-0.168	0.885	FALSE	-0.01	0.996	FALSE	-0.291	0.708	FALSE	-0.308	0.003	FALSE	-0.208	0.167	FALSE	Metallothionein	GO:0046872;GO:0072593;GO:0005829;GO:0005634;	NA
HORVU.MOREX.r3.1HG0005610	-0.072	0.997	FALSE	-0.056	0.996	FALSE	-0.114	0.987	FALSE	-0.584	0.854	FALSE	-0.205	0.779	FALSE	Protein phosphatase 2c, putative	GO:0004722;GO:0006470;GO:0046872;	NA
HORVU.MOREX.r3.1HG0005620	-0.078	0.986	FALSE	0.131	0.966	FALSE	0.046	0.983	FALSE	0.144	0.849	FALSE	0.046	0.803	FALSE	Pectin acetylesterase	GO:0071555;GO:0005576;GO:0016787;GO:0016020;	NA
HORVU.MOREX.r3.1HG0005630	-0.713	NA	NA	0.86	NA	NA	0.185	NA	FALSE	0.333	NA	FALSE	0.099	NA	FALSE	trehalose-6-phosphate synthase	NA	NA
HORVU.MOREX.r3.1HG0005640	-1.038	0.012	TRUE	-1.149	0.01	TRUE	-1.56	0	TRUE	-0.969	0.126	FALSE	-1.198	0	TRUE	NBS-LRR-like resistance protein	GO:0043531;GO:0006952;GO:0051707;	1A
HORVU.MOREX.r3.1HG0005650	-1.13	0.551	FALSE	-0.447	0.963	FALSE	-1.075	0.505	FALSE	-0.798	0.697	FALSE	-0.882	0.039	TRUE	Disease resistance protein	NA	1A
HORVU.MOREX.r3.1HG0005660	NA	NA	NA	NA	NA	NA	NA	NA	NA	NA	NA	NA	NA	NA	NA	Mitochondrial import inner membrane translocase subunit Tim9	GO:0015031;GO:0005743;	NA
HORVU.MOREX.r3.1HG0005670	NA	NA	NA	NA	NA	NA	NA	NA	NA	NA	NA	NA	NA	NA	NA	Transposon protein, putative, Mutator sub-class	NA	NA
HORVU.MOREX.r3.1HG0005680	NA	NA	NA	NA	NA	NA	NA	NA	NA	NA	NA	NA	NA	NA	NA	P-loop containing nucleoside triphosphate hydrolases superfamily protein	GO:0016020;	NA
HORVU.MOREX.r3.1HG0005690	NA	NA	NA	NA	NA	NA	NA	NA	NA	NA	NA	NA	NA	NA	NA	Uroporphyrinogen decarboxylase	NA	NA
HORVU.MOREX.r3.1HG0005700	NA	NA	NA	NA	NA	NA	NA	NA	NA	NA	NA	NA	NA	NA	NA	L-ascorbate oxidase	GO:0005507;GO:0016020;	NA
HORVU.MOREX.r3.1HG0005710	NA	NA	NA	NA	NA	NA	NA	NA	NA	NA	NA	NA	NA	NA	NA	L-ascorbate oxidase	NA	NA
HORVU.MOREX.r3.1HG0005720	NA	NA	NA	NA	NA	NA	NA	NA	NA	NA	NA	NA	NA	NA	NA	Sensory neuron membrane protein 1	NA	NA
HORVU.MOREX.r3.1HG0005730	NA	NA	NA	NA	NA	NA	NA	NA	NA	NA	NA	NA	NA	NA	NA	transcriptional factor B3 family protein	NA	NA
HORVU.MOREX.r3.1HG0005740	0.127	0.992	FALSE	0.18	0.982	FALSE	-0.01	0.998	FALSE	0.913	0.45	FALSE	0.269	0.49	FALSE	50S ribosomal protein L23, chloroplastic	NA	NA
HORVU.MOREX.r3.1HG0005750	-0.101	0.943	FALSE	0.254	0.17	FALSE	-0.085	0.938	FALSE	-0.127	0.519	FALSE	-0.029	0.859	FALSE	Ankyrin repeat family protein	GO:0051865;GO:0016740;GO:0042742;GO:0140096;GO:0046872;GO:0005515;GO:0016874;	NA
HORVU.MOREX.r3.1HG0005760	NA	NA	NA	NA	NA	NA	NA	NA	NA	NA	NA	NA	NA	NA	NA	Ethylene-responsive transcription factor	GO:0003700;GO:0006351;GO:0005634;GO:0003677;GO:0006355;	NA
HORVU.MOREX.r3.1HG0005770	-3.042	NA	NA	3.655	NA	NA	NA	NA	NA	NA	NA	NA	0.24	NA	FALSE	QWRF motif protein (DUF566)	GO:0005880;GO:0051225;GO:0008017;GO:0005737;	NA
HORVU.MOREX.r3.1HG0005780	-0.07	0.996	FALSE	0.619	0.817	FALSE	0.181	0.969	FALSE	0.019	0.996	FALSE	0.166	0.711	FALSE	Protein FRIGIDA	NA	NA
HORVU.MOREX.r3.1HG0005790	0.091	0.996	FALSE	-1.942	0.272	FALSE	-1.23	0.694	FALSE	0.255	NA	FALSE	-0.863	0.198	FALSE	Clathrin assembly protein, putative, expressed	GO:0005545;GO:0048268;GO:0005905;GO:0030276;GO:0030136;GO:0072583;GO:0005794;GO:0005546;GO:0000149;GO:0006900;	NA
HORVU.MOREX.r3.1HG0005800	NA	NA	NA	NA	NA	NA	NA	NA	NA	NA	NA	NA	NA	NA	NA	TTF-type zinc finger protein with HAT dimerization domain-containing protein	GO:0046983;GO:0016020;	NA
HORVU.MOREX.r3.1HG0005810	-0.072	0.982	FALSE	-0.13	0.928	FALSE	0.058	0.974	FALSE	0.199	0.504	FALSE	0.002	0.994	FALSE	Nuclear pore complex protein NUP43	GO:0005635;GO:0003735;GO:0006412;GO:0140513;GO:1990904;GO:0005840;	NA
HORVU.MOREX.r3.1HG0005820	NA	NA	NA	NA	NA	NA	NA	NA	NA	NA	NA	NA	NA	NA	NA	Cytochrome P450, putative	GO:0016705;GO:0016126;GO:0016020;GO:0004497;GO:0005506;GO:0020037;GO:0032259;GO:0008168;GO:0008299;GO:0032451;	NA
HORVU.MOREX.r3.1HG0005830	-0.018	0.996	FALSE	0.149	0.891	FALSE	-0.209	0.753	FALSE	-0.114	0.837	FALSE	-0.063	0.738	FALSE	Dof zinc finger protein	GO:0003700;GO:0005634;GO:0006355;GO:0003677;GO:0046872;GO:0090057;GO:0009944;GO:0010497;	NA
HORVU.MOREX.r3.1HG0005840	0.264	0.905	FALSE	-0.063	0.985	FALSE	-0.246	0.812	FALSE	-0.055	0.961	FALSE	-0.045	0.861	FALSE	Embryo defective 2735	GO:0016020;	NA
HORVU.MOREX.r3.1HG0005850	NA	NA	NA	NA	NA	NA	NA	NA	NA	NA	NA	NA	NA	NA	NA	Pentatricopeptide repeat (PPR) superfamily protein	NA	NA
HORVU.MOREX.r3.1HG0005860	NA	NA	NA	NA	NA	NA	NA	NA	NA	NA	NA	NA	NA	NA	NA	Exodeoxyribonuclease 7 small subunit	NA	NA
HORVU.MOREX.r3.1HG0005870	NA	NA	NA	NA	NA	NA	NA	NA	NA	NA	NA	NA	NA	NA	NA	ABC1 family protein	NA	NA
HORVU.MOREX.r3.1HG0006040	NA	NA	NA	NA	NA	NA	NA	NA	NA	NA	NA	NA	NA	NA	NA	ABC1 family protein	NA	NA
HORVU.MOREX.r3.1HG0006060	NA	NA	NA	NA	NA	NA	NA	NA	NA	NA	NA	NA	NA	NA	NA	Exodeoxyribonuclease 7 small subunit	NA	NA
HORVU.MOREX.r3.1HG0006070	NA	NA	NA	NA	NA	NA	NA	NA	NA	NA	NA	NA	NA	NA	NA	Homeobox protein, putative	GO:0005634;GO:0000981;GO:0006357;GO:0003677;	NA
HORVU.MOREX.r3.1HG0006080	NA	NA	NA	NA	NA	NA	NA	NA	NA	NA	NA	NA	NA	NA	NA	Disease resistance protein		NA
HORVU.MOREX.r3.1HG0006090	NA	NA	NA	NA	NA	NA	NA	NA	NA	NA	NA	NA	NA	NA	NA	Dirigent protein	NA	NA
HORVU.MOREX.r3.1HG0006100	NA	NA	NA	NA	NA	NA	NA	NA	NA	NA	NA	NA	NA	NA	NA	Dirigent protein	NA	NA
HORVU.MOREX.r3.1HG0006110	NA	NA	NA	NA	NA	NA	NA	NA	NA	NA	NA	NA	NA	NA	NA	tagatose-6-phosphate ketose/aldose isomerase, putative (Mog1/PsbP/DUF1795-like photosystem II reaction center PsbP family protein)		NA
HORVU.MOREX.r3.1HG0006120	NA	NA	NA	NA	NA	NA	NA	NA	NA	NA	NA	NA	NA	NA	NA	Kinesin-like protein	NA	NA
HORVU.MOREX.r3.1HG0006130	NA	NA	NA	NA	NA	NA	NA	NA	NA	NA	NA	NA	NA	NA	NA	Low-molecular-weight glutenin subunit	GO:0045735;	NA
HORVU.MOREX.r3.1HG0006140	NA	NA	NA	NA	NA	NA	NA	NA	NA	NA	NA	NA	NA	NA	NA	Ribosomal RNA large subunit methyltransferase N	NA	NA
HORVU.MOREX.r3.1HG0006150	NA	NA	NA	0.863	NA	NA	4.594	NA	NA	NA	NA	NA	1.285	NA	NA	ATP-dependent zinc metalloprotease FtsH	NA	NA
HORVU.MOREX.r3.1HG0006160	-1.711	NA	NA	1.721	NA	NA	0.244	NA	FALSE	-0.722	NA	NA	-0.147	NA	FALSE	Disease resistance protein RPM1	GO:0043531;GO:0006952;GO:0051707;	NA
HORVU.MOREX.r3.1HG0006170	-2.18	NA	NA	0.699	NA	NA	-2.124	NA	NA	-1.609	NA	NA	-1.346	NA	NA	Transposon protein, putative, CACTA, En/Spm sub-class		NA
HORVU.MOREX.r3.1HG0006180	0.229	NA	FALSE	0.863	NA	NA	-1.729	NA	NA	NA	NA	NA	-0.098	NA	FALSE	Transposon protein, putative, CACTA, En/Spm sub-class		NA
HORVU.MOREX.r3.1HG0006190	NA	NA	NA	NA	NA	NA	NA	NA	NA	NA	NA	NA	NA	NA	NA	Transposon protein, putative, CACTA, En/Spm sub-class	NA	NA
HORVU.MOREX.r3.1HG0006200	NA	NA	NA	NA	NA	NA	NA	NA	NA	NA	NA	NA	NA	NA	NA	Transposon protein, putative, CACTA, En/Spm sub-class	NA	NA
HORVU.MOREX.r3.1HG0006210	-1.801	NA	NA	-4.627	NA	NA	-4.983	NA	NA	-3.25	NA	NA	-3.783	0.007	TRUE	Protein kinase family protein	GO:0030247;GO:0007166;GO:0016020;GO:0006468;GO:0005509;GO:0071944;GO:0004674;GO:0005524;GO:0008270;	3A
HORVU.MOREX.r3.1HG0006220	-1.156	NA	NA	-2.767	NA	NA	-0.501	NA	FALSE	-4.576	NA	NA	-2.316	NA	NA	Disease resistance protein RPM1	NA	NA
HORVU.MOREX.r3.1HG0006230	0.435	0.979	FALSE	-1.004	0.67	FALSE	-1.41	0.608	FALSE	0.374	NA	FALSE	-0.465	0.576	FALSE	Disease resistance protein RPM1	GO:0043531;GO:0006952;GO:0051707;	NA
HORVU.MOREX.r3.1HG0006240	0.366	0.512	FALSE	0.257	0.714	FALSE	-0.02	0.993	FALSE	0.075	0.928	FALSE	0.153	0.259	FALSE	Methylenetetrahydrofolate reductase	NA	NA
HORVU.MOREX.r3.1HG0006250	1.797	NA	NA	-0.701	NA	NA	-0.573	NA	FALSE	1.754	NA	NA	0.508	NA	FALSE	Sterol 3-beta-glucosyltransferase	NA	NA
HORVU.MOREX.r3.1HG0006260	NA	NA	NA	NA	NA	NA	1.215	NA	NA	0.248	NA	FALSE	0.278	NA	FALSE	Sterol 3-beta-glucosyltransferase		NA
HORVU.MOREX.r3.1HG0006280	NA	NA	NA	NA	NA	NA	NA	NA	NA	NA	NA	NA	NA	NA	NA	LON peptidase N-terminal domain and RING finger protein 1	NA	NA
HORVU.MOREX.r3.1HG0006290	NA	NA	NA	NA	NA	NA	NA	NA	NA	NA	NA	NA	NA	NA	NA	exocyst complex component sec3A	NA	NA
HORVU.MOREX.r3.1HG0006300	NA	NA	NA	NA	NA	NA	NA	NA	NA	NA	NA	NA	NA	NA	NA	Plant regulator RWP-RK family protein	NA	NA
HORVU.MOREX.r3.1HG0006310	NA	NA	NA	NA	NA	NA	NA	NA	NA	NA	NA	NA	NA	NA	NA	EMBRYO SURROUNDING FACTOR 1-like protein 9	NA	NA
HORVU.MOREX.r3.1HG0006320	NA	NA	NA	NA	NA	NA	NA	NA	NA	-0.714	NA	NA	-0.203	NA	FALSE	DNA topoisomerase	NA	NA
HORVU.MOREX.r3.1HG0006330	NA	NA	NA	NA	NA	NA	NA	NA	NA	NA	NA	NA	NA	NA	NA	NACHT and WD repeat domain-containing protein 2	NA	NA
HORVU.MOREX.r3.1HG0006340	-0.197	0.778	FALSE	-0.165	0.862	FALSE	-0.304	0.288	FALSE	-0.354	0.272	FALSE	-0.269	0	FALSE	ACT domain-containing family protein	GO:0016597;GO:0016779;	NA
HORVU.MOREX.r3.1HG0006350	NA	NA	NA	1.721	NA	NA	NA	NA	NA	1.21	NA	NA	0.518	NA	FALSE	Peroxidase	NA	NA
HORVU.MOREX.r3.1HG0006360	NA	NA	NA	NA	NA	NA	NA	NA	NA	NA	NA	NA	NA	NA	NA	Complement factor B	NA	NA
HORVU.MOREX.r3.1HG0006370	-1.286	NA	NA	0.764	NA	NA	-0.512	NA	FALSE	1.123	NA	NA	0.128	0.956	FALSE	P-loop nucleoside triphosphate hydrolases superfamily protein with CH (Calponin Homology) domain-containing protein	NA	NA
HORVU.MOREX.r3.1HG0006380	NA	NA	NA	-2.642	NA	NA	2.221	NA	NA	NA	NA	NA	-0.21	NA	FALSE	nitrogen fixation S (NIFS)-like 1	NA	NA
HORVU.MOREX.r3.1HG0006390	NA	NA	NA	NA	NA	NA	NA	NA	NA	NA	NA	NA	NA	NA	NA	phytochrome interacting factor 3	NA	NA
HORVU.MOREX.r3.1HG0006400	0.026	0.995	FALSE	0.145	0.819	FALSE	0.442	0.18	FALSE	0.049	0.913	FALSE	0.151	0.151	FALSE	Beta-1,3-galactosyltransferase-like protein	GO:0008378;GO:0000139;GO:0006486;GO:0030246;GO:0031406;GO:0051213;GO:0016705;GO:0005506;GO:0019842;GO:1901363;GO:0097159;	NA
HORVU.MOREX.r3.1HG0006410	3.434	NA	NA	-1.06	NA	NA	2.719	NA	NA	NA	NA	NA	1.446	NA	NA	Protein kinase family protein	GO:0030247;GO:0007166;GO:0005886;GO:0004674;GO:0006468;GO:0005509;GO:0005524;	NA
HORVU.MOREX.r3.1HG0006420	0.145	0.957	FALSE	-0.097	0.976	FALSE	-0.035	0.99	FALSE	0.073	0.934	FALSE	0.01	0.971	FALSE	Disease resistance protein	GO:0043531;GO:0006952;GO:0016020;GO:0051707;GO:0017038;GO:0005524;	NA
HORVU.MOREX.r3.1HG0006430	-0.015	0.997	FALSE	0.514	0.737	FALSE	-0.273	0.908	FALSE	0.221	0.848	FALSE	0.096	0.799	FALSE	Serine/threonine-protein kinase	GO:0106310;GO:0051707;GO:0016020;GO:0004674;GO:0006468;GO:0005524;GO:0048544;GO:0030246;GO:0004713;	NA
HORVU.MOREX.r3.1HG0006440	0.446	0.936	FALSE	0.113	0.985	FALSE	0.295	0.932	FALSE	1.04	0.273	FALSE	0.456	0.115	FALSE	Short-chain dehydrogenase/reductase family protein	GO:0016491;	NA
HORVU.MOREX.r3.1HG0006450	NA	NA	NA	NA	NA	NA	NA	NA	NA	NA	NA	NA	NA	NA	NA	tRNA(Ile)-lysidine synthase	NA	NA
HORVU.MOREX.r3.1HG0006460	-0.622	NA	NA	0.863	NA	NA	2.253	NA	NA	NA	NA	NA	0.632	NA	NA	Pathogenesis-related thaumatin family protein	GO:0006952;GO:0005576;GO:0016020;	NA
HORVU.MOREX.r3.1HG0006470	0.044	0.997	FALSE	0.484	0.958	FALSE	0.475	0.894	FALSE	-0.417	0.868	FALSE	0.149	0.852	FALSE	beta-carotene isomerase D27-like protein	NA	NA
HORVU.MOREX.r3.1HG0006480	-1.484	0.356	FALSE	-0.144	0.985	FALSE	0.204	0.974	FALSE	-0.737	0.774	FALSE	-0.51	0.379	FALSE	Cation/H(+) antiporter	GO:0009941;GO:0006812;GO:0003887;GO:0055085;GO:0006885;GO:0012505;GO:0016020;GO:0030007;GO:0071897;GO:0006623;	NA
HORVU.MOREX.r3.1HG0006490	0.124	0.961	FALSE	0.002	0.999	FALSE	0.171	0.825	FALSE	0.376	0.043	FALSE	0.155	0.114	FALSE	Rho guanine nucleotide exchange factor 2	NA	NA
HORVU.MOREX.r3.1HG0006500	NA	NA	NA	NA	NA	NA	NA	NA	NA	NA	NA	NA	NA	NA	NA	beta-hydroxyisobutyryl-CoA hydrolase 1	NA	NA
HORVU.MOREX.r3.1HG0006510	1.011	0.817	FALSE	0.931	0.953	FALSE	0.35	0.965	FALSE	1.642	NA	NA	0.94	0.083	FALSE	Retrovirus-related Pol polyprotein from transposon TNT 1-94	GO:0015074;GO:0008270;GO:0005634;GO:0003676;GO:0003964;GO:0006278;GO:0003887;GO:0032196;GO:0006974;	NA
HORVU.MOREX.r3.1HG0006520	NA	NA	NA	NA	NA	NA	NA	NA	NA	NA	NA	NA	NA	NA	NA	S-adenosyl-L-methionine-dependent methyltransferases superfamily protein	NA	NA
HORVU.MOREX.r3.1HG0006530	0.217	0.985	FALSE	0.092	0.993	FALSE	-0.769	0.738	FALSE	0.759	0.584	FALSE	0.093	0.873	FALSE	LINE-1 reverse transcriptase like		NA
HORVU.MOREX.r3.1HG0006540	NA	NA	NA	0.863	NA	NA	NA	NA	NA	NA	NA	NA	0.278	NA	FALSE	Retrovirus-related Pol polyprotein from transposon TNT 1-94	NA	NA
HORVU.MOREX.r3.1HG0006550	0.659	0.891	FALSE	0.583	0.932	FALSE	0.357	0.946	FALSE	0.499	0.792	FALSE	0.508	0.168	FALSE	Mediator of RNA polymerase II transcription subunit 17	NA	NA
HORVU.MOREX.r3.1HG0006560	-0.072	0.993	FALSE	-0.076	0.99	FALSE	0.25	0.917	FALSE	-0.38	0.662	FALSE	-0.083	0.811	FALSE	tRNA (uracil(54)-C(5))-methyltransferase	NA	NA
HORVU.MOREX.r3.1HG0006570	-0.027	0.995	FALSE	0.11	0.937	FALSE	0.098	0.946	FALSE	0.253	0.229	FALSE	0.095	0.508	FALSE	Actin depolymerizing factor	GO:0030042;GO:0015629;GO:0003779;GO:0044877;GO:0005737;GO:0044087;GO:0051128;	NA
HORVU.MOREX.r3.1HG0006580	0.034	0.991	FALSE	0.222	0.394	FALSE	-0.243	0.644	FALSE	-0.219	0.355	FALSE	-0.066	0.695	FALSE	BRI1-KD interacting protein		NA
HORVU.MOREX.r3.1HG0006590	1.797	NA	NA	-1.06	NA	NA	NA	NA	NA	-3.909	NA	NA	-0.744	NA	NA	Spike glycoprotein	NA	NA
HORVU.MOREX.r3.1HG0006600	NA	NA	NA	NA	NA	NA	NA	NA	NA	NA	NA	NA	NA	NA	NA	AP2/B3-like transcriptional factor family protein	NA	NA
HORVU.MOREX.r3.1HG0006610	0.156	0.897	FALSE	0.179	0.36	FALSE	0.01	0.994	FALSE	-0.177	0.536	FALSE	0.027	0.897	FALSE	Histone H2A	NA	NA
HORVU.MOREX.r3.1HG0006620	-0.088	0.974	FALSE	-0.029	0.991	FALSE	-0.2	0.714	FALSE	-0.026	0.98	FALSE	-0.1	0.428	FALSE	auxin transport protein (BIG)	NA	NA
HORVU.MOREX.r3.1HG0006630	-0.1	NA	FALSE	0.885	NA	NA	-1.275	NA	NA	3.067	NA	NA	0.46	0.8	FALSE	Phospholipase A2	NA	NA
HORVU.MOREX.r3.1HG0006640	1.391	NA	NA	0.19	NA	FALSE	-2.496	NA	NA	-1.574	NA	NA	-0.52	NA	FALSE	Cell division protein ZapB	NA	NA
HORVU.MOREX.r3.1HG0006650	0.19	0.829	FALSE	0.09	0.905	FALSE	-0.045	0.973	FALSE	-0.308	0.127	FALSE	-0.033	0.881	FALSE	Histone H2A	NA	NA
HORVU.MOREX.r3.1HG0006660	-0.157	0.884	FALSE	-0.023	0.991	FALSE	0.138	0.885	FALSE	0.175	0.439	FALSE	0.024	0.883	FALSE	Inorganic pyrophosphatase family protein	GO:0004427;GO:0006796;GO:0005737;GO:0000287;GO:0005654;GO:0016020;	NA
HORVU.MOREX.r3.1HG0006670	NA	NA	NA	NA	NA	NA	NA	NA	NA	NA	NA	NA	NA	NA	NA	Retrotransposon protein, putative, unclassified	GO:0003824;	NA
HORVU.MOREX.r3.1HG0006680	NA	NA	NA	NA	NA	NA	NA	NA	NA	NA	NA	NA	NA	NA	NA	GMP synthase [glutamine-hydrolyzing]	NA	NA
HORVU.MOREX.r3.1HG0006690	0.234	0.272	FALSE	0.099	0.908	FALSE	-0.145	0.749	FALSE	-0.063	0.832	FALSE	0.016	0.91	FALSE	Poly [ADP-ribose] polymerase	GO:0003950;GO:0005634;GO:0030592;GO:0070212;GO:0051287;GO:0009737;GO:0016779;GO:0008270;GO:0006302;GO:0016020;GO:0003677;GO:0006979;GO:0004017;GO:0016887;GO:0005524;GO:0046940;GO:0016491;GO:0016310;	NA
HORVU.MOREX.r3.1HG0006700	-0.823	NA	NA	-2.044	NA	NA	NA	NA	NA	NA	NA	NA	-0.603	NA	NA	Retrovirus-related Pol polyprotein from transposon TNT 1-94	GO:0003964;GO:0006278;GO:0016020;GO:0016310;GO:0016301;	NA
HORVU.MOREX.r3.1HG0006710	-0.018	0.998	FALSE	1.41	0.736	FALSE	0.169	0.986	FALSE	-0.011	0.998	FALSE	0.309	0.672	FALSE	OCIA domain-containing protein 1	NA	NA
HORVU.MOREX.r3.1HG0006720	NA	NA	NA	NA	NA	NA	NA	NA	NA	NA	NA	NA	NA	NA	NA	Leucine-rich repeat receptor-like protein kinase		NA
HORVU.MOREX.r3.1HG0006730	NA	NA	NA	NA	NA	NA	NA	NA	NA	NA	NA	NA	NA	NA	NA	Receptor-like protein kinase	GO:0004672;GO:0006468;GO:0005524;	NA
HORVU.MOREX.r3.1HG0006750	NA	NA	NA	NA	NA	NA	NA	NA	NA	NA	NA	NA	NA	NA	NA	Kinase family protein	NA	NA
HORVU.MOREX.r3.1HG0006760	0.44	0.747	FALSE	0.376	0.93	FALSE	-0.103	0.981	FALSE	-0.027	0.988	FALSE	0.157	0.715	FALSE	Sodium channel protein type 10 subunit alpha	NA	NA
HORVU.MOREX.r3.1HG0006810	-1.156	NA	NA	-1.06	NA	NA	-0.709	NA	NA	-0.714	NA	NA	-0.924	NA	NA	Eukaryotic translation initiation factor 4 gamma 3	NA	NA
HORVU.MOREX.r3.1HG0006820	0.534	0.447	FALSE	-0.201	0.952	FALSE	-0.38	0.707	FALSE	0.208	0.768	FALSE	0.028	0.944	FALSE	Leucine-rich repeat receptor-like kinase		NA
HORVU.MOREX.r3.1HG0006830	-0.876	NA	NA	0.76	NA	NA	-0.953	NA	NA	1.293	NA	NA	-0.093	0.958	FALSE	Structural maintenance of chromosomes protein 1	NA	NA
HORVU.MOREX.r3.1HG0006840	0.473	0.015	FALSE	0.261	0.559	FALSE	-0.027	0.99	FALSE	0.272	0.233	FALSE	0.23	0.031	FALSE	Receptor-like protein kinase	GO:0004674;GO:0016310;GO:0016020;GO:0071944;GO:0036211;GO:0005524;GO:0004714;	NA
HORVU.MOREX.r3.1HG0006850	0.48	0.218	FALSE	0.274	0.702	FALSE	0.059	0.975	FALSE	0.319	0.367	FALSE	0.268	0.036	FALSE	Kinase family protein	NA	NA
HORVU.MOREX.r3.1HG0006860	NA	NA	NA	NA	NA	NA	NA	NA	NA	NA	NA	NA	NA	NA	NA	TBP-associated factor 4B	NA	NA
HORVU.MOREX.r3.1HG0006870	NA	NA	NA	NA	NA	NA	NA	NA	NA	NA	NA	NA	NA	NA	NA	Ent-kaurenoic acid oxidase 1	NA	NA
HORVU.MOREX.r3.1HG0006880	-0.861	0.857	FALSE	-1.896	0.33	FALSE	-1.622	0.591	FALSE	-1.984	NA	NA	-1.474	0.006	TRUE	NBS-LRR-like resistance protein	GO:0043531;GO:0006952;GO:0016020;GO:0051707;GO:0003824;	1A
HORVU.MOREX.r3.1HG0006890	NA	NA	NA	NA	NA	NA	NA	NA	NA	NA	NA	NA	NA	NA	NA	Tyrosine/DOPA decarboxylase 1	NA	NA
HORVU.MOREX.r3.1HG0006900	NA	NA	NA	NA	NA	NA	NA	NA	NA	NA	NA	NA	NA	NA	NA	Retrovirus-related Pol polyprotein from transposon TNT 1-94	GO:0008270;GO:0003676;	NA
HORVU.MOREX.r3.1HG0006910	NA	NA	NA	NA	NA	NA	NA	NA	NA	NA	NA	NA	NA	NA	NA	Movement protein	NA	NA
HORVU.MOREX.r3.1HG0006920	NA	NA	NA	NA	NA	NA	NA	NA	NA	NA	NA	NA	NA	NA	NA	ATP synthase subunit beta	NA	NA
HORVU.MOREX.r3.1HG0006930	NA	NA	NA	NA	NA	NA	NA	NA	NA	NA	NA	NA	NA	NA	NA	Structural maintenance of chromosomes protein 4	NA	NA
HORVU.MOREX.r3.1HG0006940	NA	NA	NA	1.969	NA	NA	2.192	NA	NA	-1.607	NA	NA	0.552	NA	FALSE	Retrotransposon protein, putative, unclassified, expressed	NA	NA
HORVU.MOREX.r3.1HG0006950	NA	NA	NA	NA	NA	NA	NA	NA	NA	1.21	NA	NA	0.278	NA	FALSE	SH3 domain-binding protein 4	NA	NA
HORVU.MOREX.r3.1HG0006960	NA	NA	NA	NA	NA	NA	NA	NA	NA	NA	NA	NA	NA	NA	NA	Zinc finger C-x8-C-x5-C-x3-H type family protein	NA	NA
HORVU.MOREX.r3.1HG0006970	NA	NA	NA	NA	NA	NA	NA	NA	NA	NA	NA	NA	NA	NA	NA	Retrotransposon protein, putative, unclassified	GO:0004523;GO:0090502;GO:0003676;	NA
HORVU.MOREX.r3.1HG0006980	NA	NA	NA	NA	NA	NA	NA	NA	NA	NA	NA	NA	NA	NA	NA	GRF zinc finger / Zinc knuckle protein	GO:0016020;GO:0008270;	NA
HORVU.MOREX.r3.1HG0006990	NA	NA	NA	NA	NA	NA	NA	NA	NA	NA	NA	NA	NA	NA	NA	DNA helicase ROCK-N-ROLLERS	NA	NA
HORVU.MOREX.r3.1HG0007000	0.058	NA	FALSE	1.052	NA	NA	1.052	NA	NA	-0.608	NA	NA	0.457	NA	FALSE	Retrovirus-related Pol polyprotein from transposon TNT 1-94	GO:0005739;	NA
HORVU.MOREX.r3.1HG0007010	NA	NA	NA	NA	NA	NA	NA	NA	NA	NA	NA	NA	NA	NA	NA	Retrovirus-related Pol polyprotein from transposon TNT 1-94	GO:0008270;GO:0003676;	NA
HORVU.MOREX.r3.1HG0007020	-1.156	NA	NA	0.655	NA	NA	3.363	NA	NA	-0.476	NA	FALSE	0.643	NA	NA	Transposon protein, putative, CACTA, En/Spm sub-class	NA	NA
HORVU.MOREX.r3.1HG0007030	NA	NA	NA	NA	NA	NA	NA	NA	NA	NA	NA	NA	NA	NA	NA	Tetratricopeptide repeat (TPR)-like superfamily protein	NA	NA
HORVU.MOREX.r3.1HG0007040	NA	NA	NA	NA	NA	NA	NA	NA	NA	NA	NA	NA	NA	NA	NA	Retrovirus-related Pol polyprotein from transposon TNT 1-94	NA	NA
HORVU.MOREX.r3.1HG0007050	NA	NA	NA	NA	NA	NA	NA	NA	NA	NA	NA	NA	NA	NA	NA	Beta-fructofuranosidase, soluble isoenzyme I	NA	NA
HORVU.MOREX.r3.1HG0007060	NA	NA	NA	NA	NA	NA	NA	NA	NA	NA	NA	NA	NA	NA	NA	Retrovirus-related Pol polyprotein from transposon TNT 1-94	GO:0003676;	NA
HORVU.MOREX.r3.1HG0007070	-0.914	NA	NA	0.909	NA	NA	0.428	0.974	FALSE	-0.617	NA	NA	0.036	0.987	FALSE	Retrovirus-related Pol polyprotein from transposon TNT 1-94	GO:0003964;GO:0006278;GO:0004491;GO:0004523;GO:0090502;GO:0015074;GO:0006974;GO:0003676;	NA
HORVU.MOREX.r3.1HG0007080	NA	NA	NA	NA	NA	NA	1.215	NA	NA	NA	NA	NA	0.278	NA	FALSE	Retrovirus-related Pol polyprotein from transposon TNT 1-94	GO:0015074;GO:0003676;GO:0003964;GO:0006974;GO:0006278;	NA
HORVU.MOREX.r3.1HG0007090	NA	NA	NA	NA	NA	NA	NA	NA	NA	NA	NA	NA	NA	NA	NA	Dephospho-CoA kinase	NA	NA
HORVU.MOREX.r3.1HG0007100	NA	NA	NA	NA	NA	NA	NA	NA	NA	NA	NA	NA	NA	NA	NA	myosin heavy chain, embryonic smooth protein	NA	NA
HORVU.MOREX.r3.1HG0007110	NA	NA	NA	NA	NA	NA	NA	NA	NA	NA	NA	NA	NA	NA	NA	protein kinase family protein	NA	NA
HORVU.MOREX.r3.1HG0007120	-0.1	NA	FALSE	NA	NA	NA	-0.061	NA	FALSE	-2.457	NA	NA	-0.725	NA	NA	Retrovirus-related pol polyprotein from transposon tnt 1-94	GO:0003899;GO:0071897;GO:0016020;	NA
HORVU.MOREX.r3.1HG0007130	NA	NA	NA	NA	NA	NA	NA	NA	NA	NA	NA	NA	NA	NA	NA	Imidazole glycerol phosphate synthase subunit HisH	NA	NA
HORVU.MOREX.r3.1HG0007140	NA	NA	NA	NA	NA	NA	NA	NA	NA	NA	NA	NA	NA	NA	NA	Retrotransposon protein, putative, Ty1-copia subclass		NA
HORVU.MOREX.r3.1HG0007150	NA	NA	NA	NA	NA	NA	NA	NA	NA	NA	NA	NA	NA	NA	NA	Retrovirus-related Pol polyprotein from transposon TNT 1-94		NA
HORVU.MOREX.r3.1HG0007160	0.195	0.742	FALSE	-0.06	0.978	FALSE	-0.065	0.968	FALSE	-0.027	0.968	FALSE	-0.004	0.987	FALSE	MORC family CW-type zinc finger protein 4	GO:0002833;GO:0004519;GO:0005634;GO:0031349;GO:0032103;GO:0016887;GO:0016020;GO:0016301;GO:0016310;	NA
HORVU.MOREX.r3.1HG0007170	NA	NA	NA	0.863	NA	NA	NA	NA	NA	NA	NA	NA	0.278	NA	FALSE	Protoheme IX farnesyltransferase	GO:0008495;GO:0006783;GO:0005739;GO:0031967;GO:0031090;GO:0046160;GO:0009507;	NA
HORVU.MOREX.r3.1HG0007180	NA	NA	NA	NA	NA	NA	NA	NA	NA	NA	NA	NA	NA	NA	NA	Mediator of RNA polymerase II transcription subunit 15	NA	NA
HORVU.MOREX.r3.1HG0007190	NA	NA	NA	NA	NA	NA	NA	NA	NA	NA	NA	NA	NA	NA	NA	Zinc finger MYM-type-like protein	NA	NA
HORVU.MOREX.r3.1HG0007200	0.001	1	FALSE	-0.21	0.424	FALSE	0.122	0.874	FALSE	0.004	0.996	FALSE	-0.035	0.777	FALSE	Glucose-6-phosphate isomerase	GO:0004347;GO:0006094;GO:0005829;GO:0006096;GO:0097367;GO:0048029;GO:1901135;GO:0019637;GO:0006796;	NA
HORVU.MOREX.r3.1HG0007210	NA	NA	NA	NA	NA	NA	NA	NA	NA	1.21	NA	NA	0.278	NA	FALSE	xyloglucan endotransglucosylase/hydrolase 11	NA	NA
HORVU.MOREX.r3.1HG0007220	0.209	0.887	FALSE	0.043	0.985	FALSE	0.014	0.994	FALSE	0.165	0.74	FALSE	0.093	0.522	FALSE	Protein-tyrosine sulfotransferase-like protein	GO:0016740;GO:0016020;	NA
HORVU.MOREX.r3.1HG0007230	0.075	0.979	FALSE	-0.071	0.969	FALSE	0.039	0.983	FALSE	0.171	0.47	FALSE	0.04	0.798	FALSE	RNA binding protein	GO:0008270;GO:0003723;	NA
HORVU.MOREX.r3.1HG0007240	-1.156	NA	NA	1.823	NA	NA	-2.388	NA	NA	NA	NA	NA	-0.386	NA	FALSE	Zinc finger family protein	GO:0010200;	NA
HORVU.MOREX.r3.1HG0007250	NA	NA	NA	NA	NA	NA	-0.709	NA	NA	NA	NA	NA	-0.203	NA	FALSE	Zinc finger protein	GO:0010200;GO:0003677;	NA
HORVU.MOREX.r3.1HG0007260	NA	NA	NA	NA	NA	NA	NA	NA	NA	NA	NA	NA	NA	NA	NA	UDP-N-acetylmuramoylalanine--D-glutamate ligase	GO:0016020;	NA
HORVU.MOREX.r3.1HG0007270	0.411	0.979	FALSE	0.205	0.985	FALSE	0.108	0.988	FALSE	0.715	0.697	FALSE	0.353	0.582	FALSE	TBC1 domain family member 9B	NA	NA
HORVU.MOREX.r3.1HG0007280	0.116	0.989	FALSE	0.376	0.921	FALSE	0.239	0.934	FALSE	-0.359	0.797	FALSE	0.086	0.854	FALSE	Transmembrane protein, putative (DUF247)	GO:0016020;	NA
HORVU.MOREX.r3.1HG0007290	0.038	0.993	FALSE	-0.05	0.982	FALSE	0.294	0.309	FALSE	-0.002	0.998	FALSE	0.056	0.671	FALSE	Armadillo/beta-catenin-like repeat protein	GO:0016020;	NA
HORVU.MOREX.r3.1HG0007300	NA	NA	NA	NA	NA	NA	NA	NA	NA	NA	NA	NA	NA	NA	NA	response regulator 1	GO:0000160;GO:0016301;GO:0016310;GO:0009736;	NA
HORVU.MOREX.r3.1HG0007310	0.231	NA	FALSE	-2.774	NA	NA	0.214	NA	FALSE	1.21	NA	NA	-0.307	NA	FALSE	Retrovirus-related Pol polyprotein from transposon TNT 1-94	GO:0006974;GO:0003676;	NA
HORVU.MOREX.r3.1HG0007320	NA	NA	NA	NA	NA	NA	NA	NA	NA	NA	NA	NA	NA	NA	NA	UDP-glucuronosyltransferase 1-1	NA	NA
HORVU.MOREX.r3.1HG0007330	NA	NA	NA	NA	NA	NA	NA	NA	NA	NA	NA	NA	NA	NA	NA	Eukaryotic translation initiation factor 4 gamma 3	GO:0016020;GO:0008270;	NA
HORVU.MOREX.r3.1HG0007340	NA	NA	NA	NA	NA	NA	NA	NA	NA	NA	NA	NA	NA	NA	NA	5-hydroxytryptamine receptor 1D	NA	NA
HORVU.MOREX.r3.1HG0007350	NA	NA	NA	NA	NA	NA	NA	NA	NA	NA	NA	NA	NA	NA	NA	Homer protein homolog 1	GO:0016020;	NA
HORVU.MOREX.r3.1HG0007360	1.322	NA	NA	-2.659	NA	NA	0.732	NA	NA	NA	NA	NA	0.116	0.964	FALSE	Type I inositol-1,4,5-trisphosphate 5-phosphatase 1	GO:0004445;GO:0046856;GO:0034485;GO:0004439;	NA
HORVU.MOREX.r3.1HG0007370	0.193	0.807	FALSE	0.186	0.723	FALSE	0.155	0.793	FALSE	0.019	0.977	FALSE	0.122	0.073	FALSE	B3 domain-containing protein	GO:0005634;GO:0003677;	NA
HORVU.MOREX.r3.1HG0007380	NA	NA	NA	NA	NA	NA	NA	NA	NA	NA	NA	NA	NA	NA	NA	ATP-dependent RNA helicase SUB2	NA	NA
HORVU.MOREX.r3.1HG0007390	NA	NA	NA	NA	NA	NA	NA	NA	NA	NA	NA	NA	NA	NA	NA	Retina and anterior neural fold homeobox protein 2	NA	NA
HORVU.MOREX.r3.1HG0007400	-1.156	NA	NA	NA	NA	NA	3.134	NA	NA	-0.714	NA	NA	0.306	NA	FALSE	Transposon protein, putative, CACTA, En/Spm sub-class		NA
HORVU.MOREX.r3.1HG0007410	NA	NA	NA	NA	NA	NA	NA	NA	NA	NA	NA	NA	NA	NA	NA	Acid beta-fructofuranosidase 3, vacuolar	NA	NA
HORVU.MOREX.r3.1HG0007420	-1.156	NA	NA	1.713	NA	NA	-0.709	NA	NA	-2.226	NA	NA	-0.665	NA	NA	B3 domain-containing protein	NA	NA
HORVU.MOREX.r3.1HG0007430	NA	NA	NA	NA	NA	NA	NA	NA	NA	NA	NA	NA	NA	NA	NA	Ankyrin repeat family protein	NA	NA
HORVU.MOREX.r3.1HG0007440	NA	NA	NA	NA	NA	NA	NA	NA	NA	NA	NA	NA	NA	NA	NA	DNA mismatch repair protein Msh6-1		NA
HORVU.MOREX.r3.1HG0007450	NA	NA	NA	NA	NA	NA	NA	NA	NA	NA	NA	NA	NA	NA	NA	rRNA N-glycosidase	NA	NA
HORVU.MOREX.r3.1HG0007460	1.602	NA	NA	NA	NA	NA	NA	NA	NA	NA	NA	NA	0.514	NA	FALSE	rRNA N-glycosidase	NA	NA
HORVU.MOREX.r3.1HG0007470	NA	NA	NA	NA	NA	NA	NA	NA	NA	NA	NA	NA	NA	NA	NA	Anthocyanin 3'-O-beta-glucosyltransferase	GO:0008270;GO:0016020;	NA
HORVU.MOREX.r3.1HG0007480	NA	NA	NA	NA	NA	NA	NA	NA	NA	NA	NA	NA	NA	NA	NA	Transposon protein, putative, CACTA, En/Spm sub-class		NA
HORVU.MOREX.r3.1HG0007490	NA	NA	NA	NA	NA	NA	NA	NA	NA	NA	NA	NA	NA	NA	NA	Transposon protein, putative, CACTA, En/Spm sub-class	NA	NA
HORVU.MOREX.r3.1HG0007500	NA	NA	NA	NA	NA	NA	NA	NA	NA	NA	NA	NA	NA	NA	NA	WPP domain-interacting protein 1	GO:0016020;	NA
HORVU.MOREX.r3.1HG0007510	NA	NA	NA	NA	NA	NA	NA	NA	NA	NA	NA	NA	NA	NA	NA	B3 domain-containing protein	GO:0005634;GO:0003677;	NA
HORVU.MOREX.r3.1HG0007520	NA	NA	NA	NA	NA	NA	NA	NA	NA	NA	NA	NA	NA	NA	NA	F-box family protein	GO:0016020;	NA
HORVU.MOREX.r3.1HG0007530	NA	NA	NA	NA	NA	NA	NA	NA	NA	NA	NA	NA	NA	NA	NA	RNA-directed DNA polymerase (Reverse transcriptase)	GO:0016020;	NA
HORVU.MOREX.r3.1HG0007540	NA	NA	NA	NA	NA	NA	NA	NA	NA	NA	NA	NA	NA	NA	NA	Prefoldin subunit 1	NA	NA
HORVU.MOREX.r3.1HG0007550	NA	NA	NA	NA	NA	NA	NA	NA	NA	NA	NA	NA	NA	NA	NA	Mediator of RNA polymerase II transcription subunit 6	NA	NA
HORVU.MOREX.r3.1HG0007560	NA	NA	NA	NA	NA	NA	NA	NA	NA	NA	NA	NA	NA	NA	NA	Transcription factor ORG2	NA	NA
HORVU.MOREX.r3.1HG0007570	0.183	0.971	FALSE	0.152	0.976	FALSE	0.302	0.86	FALSE	0.124	0.902	FALSE	0.175	0.438	FALSE	Werner Syndrome-like exonuclease	GO:0008408;GO:0006139;GO:0003676;	NA
HORVU.MOREX.r3.1HG0007580	0.285	0.985	FALSE	-0.157	0.991	FALSE	0.946	0.821	FALSE	0.463	0.851	FALSE	0.381	0.575	FALSE	Transposon protein, putative, CACTA, En/Spm sub-class	GO:0046872;	NA
HORVU.MOREX.r3.1HG0007590	0.046	0.992	FALSE	0.087	0.966	FALSE	0.227	0.706	FALSE	-0.331	0.187	FALSE	-0.005	0.983	FALSE	ERD (Early-responsive to dehydration stress) family protein	GO:0005227;GO:0098655;GO:0016020;GO:0071944;GO:0042802;	NA
HORVU.MOREX.r3.1HG0007600	0.033	0.993	FALSE	-0.349	0.123	FALSE	-0.188	0.714	FALSE	-0.443	0	FALSE	-0.25	0.022	FALSE	Calcium-transporting ATPase	GO:0005516;GO:0006816;GO:0016020;GO:0005388;GO:0098662;GO:0098655;GO:0016887;GO:0006874;GO:0005524;	NA
HORVU.MOREX.r3.1HG0007610	0.543	NA	FALSE	-1.785	NA	NA	-0.686	NA	NA	-0.714	NA	NA	-0.679	NA	NA	Cortactin-binding protein 2		NA
HORVU.MOREX.r3.1HG0007620	NA	NA	NA	NA	NA	NA	NA	NA	NA	NA	NA	NA	NA	NA	NA	Calmodulin-binding protein, putative, expressed	GO:0005516;GO:0080142;GO:0005634;GO:0043565;GO:0003700;GO:0006355;	NA
HORVU.MOREX.r3.1HG0007630	NA	NA	NA	NA	NA	NA	NA	NA	NA	NA	NA	NA	NA	NA	NA	Calmodulin-binding protein, putative, expressed	GO:0005516;	NA
HORVU.MOREX.r3.1HG0007640	-0.817	NA	NA	-1.06	NA	NA	0.448	NA	FALSE	-0.647	NA	NA	-0.464	NA	FALSE	Retrotransposon protein, putative, unclassified	GO:0004523;GO:0090502;GO:0003676;	NA
HORVU.MOREX.r3.1HG0007650	NA	NA	NA	NA	NA	NA	NA	NA	NA	NA	NA	NA	NA	NA	NA	Retrotransposon protein, putative, unclassified	NA	NA
HORVU.MOREX.r3.1HG0007660	NA	NA	NA	NA	NA	NA	NA	NA	NA	NA	NA	NA	NA	NA	NA	LINE-1 reverse transcriptase like		NA
HORVU.MOREX.r3.1HG0007670	0.011	0.997	FALSE	-0.287	0.597	FALSE	-0.288	0.702	FALSE	-0.227	0.516	FALSE	-0.214	0.088	FALSE	OCS-element binding factor 5	NA	NA
HORVU.MOREX.r3.1HG0007680	NA	NA	NA	NA	NA	NA	NA	NA	NA	NA	NA	NA	NA	NA	NA	Na(+)/H(+) antiporter NhaA	NA	NA
HORVU.MOREX.r3.1HG0007690	-0.12	0.963	FALSE	0.017	0.995	FALSE	-0.118	0.936	FALSE	-0.471	0.105	FALSE	-0.186	0.152	FALSE	heat shock protein 70	GO:0003352;GO:0016020;	NA
HORVU.MOREX.r3.1HG0007700	NA	NA	NA	2.192	NA	NA	1.982	NA	NA	NA	NA	NA	1.101	NA	NA	Werner Syndrome-like exonuclease	GO:0008408;GO:0006139;GO:0003676;	NA
HORVU.MOREX.r3.1HG0007710	NA	NA	NA	NA	NA	NA	NA	NA	NA	NA	NA	NA	NA	NA	NA	Cytochrome P450	GO:0016705;GO:0016020;GO:0071704;GO:0004497;GO:0005506;GO:0098827;GO:0020037;GO:0044550;GO:0044271;	NA
HORVU.MOREX.r3.1HG0007720	NA	NA	NA	NA	NA	NA	NA	NA	NA	NA	NA	NA	NA	NA	NA	Cytochrome P450	GO:0016705;GO:0016020;GO:0071704;GO:0004497;GO:0005506;GO:0020037;	NA
HORVU.MOREX.r3.1HG0007730	NA	NA	NA	NA	NA	NA	NA	NA	NA	NA	NA	NA	NA	NA	NA	Transposon protein, putative, mutator sub-class	NA	NA
HORVU.MOREX.r3.1HG0007740	-0.133	0.955	FALSE	-0.762	0.007	TRUE	-0.517	0.169	FALSE	-2.211	0	TRUE	-0.894	0.001	TRUE	Trypsin inhibitor	GO:0010951;GO:0004867;GO:0005576;	1A
HORVU.MOREX.r3.1HG0007750	NA	NA	NA	NA	NA	NA	NA	NA	NA	NA	NA	NA	NA	NA	NA	Retrovirus-related Pol polyprotein from transposon TNT 1-94	NA	NA
HORVU.MOREX.r3.1HG0007760	NA	NA	NA	NA	NA	NA	NA	NA	NA	NA	NA	NA	NA	NA	NA	Retrovirus-related Pol polyprotein from transposon TNT 1-94	NA	NA
HORVU.MOREX.r3.1HG0007770	2.181	NA	NA	NA	NA	NA	NA	NA	NA	-0.714	NA	NA	0.448	NA	FALSE	ATP-dependent DNA helicase PIF1	GO:0000723;GO:0003678;GO:0032508;GO:0006310;GO:0005524;GO:0006281;GO:0016787;	NA
HORVU.MOREX.r3.1HG0007780	NA	NA	NA	NA	NA	NA	NA	NA	NA	NA	NA	NA	NA	NA	NA	Pre-B-cell leukemia transcription factor 2	GO:0016020;	NA
HORVU.MOREX.r3.1HG0007790	NA	NA	NA	2.192	NA	NA	2.81	NA	NA	NA	NA	NA	1.311	NA	NA	Folate/biopterin transporter	GO:0015231;GO:0015885;GO:0009941;GO:0015350;GO:0051958;GO:0008517;GO:0015884;GO:0016020;	NA
HORVU.MOREX.r3.1HG0007800	NA	NA	NA	NA	NA	NA	NA	NA	NA	NA	NA	NA	NA	NA	NA	methionine aminopeptidase 1B	NA	NA
HORVU.MOREX.r3.1HG0007810	0.216	0.979	FALSE	0.34	0.958	FALSE	-0.115	0.981	FALSE	0.142	0.937	FALSE	0.136	0.761	FALSE	Retrotransposon protein, putative, Ty3-gypsy subclass	GO:0015074;GO:0003676;GO:0043227;GO:0003964;GO:0004190;GO:0006278;GO:0006508;	NA
HORVU.MOREX.r3.1HG0007820	NA	NA	NA	NA	NA	NA	NA	NA	NA	NA	NA	NA	NA	NA	NA	RING/U-box superfamily protein	NA	NA
HORVU.MOREX.r3.1HG0007830	-1.156	NA	NA	-2.415	NA	NA	2.133	NA	NA	1.105	NA	NA	-0.115	NA	FALSE	RNA-directed DNA polymerase (reverse transcriptase)-related family protein		NA
HORVU.MOREX.r3.1HG0007840	0.06	0.979	FALSE	0.057	0.976	FALSE	0.004	0.997	FALSE	-0.207	0.353	FALSE	-0.036	0.731	FALSE	E3 UFM1-protein ligase 1-like protein	GO:0061666;GO:0071569;	NA
HORVU.MOREX.r3.1HG0007850	0.063	0.972	FALSE	0.045	0.978	FALSE	-0.115	0.874	FALSE	-0.135	0.593	FALSE	-0.05	0.607	FALSE	E3 UFM1-protein ligase 1-like protein	GO:0061666;GO:0071569;GO:0005789;GO:0016874;GO:0032434;GO:0034976;GO:0003352;	NA
HORVU.MOREX.r3.1HG0007860	1.602	NA	NA	0.863	NA	NA	NA	NA	NA	-2.109	NA	NA	0.092	NA	FALSE	Transposon protein, putative, CACTA, En/Spm sub-class	NA	NA
HORVU.MOREX.r3.1HG0007870	NA	NA	NA	NA	NA	NA	NA	NA	NA	NA	NA	NA	NA	NA	NA	ovate family protein 12	NA	NA
HORVU.MOREX.r3.1HG0007880	NA	NA	NA	NA	NA	NA	NA	NA	NA	NA	NA	NA	NA	NA	NA	XH/XS domain-containing family protein	GO:0031047;	NA
HORVU.MOREX.r3.1HG0007890	NA	NA	NA	NA	NA	NA	NA	NA	NA	NA	NA	NA	NA	NA	NA	Retrotransposon protein, putative, unclassified		NA
HORVU.MOREX.r3.1HG0007900	0.768	NA	NA	1.312	NA	NA	-2.861	NA	NA	0.399	NA	FALSE	-0.102	NA	FALSE	Protein trichome birefringence	GO:1990538;GO:1990937;GO:0000139;	NA
HORVU.MOREX.r3.1HG0007910	0.008	0.997	FALSE	-0.019	0.994	FALSE	0.277	0.438	FALSE	0.119	0.812	FALSE	0.084	0.447	FALSE	Nudix hydrolase 9	GO:0052751;GO:0071242;	NA
HORVU.MOREX.r3.1HG0007920	0.236	0.95	FALSE	0.172	0.976	FALSE	0.014	0.996	FALSE	0.264	0.781	FALSE	0.149	0.502	FALSE	Poly [ADP-ribose] polymerase	NA	NA
HORVU.MOREX.r3.1HG0007930	0.396	0.825	FALSE	0.048	0.99	FALSE	-0.085	0.971	FALSE	-0.133	0.89	FALSE	0.038	0.905	FALSE	calpain-type cysteine protease family	NA	NA
HORVU.MOREX.r3.1HG0007940	-2.042	NA	NA	NA	NA	NA	NA	NA	NA	NA	NA	NA	-0.443	NA	FALSE	CLAVATA3/ESR (CLE)-related protein 8	NA	NA
HORVU.MOREX.r3.1HG0007950	NA	NA	NA	NA	NA	NA	NA	NA	NA	NA	NA	NA	NA	NA	NA	NAC (No Apical Meristem) domain transcriptional regulator superfamily protein		NA
HORVU.MOREX.r3.1HG0007960	-0.119	0.995	FALSE	0.157	0.985	FALSE	-0.794	0.788	FALSE	0.196	0.942	FALSE	-0.119	0.846	FALSE	zinc finger MYM-type-like protein	GO:0046983;GO:0016020;	NA
HORVU.MOREX.r3.1HG0007970	NA	NA	NA	NA	NA	NA	NA	NA	NA	NA	NA	NA	NA	NA	NA	FAR1-related sequence 5	GO:0008270;GO:0005634;GO:0006355;GO:0003677;	NA
HORVU.MOREX.r3.1HG0007980	1.708	NA	NA	NA	NA	NA	NA	NA	NA	NA	NA	NA	0.526	NA	FALSE	Transposon protein, putative, CACTA, En/Spm sub-class	GO:0008234;GO:0006508;	NA
HORVU.MOREX.r3.1HG0007990	NA	NA	NA	NA	NA	NA	NA	NA	NA	NA	NA	NA	NA	NA	NA	Transposon protein, putative, CACTA, En/Spm sub-class	NA	NA
HORVU.MOREX.r3.1HG0008000	NA	NA	NA	-2.034	NA	NA	NA	NA	NA	NA	NA	NA	-0.443	NA	FALSE	FAR1-related sequence 5	GO:0008270;GO:0005634;GO:0006355;GO:0003677;GO:0016020;	NA
HORVU.MOREX.r3.1HG0008010	NA	NA	NA	NA	NA	NA	NA	NA	NA	NA	NA	NA	NA	NA	NA	pleiotropic drug resistance 13	NA	NA
HORVU.MOREX.r3.1HG0008020	NA	NA	NA	-1.06	NA	NA	-0.912	NA	NA	-0.723	NA	NA	-0.746	NA	NA	Retrovirus-related pol polyprotein from transposon tnt 1-94	GO:0003676;GO:0016020;	NA
HORVU.MOREX.r3.1HG0008030	NA	NA	NA	NA	NA	NA	-0.709	NA	NA	1.21	NA	NA	0.038	NA	FALSE	Retrovirus-related Pol polyprotein from transposon TNT 1-94		NA
HORVU.MOREX.r3.1HG0008040	NA	NA	NA	NA	NA	NA	-0.709	NA	NA	NA	NA	NA	-0.203	NA	FALSE	Retrovirus-related Pol polyprotein from transposon TNT 1-94		NA
HORVU.MOREX.r3.1HG0008050	NA	NA	NA	NA	NA	NA	NA	NA	NA	NA	NA	NA	NA	NA	NA	Phospho-2-dehydro-3-deoxyheptonate aldolase, phenylalanine-inhibited	NA	NA
HORVU.MOREX.r3.1HG0008060	-2.042	NA	NA	NA	NA	NA	NA	NA	NA	NA	NA	NA	-0.443	NA	FALSE	Transposon protein, putative, Pong sub-class		NA
HORVU.MOREX.r3.1HG0008070	0.214	0.967	FALSE	0.507	0.716	FALSE	0.037	0.993	FALSE	0.278	0.754	FALSE	0.242	0.31	FALSE	Glycosyltransferase-like KOBITO 1	GO:0009737;GO:0016757;GO:0016020;GO:0030244;	NA
HORVU.MOREX.r3.1HG0008080	0.068	0.99	FALSE	-0.663	0.93	FALSE	1.101	0.799	FALSE	-1.586	0.434	FALSE	-0.285	0.792	FALSE	Glycosyltransferase	GO:0008194;GO:0005737;GO:0046527;	NA
HORVU.MOREX.r3.1HG0008090	-1.156	NA	NA	NA	NA	NA	NA	NA	NA	2.386	NA	NA	0.278	NA	FALSE	Retrotransposon protein, putative, unclassified	NA	NA
HORVU.MOREX.r3.1HG0008100	NA	NA	NA	NA	NA	NA	NA	NA	NA	NA	NA	NA	NA	NA	NA	cyclic nucleotide-gated channel 6	GO:0016020;	NA
HORVU.MOREX.r3.1HG0008110	NA	NA	NA	NA	NA	NA	NA	NA	NA	NA	NA	NA	NA	NA	NA	Beta-1,3-glucanase (PR protein)	NA	NA
HORVU.MOREX.r3.1HG0008120	0.018	0.997	FALSE	-1.348	0.871	FALSE	2.062	0.601	FALSE	-2.596	0.195	FALSE	-0.524	0.719	FALSE	Cytochrome P450	GO:0004497;GO:0016020;GO:0071704;GO:0016705;GO:0005506;GO:0020037;	NA
HORVU.MOREX.r3.1HG0008130	-0.314	0.93	FALSE	-1.441	0.834	FALSE	1.886	0.617	FALSE	-2.563	0.041	TRUE	-0.669	0.605	FALSE	Alcohol dehydrogenase, putative	GO:0009809;GO:0045551;GO:0008270;GO:0052747;GO:0051536;	1A
HORVU.MOREX.r3.1HG0008140	-0.11	0.992	FALSE	-0.459	0.966	FALSE	0.844	0.835	FALSE	-1.433	0.355	FALSE	-0.304	0.734	FALSE	Glycosyltransferase	GO:0008194;GO:0005737;GO:0046527;	NA
HORVU.MOREX.r3.1HG0008150	NA	NA	NA	NA	NA	NA	NA	NA	NA	NA	NA	NA	NA	NA	NA	Werner Syndrome-like exonuclease	GO:0008408;GO:0006139;GO:0016020;GO:0003676;	NA
HORVU.MOREX.r3.1HG0008160	NA	NA	NA	NA	NA	NA	NA	NA	NA	NA	NA	NA	NA	NA	NA	SKI family transcriptional corepressor 1		NA
HORVU.MOREX.r3.1HG0008170	NA	NA	NA	NA	NA	NA	NA	NA	NA	NA	NA	NA	NA	NA	NA	BNR/Asp-box repeat family protein	NA	NA
HORVU.MOREX.r3.1HG0008180	0.524	NA	FALSE	-0.557	NA	FALSE	-2.754	0.346	FALSE	-2.232	NA	NA	-1.12	0.397	FALSE	Transposon protein, putative, CACTA, En/Spm sub-class		NA
HORVU.MOREX.r3.1HG0008190	-0.482	0.841	FALSE	-0.746	0.892	FALSE	1.333	0.7	FALSE	-1.337	0.428	FALSE	-0.354	0.718	FALSE	Cytochrome P450	GO:0004497;GO:0016020;GO:0071704;GO:0016705;GO:0005506;GO:0098827;GO:0020037;GO:0044550;GO:0045893;GO:0003700;GO:0044271;	NA
HORVU.MOREX.r3.1HG0008200	-0.572	0.837	FALSE	-0.992	0.891	FALSE	1.859	0.544	FALSE	-1.867	0.497	FALSE	-0.481	0.703	FALSE	Cytochrome P450	GO:0004497;GO:0016020;GO:0071704;GO:0016705;GO:0005506;GO:0020037;	NA
HORVU.MOREX.r3.1HG0008210	NA	NA	NA	NA	NA	NA	NA	NA	NA	NA	NA	NA	NA	NA	NA	Ribosomal protein S1	NA	NA
HORVU.MOREX.r3.1HG0008220	NA	NA	NA	NA	NA	NA	NA	NA	NA	NA	NA	NA	NA	NA	NA	Transposon protein Pong sub-class		NA
HORVU.MOREX.r3.1HG0008230	-2.18	NA	NA	-1.06	NA	NA	NA	NA	NA	NA	NA	NA	-0.684	NA	NA	Transposon protein, putative, Pong sub-class		NA
HORVU.MOREX.r3.1HG0008240	-0.278	0.904	FALSE	-2.75	NA	NA	2.207	0.783	FALSE	-7.906	0.285	FALSE	-1.668	0.353	FALSE	Cytochrome P450	GO:0016705;GO:0016020;GO:0071704;GO:0004497;GO:0005506;GO:0098827;GO:0020037;GO:0044550;GO:0044271;	NA
HORVU.MOREX.r3.1HG0008250	NA	NA	NA	NA	NA	NA	NA	NA	NA	1.21	NA	NA	0.278	NA	FALSE	Transposon protein, putative, CACTA, En/Spm sub-class	NA	NA
HORVU.MOREX.r3.1HG0008260	1.489	NA	NA	2.975	NA	NA	0.253	NA	FALSE	NA	NA	NA	1.317	NA	NA	5'-3' exoribonuclease 3	NA	NA
HORVU.MOREX.r3.1HG0008270	NA	NA	NA	NA	NA	NA	NA	NA	NA	NA	NA	NA	NA	NA	NA	S-adenosyl-L-methionine-dependent methyltransferases superfamily protein	NA	NA
HORVU.MOREX.r3.1HG0008280	NA	NA	NA	NA	NA	NA	NA	NA	NA	NA	NA	NA	NA	NA	NA	S-adenosyl-L-methionine-dependent methyltransferases superfamily protein	NA	NA
HORVU.MOREX.r3.1HG0008290	-0.782	0.704	FALSE	-4.023	0.592	FALSE	2.151	0.602	FALSE	-0.574	NA	FALSE	-0.776	0.728	FALSE	Intracellular protease 1	GO:0006541;GO:0005794;GO:0008233;GO:0016020;GO:0006508;	NA
HORVU.MOREX.r3.1HG0008300	NA	NA	NA	NA	NA	NA	NA	NA	NA	NA	NA	NA	NA	NA	NA	ArfGap/RecO-like zinc finger domain-containing protein	NA	NA
HORVU.MOREX.r3.1HG0008310	-0.709	0.643	FALSE	-1.56	0.052	FALSE	1.964	0.326	FALSE	-1.64	0.02	TRUE	-0.595	0.518	FALSE	Protein DETOXIFICATION	GO:1990961;GO:0042910;GO:0016020;GO:0015297;GO:0005773;	ungrouped
HORVU.MOREX.r3.1HG0008320	0.822	NA	NA	-2.774	NA	NA	4.101	NA	NA	-3.463	NA	NA	-0.617	NA	NA	receptor kinase 1	GO:0004672;GO:0006468;GO:0005524;	NA
HORVU.MOREX.r3.1HG0008330	0.287	NA	FALSE	0.827	NA	NA	0.354	NA	FALSE	NA	NA	NA	0.423	NA	FALSE	Coatomer beta subunit, putative		NA
HORVU.MOREX.r3.1HG0008340	NA	NA	NA	NA	NA	NA	NA	NA	NA	NA	NA	NA	NA	NA	NA	Transposon protein, putative, CACTA, En/Spm sub-class	NA	NA
HORVU.MOREX.r3.1HG0008350	NA	NA	NA	NA	NA	NA	NA	NA	NA	NA	NA	NA	NA	NA	NA	Transposon protein, putative, CACTA, En/Spm sub-class	NA	NA
HORVU.MOREX.r3.1HG0008360	NA	NA	NA	-1.06	NA	NA	NA	NA	NA	NA	NA	NA	-0.203	NA	FALSE	Transposon protein, putative, CACTA, En/Spm sub-class	NA	NA
HORVU.MOREX.r3.1HG0008370	NA	NA	NA	NA	NA	NA	NA	NA	NA	NA	NA	NA	NA	NA	NA	Transposon protein, putative, CACTA, En/Spm sub-class	NA	NA
HORVU.MOREX.r3.1HG0008380	0.114	0.948	FALSE	0.194	0.646	FALSE	-0.137	0.881	FALSE	0.077	0.863	FALSE	0.047	0.753	FALSE	methyl-coenzyme M reductase II subunit gamma, putative (DUF3741)		NA
HORVU.MOREX.r3.1HG0008390	0.744	0.934	FALSE	-0.613	0.958	FALSE	-0.926	0.828	FALSE	0.164	0.965	FALSE	-0.163	0.864	FALSE	FG-GAP repeat-containing protein	NA	NA
HORVU.MOREX.r3.1HG0008400	0.116	0.979	FALSE	-0.13	0.967	FALSE	-0.157	0.921	FALSE	0.233	0.691	FALSE	0.004	0.99	FALSE	F-box family protein		NA
HORVU.MOREX.r3.1HG0008410	NA	NA	NA	NA	NA	NA	NA	NA	NA	NA	NA	NA	NA	NA	NA	Pectinesterase inhibitor	GO:0046910;GO:0043086;GO:0016020;	NA
HORVU.MOREX.r3.1HG0008420	NA	NA	NA	NA	NA	NA	-0.709	NA	NA	NA	NA	NA	-0.203	NA	FALSE	Transposon protein, putative, CACTA, En/Spm sub-class, expressed	NA	NA
HORVU.MOREX.r3.1HG0008430	NA	NA	NA	NA	NA	NA	NA	NA	NA	NA	NA	NA	NA	NA	NA	Transposon protein, putative, CACTA, En/Spm sub-class, expressed	NA	NA
HORVU.MOREX.r3.1HG0008440	-0.052	0.981	FALSE	0.067	0.96	FALSE	-0.004	0.997	FALSE	-0.376	0.039	FALSE	-0.106	0.382	FALSE	Glutathione S-transferase	GO:0033355;GO:0045174;GO:0005829;GO:0016020;GO:0004364;GO:0098869;GO:0010731;	NA
HORVU.MOREX.r3.1HG0008450	-0.369	0.073	FALSE	0.157	0.784	FALSE	0.235	0.747	FALSE	-0.312	0.072	FALSE	-0.086	0.672	FALSE	11S globulin seed storage protein 2	GO:0045735;	NA
HORVU.MOREX.r3.1HG0008460	NA	NA	NA	NA	NA	NA	NA	NA	NA	NA	NA	NA	NA	NA	NA	fiber (DUF1218)	NA	NA
HORVU.MOREX.r3.1HG0008470	NA	NA	NA	-1.06	NA	NA	1.215	NA	NA	-0.714	NA	NA	-0.203	NA	FALSE	NAC (No Apical Meristem) domain transcriptional regulator superfamily protein		NA
HORVU.MOREX.r3.1HG0008480	-0.147	0.994	FALSE	0.206	0.982	FALSE	-0.927	0.554	FALSE	-0.009	0.998	FALSE	-0.24	0.66	FALSE	Cysteine synthase	GO:1901605;GO:0044249;	NA
HORVU.MOREX.r3.1HG0008490	NA	NA	NA	NA	NA	NA	NA	NA	NA	NA	NA	NA	NA	NA	NA	Replication factor C subunit 1	NA	NA
HORVU.MOREX.r3.1HG0008500	NA	NA	NA	NA	NA	NA	NA	NA	NA	NA	NA	NA	NA	NA	NA	OSBP(oxysterol binding protein)-related protein 2B	GO:0016020;	NA
HORVU.MOREX.r3.1HG0008510	0.094	0.963	FALSE	0.024	0.991	FALSE	0.241	0.417	FALSE	0.046	0.941	FALSE	0.09	0.306	FALSE	Beta-hexosaminidase	GO:0004563;GO:0005975;GO:0005773;GO:0102148;GO:0030203;GO:0016020;	NA
HORVU.MOREX.r3.1HG0008520	-0.108	0.942	FALSE	-0.07	0.97	FALSE	0.039	0.977	FALSE	0.055	0.9	FALSE	-0.033	0.758	FALSE	Dual specificity phosphatase	GO:0008138;GO:0006470;GO:0005856;GO:0051015;GO:0016301;GO:0016310;	NA
HORVU.MOREX.r3.1HG0008530	0.768	NA	NA	NA	NA	NA	NA	NA	NA	NA	NA	NA	0.278	NA	FALSE	Transposon Ty3-I Gag-Pol polyprotein	NA	NA
HORVU.MOREX.r3.1HG0008540	NA	NA	NA	0.863	NA	NA	NA	NA	NA	-0.714	NA	NA	0.038	NA	FALSE	Transposon Ty3-I Gag-Pol polyprotein	GO:0003964;GO:0006278;	NA
HORVU.MOREX.r3.1HG0008550	NA	NA	NA	NA	NA	NA	NA	NA	NA	NA	NA	NA	NA	NA	NA	Pol polyprotein	NA	NA
HORVU.MOREX.r3.1HG0008560	NA	NA	NA	NA	NA	NA	NA	NA	NA	NA	NA	NA	NA	NA	NA	Pol polyprotein	GO:0015074;GO:0003676;	NA
HORVU.MOREX.r3.1HG0008570	NA	NA	NA	-1.785	NA	NA	NA	NA	NA	NA	NA	NA	-0.443	NA	FALSE	L-seryl-tRNA(Sec) selenium transferase	NA	NA
HORVU.MOREX.r3.1HG0008580	NA	NA	NA	NA	NA	NA	NA	NA	NA	NA	NA	NA	NA	NA	NA	Cobyric acid synthase	GO:0016020;	NA
HORVU.MOREX.r3.1HG0008590	NA	NA	NA	NA	NA	NA	NA	NA	NA	NA	NA	NA	NA	NA	NA	UPF0751 protein Dhaf_1351	NA	NA
HORVU.MOREX.r3.1HG0008600	1.489	NA	NA	NA	NA	NA	-2.904	NA	NA	-2.166	NA	NA	-0.996	NA	NA	Agamous MADS-box transcription factor	GO:0000977;GO:0045944;GO:0005634;GO:0046983;GO:0003700;GO:0000987;GO:0006351;GO:0042802;GO:0010440;GO:0009908;	NA
HORVU.MOREX.r3.1HG0008610	NA	NA	NA	-1.914	NA	NA	-0.673	NA	NA	NA	NA	NA	-0.676	NA	NA	Agamous MADS-box transcription factor	GO:0000977;GO:0045944;GO:0005634;GO:0046983;GO:0016020;GO:0003700;GO:0000987;GO:0006351;	NA
HORVU.MOREX.r3.1HG0008620	-0.017	0.997	FALSE	0.146	0.898	FALSE	0.1	0.924	FALSE	0.027	0.973	FALSE	0.051	0.679	FALSE	UDP galactose transporter-related protein	GO:0015297;GO:0046963;GO:0016020;GO:0046964;GO:1901679;GO:0072530;GO:0008643;	NA
HORVU.MOREX.r3.1HG0008630	NA	NA	NA	NA	NA	NA	NA	NA	NA	NA	NA	NA	NA	NA	NA	actin cross-linking protein (DUF569)		NA
HORVU.MOREX.r3.1HG0008640	-0.413	0.331	FALSE	0.01	0.996	FALSE	-0.29	0.596	FALSE	-0.247	0.646	FALSE	-0.25	0.023	FALSE	7,8-dihydroneopterin aldolase	GO:0004150;GO:0006760;GO:0042559;GO:0042398;GO:0043650;GO:0042364;GO:0043604;	NA
HORVU.MOREX.r3.1HG0008650	0.079	0.963	FALSE	0.121	0.918	FALSE	0.074	0.944	FALSE	0.208	0.205	FALSE	0.106	0.189	FALSE	Evolutionarily conserved C-terminal region 2	GO:1990247;GO:0043488;GO:0005737;GO:0003729;GO:0004150;GO:0050779;GO:0061014;GO:0017148;GO:0046656;GO:0046654;	NA
HORVU.MOREX.r3.1HG0008660	-1.079	NA	NA	-0.705	NA	NA	-0.803	NA	NA	2.053	NA	NA	-0.213	0.942	FALSE	Multidrug resistance protein MdtC	GO:0016740;	NA
HORVU.MOREX.r3.1HG0008670	NA	NA	NA	NA	NA	NA	NA	NA	NA	NA	NA	NA	NA	NA	NA	ERD (early-responsive to dehydration stress) family protein	NA	NA
HORVU.MOREX.r3.1HG0008680	-3.229	NA	NA	0.863	NA	NA	1.504	NA	NA	-2.523	NA	NA	-0.868	NA	NA	Ankyrin repeat family protein	NA	NA
HORVU.MOREX.r3.1HG0008690	-0.446	0.979	FALSE	1.566	0.32	FALSE	-0.052	0.996	FALSE	-0.355	0.941	FALSE	0.218	0.803	FALSE	p0660F12.15 protein		NA
HORVU.MOREX.r3.1HG0008700	NA	NA	NA	0.863	NA	NA	1.1	NA	NA	NA	NA	NA	0.499	NA	FALSE	PAS domain-containing protein tyrosine kinase family protein	NA	NA
HORVU.MOREX.r3.1HG0008710	-0.194	NA	FALSE	NA	NA	NA	2.73	NA	NA	1.885	NA	NA	1.141	NA	NA	Valine--tRNA ligase	NA	NA
HORVU.MOREX.r3.1HG0008720	-1.156	NA	NA	-0.099	NA	FALSE	2.746	NA	NA	0.347	NA	FALSE	0.481	NA	FALSE	cysteine-rich RLK (RECEPTOR-like protein kinase) 38	NA	NA
HORVU.MOREX.r3.1HG0008730	2.477	NA	NA	NA	NA	NA	NA	NA	NA	0.071	NA	FALSE	0.723	NA	NA	Acyl-CoA N-acyltransferase with RING/FYVE/PHD-type zinc finger protein	NA	NA
HORVU.MOREX.r3.1HG0008740	-3.698	NA	NA	0.026	NA	FALSE	1.268	NA	NA	0.096	NA	FALSE	-0.394	NA	FALSE	3-(3-hydroxy-phenyl)propionate/3-hydroxycinnamic acid hydroxylase	GO:0008270;GO:0003676;	NA
HORVU.MOREX.r3.1HG0008750	-1.248	NA	NA	-2.362	NA	NA	-0.709	NA	NA	-0.714	NA	NA	-1.303	NA	NA	N-acetyl-gamma-glutamyl-phosphate reductase	NA	NA
HORVU.MOREX.r3.1HG0008760	-1.156	NA	NA	NA	NA	NA	NA	NA	NA	NA	NA	NA	-0.203	NA	FALSE	Retrotransposon protein, putative, unclassified		NA
HORVU.MOREX.r3.1HG0008770	-1.156	NA	NA	-1.785	NA	NA	2.133	NA	NA	-0.714	NA	NA	-0.443	NA	FALSE	Non-LTR retroelement reverse transcriptase		NA
HORVU.MOREX.r3.1HG0008780	-1.032	NA	NA	NA	NA	NA	-3.019	NA	NA	-1.686	NA	NA	-1.538	NA	NA	GDSL esterase/lipase	NA	NA
HORVU.MOREX.r3.1HG0008790	-6.009	0.721	FALSE	-3.846	NA	NA	-0.709	NA	NA	-1.616	NA	NA	-3.072	NA	NA	Laccase	GO:0046274;GO:0052716;GO:0048046;GO:0016020;GO:0005507;	NA
HORVU.MOREX.r3.1HG0008800	NA	NA	NA	NA	NA	NA	NA	NA	NA	NA	NA	NA	NA	NA	NA	Ribosomal RNA small subunit methyltransferase H	NA	NA
HORVU.MOREX.r3.1HG0008810	-1.783	NA	NA	1.721	NA	NA	-1.631	NA	NA	NA	NA	NA	-0.67	0.781	FALSE	Citrate-binding protein	GO:0005773;GO:0030246;	NA
HORVU.MOREX.r3.1HG0008820	0.057	0.987	FALSE	0.149	0.861	FALSE	-0.067	0.961	FALSE	-0.096	0.831	FALSE	-0.004	0.981	FALSE	RNA polymerase II transcription factor SIII (Elongin) subunit A	GO:0070449;GO:0006368;	NA
HORVU.MOREX.r3.1HG0008830	NA	NA	NA	NA	NA	NA	NA	NA	NA	NA	NA	NA	NA	NA	NA	BRI1 suppressor 1 (BSU1)-like 3	NA	NA
HORVU.MOREX.r3.1HG0008840	NA	NA	NA	NA	NA	NA	NA	NA	NA	-0.714	NA	NA	-0.203	NA	FALSE	Plant tudor-like RNA-binding protein	GO:0050832;GO:0005634;	NA
HORVU.MOREX.r3.1HG0008850	NA	NA	NA	NA	NA	NA	NA	NA	NA	NA	NA	NA	NA	NA	NA	ERD (Early-responsive to dehydration stress) family protein		NA
HORVU.MOREX.r3.1HG0008860	0.458	NA	FALSE	-0.931	NA	NA	1.615	0.596	FALSE	-0.714	NA	NA	0.259	0.905	FALSE	Clavata3/ESR (CLE) gene family member	NA	NA
HORVU.MOREX.r3.1HG0008870	NA	NA	NA	NA	NA	NA	NA	NA	NA	NA	NA	NA	NA	NA	NA	Embryogenesis transmembrane protein-like	NA	NA
HORVU.MOREX.r3.1HG0008880	NA	NA	NA	NA	NA	NA	NA	NA	NA	NA	NA	NA	NA	NA	NA	RNA polymerase II degradation factor 1	NA	NA
HORVU.MOREX.r3.1HG0008890	0.03	0.993	FALSE	0.156	0.754	FALSE	-0.093	0.913	FALSE	0.142	0.585	FALSE	0.045	0.628	FALSE	Coiled-coil domain-containing protein, putative	GO:0000398;GO:0071014;GO:0005684;	NA
HORVU.MOREX.r3.1HG0008900	-0.089	0.991	FALSE	0.304	0.914	FALSE	-0.005	0.999	FALSE	-0.991	NA	NA	0.013	0.979	FALSE	AT hook motif DNA-binding family protein	GO:0003680;GO:0005634;GO:0006355;GO:0003700;GO:0045824;	NA
HORVU.MOREX.r3.1HG0008910	NA	NA	NA	NA	NA	NA	NA	NA	NA	NA	NA	NA	NA	NA	NA	Lysosomal Pro-X carboxypeptidase	GO:0008236;GO:0006508;GO:0008239;GO:0004180;	NA
HORVU.MOREX.r3.1HG0008920	-0.81	0.841	FALSE	-0.649	0.924	FALSE	-0.237	0.973	FALSE	-0.557	0.794	FALSE	-0.572	0.196	FALSE	Ribosomal protein L7Ae/L30e/S12e/Gadd45 family protein	NA	NA
HORVU.MOREX.r3.1HG0008930	NA	NA	NA	NA	NA	NA	NA	NA	NA	NA	NA	NA	NA	NA	NA	Rho GTPase activation protein (RhoGAP) with PH domain-containing protein	NA	NA
HORVU.MOREX.r3.1HG0008940	NA	NA	NA	NA	NA	NA	NA	NA	NA	NA	NA	NA	NA	NA	NA	OSBP(oxysterol binding protein)-related protein 2B	GO:0016020;	NA
HORVU.MOREX.r3.1HG0008950	-0.094	0.983	FALSE	0.128	0.963	FALSE	-0.108	0.947	FALSE	0.242	0.475	FALSE	0.034	0.866	FALSE	Histone-lysine N-methyltransferase	GO:0034968;GO:0005694;GO:0008270;GO:0005634;GO:0042054;GO:0003690;GO:0006338;GO:0016279;	NA
HORVU.MOREX.r3.1HG0008960	2.626	NA	NA	-1.673	NA	NA	-1.167	NA	NA	0.405	NA	FALSE	0.064	NA	FALSE	prenylated RAB acceptor 1.B3	NA	NA
HORVU.MOREX.r3.1HG0008970	NA	NA	NA	NA	NA	NA	NA	NA	NA	NA	NA	NA	NA	NA	NA	no exine formation 1	NA	NA
HORVU.MOREX.r3.1HG0008980	0.329	0.668	FALSE	0.469	0.169	FALSE	0.032	0.992	FALSE	0.317	0.448	FALSE	0.272	0.05	FALSE	TOX high mobility group box protein, putative (DUF1635)		NA
HORVU.MOREX.r3.1HG0008990	NA	NA	NA	NA	NA	NA	NA	NA	NA	NA	NA	NA	NA	NA	NA	Transposase	GO:0046872;GO:0016020;	NA
HORVU.MOREX.r3.1HG0009000	NA	NA	NA	NA	NA	NA	NA	NA	NA	NA	NA	NA	NA	NA	NA	FAR1-related sequence 10		NA
HORVU.MOREX.r3.1HG0009010	NA	NA	NA	NA	NA	NA	NA	NA	NA	NA	NA	NA	NA	NA	NA	S-adenosyl-L-methionine-dependent methyltransferases superfamily protein	NA	NA
HORVU.MOREX.r3.1HG0009020	NA	NA	NA	NA	NA	NA	NA	NA	NA	NA	NA	NA	NA	NA	NA	Werner Syndrome-like exonuclease	GO:0008408;GO:0006139;GO:0003676;	NA
HORVU.MOREX.r3.1HG0009030	NA	NA	NA	NA	NA	NA	NA	NA	NA	NA	NA	NA	NA	NA	NA	BTB/POZ domain containing protein	NA	NA
HORVU.MOREX.r3.1HG0009040	NA	NA	NA	NA	NA	NA	NA	NA	NA	NA	NA	NA	NA	NA	NA	cysteine-rich RLK (RECEPTOR-like protein kinase) 23	NA	NA
HORVU.MOREX.r3.1HG0009050	-0.203	0.92	FALSE	0.631	0.002	TRUE	0.899	0.551	FALSE	0.281	0.634	FALSE	0.388	0.223	FALSE	MYB transcription factor	GO:0043565;GO:0005634;GO:0006355;GO:0003700;GO:0005829;GO:0001067;GO:0003690;GO:0010597;	1A
HORVU.MOREX.r3.1HG0009060	NA	NA	NA	NA	NA	NA	NA	NA	NA	NA	NA	NA	NA	NA	NA	hAT transposon superfamily protein	NA	NA
HORVU.MOREX.r3.1HG0009070	-2.042	NA	NA	NA	NA	NA	1.215	NA	NA	-2.24	NA	NA	-0.836	NA	NA	Retrovirus-related Pol polyprotein from transposon TNT 1-94	GO:0008233;GO:0006508;GO:0003676;	NA
HORVU.MOREX.r3.1HG0009080	NA	NA	NA	NA	NA	NA	NA	NA	NA	NA	NA	NA	NA	NA	NA	Phospho-N-acetylmuramoyl-pentapeptide-transferase	NA	NA
HORVU.MOREX.r3.1HG0009090	NA	NA	NA	NA	NA	NA	NA	NA	NA	NA	NA	NA	NA	NA	NA	ATP synthase subunit delta	NA	NA
HORVU.MOREX.r3.1HG0009100	0.768	NA	NA	-1.785	NA	NA	1.101	NA	NA	NA	NA	NA	-0.003	NA	FALSE	RNA polymerase Rpb1, domain 2 family protein	NA	NA
HORVU.MOREX.r3.1HG0009110	-2.492	NA	NA	-0.175	NA	FALSE	1.256	NA	NA	-0.567	NA	FALSE	-0.578	NA	FALSE	cDNA clone:J013058P10, full insert sequence	NA	NA
HORVU.MOREX.r3.1HG0009120	-0.262	0.971	FALSE	-0.272	0.966	FALSE	-0.007	0.998	FALSE	-0.068	0.973	FALSE	-0.161	0.632	FALSE	cDNA clone:J013058P10, full insert sequence		NA
HORVU.MOREX.r3.1HG0009130	NA	NA	NA	NA	NA	NA	NA	NA	NA	NA	NA	NA	NA	NA	NA	CTC-interacting domain 4	NA	NA
HORVU.MOREX.r3.1HG0009140	-0.03	NA	FALSE	-0.821	NA	NA	-0.499	NA	FALSE	1.531	0.336	FALSE	0.243	0.85	FALSE	72 kDa type IV collagenase	NA	NA
HORVU.MOREX.r3.1HG0009150	0.126	0.993	FALSE	-0.231	0.982	FALSE	0.112	0.989	FALSE	-0.453	0.83	FALSE	-0.133	0.841	FALSE	Retrovirus-related Pol polyprotein from transposon TNT 1-94	GO:0016020;	NA
HORVU.MOREX.r3.1HG0009160	NA	NA	NA	NA	NA	NA	NA	NA	NA	NA	NA	NA	NA	NA	NA	Transposon Ty3-I Gag-Pol polyprotein	GO:0015074;GO:0003676;	NA
HORVU.MOREX.r3.1HG0009170	2.814	NA	NA	-1.06	NA	NA	1.475	NA	NA	-1.216	NA	NA	0.532	NA	FALSE	Gag-Pol polyprotein	GO:0003964;GO:0006278;	NA
HORVU.MOREX.r3.1HG0009180	NA	NA	NA	NA	NA	NA	-2.126	NA	NA	NA	NA	NA	-0.604	NA	NA	Transposon Ty3-G Gag-Pol polyprotein	NA	NA
HORVU.MOREX.r3.1HG0009190	NA	NA	NA	NA	NA	NA	NA	NA	NA	NA	NA	NA	NA	NA	NA	Transposon protein, putative, CACTA, En/Spm sub-class	NA	NA
HORVU.MOREX.r3.1HG0009200	-0.294	0.968	FALSE	0.256	0.973	FALSE	0.724	0.519	FALSE	-0.018	0.996	FALSE	0.152	0.755	FALSE	RNA recognition motif (RRM)-containing protein	NA	NA
HORVU.MOREX.r3.1HG0009210	0.358	0.566	FALSE	0.121	0.892	FALSE	0.212	0.75	FALSE	0.443	0.003	FALSE	0.27	0.003	FALSE	Chaperone protein dnaJ	GO:0005783;GO:0003677;	NA
HORVU.MOREX.r3.1HG0009220	2.65	NA	NA	0.863	NA	NA	-0.709	NA	NA	2.997	NA	NA	1.528	NA	NA	Germin-like protein	GO:0048046;GO:0030145;GO:1990904;GO:0005840;GO:0016020;	NA
HORVU.MOREX.r3.1HG0009230	NA	NA	NA	-2.622	NA	NA	-0.709	NA	NA	-2.171	NA	NA	-1.485	NA	NA	Transposon protein, putative, CACTA, En/Spm sub-class	NA	NA
HORVU.MOREX.r3.1HG0009240	NA	NA	NA	NA	NA	NA	NA	NA	NA	NA	NA	NA	NA	NA	NA	Retrotransposon protein, putative, LINE subclass	GO:0016020;	NA
HORVU.MOREX.r3.1HG0009250	NA	NA	NA	NA	NA	NA	NA	NA	NA	NA	NA	NA	NA	NA	NA	Cytoplasmic trehalase	NA	NA
HORVU.MOREX.r3.1HG0009260	NA	NA	NA	NA	NA	NA	NA	NA	NA	NA	NA	NA	NA	NA	NA	Class II aaRS and biotin synthetases superfamily protein	NA	NA
HORVU.MOREX.r3.1HG0009270	-1.156	NA	NA	NA	NA	NA	-1.167	NA	NA	NA	NA	NA	-0.566	NA	FALSE	protein kinase family protein	NA	NA
HORVU.MOREX.r3.1HG0009280	0.294	0.844	FALSE	0.201	0.97	FALSE	-0.069	0.981	FALSE	0.316	0.649	FALSE	0.173	0.436	FALSE	Retrovirus-related Pol polyprotein from transposon TNT 1-94	GO:0015074;GO:0008270;GO:0003676;	NA
HORVU.MOREX.r3.1HG0009290	0.634	0.848	FALSE	0.038	0.996	FALSE	-0.561	0.943	FALSE	0.131	0.983	FALSE	0.08	0.953	FALSE	Retrovirus-related Pol polyprotein from transposon TNT 1-94	GO:0006974;	NA
HORVU.MOREX.r3.1HG0009300	-0.095	0.996	FALSE	0.186	0.99	FALSE	-0.364	0.962	FALSE	-0.625	0.849	FALSE	-0.242	0.814	FALSE	Retrovirus-related Pol polyprotein from transposon TNT 1-94	GO:0006974;	NA
HORVU.MOREX.r3.1HG0009310	0.715	NA	NA	0.262	NA	FALSE	1.005	NA	NA	-0.582	NA	NA	0.29	0.848	FALSE	Zinc finger protein 3	NA	NA
HORVU.MOREX.r3.1HG0009320	NA	NA	NA	NA	NA	NA	NA	NA	NA	NA	NA	NA	NA	NA	NA	Tubulin beta chain	NA	NA
HORVU.MOREX.r3.1HG0009330	NA	NA	NA	NA	NA	NA	NA	NA	NA	NA	NA	NA	NA	NA	NA	Ubiquitin carboxyl-terminal hydrolase	NA	NA
HORVU.MOREX.r3.1HG0009340	NA	NA	NA	0.863	NA	NA	NA	NA	NA	NA	NA	NA	0.278	NA	FALSE	Translation initiation factor IF-2	NA	NA
HORVU.MOREX.r3.1HG0009350	NA	NA	NA	NA	NA	NA	NA	NA	NA	NA	NA	NA	NA	NA	NA	NA	NA	NA
HORVU.MOREX.r3.1HG0009360	0.049	0.99	FALSE	-0.273	0.372	FALSE	0.03	0.987	FALSE	0.247	0.349	FALSE	0	0.999	FALSE	WRKY family transcription factor family protein	NA	NA
HORVU.MOREX.r3.1HG0009370	NA	NA	NA	1.465	NA	NA	-2.592	NA	NA	NA	NA	NA	-0.419	NA	FALSE	Epoxide hydrolase	GO:0016787;	NA
HORVU.MOREX.r3.1HG0009380	NA	NA	NA	NA	NA	NA	NA	NA	NA	NA	NA	NA	NA	NA	NA	Defensin-like (DEFL) family protein	GO:0050832;GO:0005576;	NA
HORVU.MOREX.r3.1HG0009390	0.768	NA	NA	NA	NA	NA	NA	NA	NA	NA	NA	NA	0.278	NA	FALSE	Leucine-rich repeat receptor-like protein kinase family protein	GO:0016020;GO:0016301;GO:0016310;GO:0071944;	NA
HORVU.MOREX.r3.1HG0009400	0.748	NA	NA	2.774	NA	NA	-0.709	NA	NA	NA	NA	NA	0.839	NA	NA	Receptor protein kinase, putative	GO:0004672;GO:0006468;GO:0016020;GO:0071944;GO:0051716;GO:0005524;GO:0009725;GO:0071495;GO:0038023;GO:0023052;GO:0007154;GO:0050794;	NA
HORVU.MOREX.r3.1HG0009410	NA	NA	NA	NA	NA	NA	NA	NA	NA	NA	NA	NA	NA	NA	NA	Epoxide hydrolase 2	NA	NA
HORVU.MOREX.r3.1HG0009420	0.048	0.99	FALSE	0.254	0.52	FALSE	0.115	0.886	FALSE	0.222	0.404	FALSE	0.147	0.074	FALSE	Potassium transporter	GO:0015079;GO:0071805;GO:0016020;	NA
HORVU.MOREX.r3.1HG0009430	-3.026	NA	NA	1.318	NA	NA	-0.077	NA	FALSE	0.126	NA	FALSE	-0.419	NA	FALSE	Transposon protein, putative, CACTA, En/Spm sub-class	NA	NA
HORVU.MOREX.r3.1HG0009440	-1.836	0.236	FALSE	1.15	0.694	FALSE	1.836	0.179	FALSE	-0.061	NA	FALSE	0.302	0.781	FALSE	Cytochrome P450 family protein, expressed	GO:0004497;GO:0016020;GO:0071704;GO:0016705;GO:0005506;GO:0020037;	NA
HORVU.MOREX.r3.1HG0009450	NA	NA	NA	NA	NA	NA	1.982	NA	NA	NA	NA	NA	0.519	NA	FALSE	Small integral membrane protein 14	GO:0016020;	NA
HORVU.MOREX.r3.1HG0009460	1.524	NA	NA	NA	NA	NA	NA	NA	NA	NA	NA	NA	0.477	NA	FALSE	polyadenylate-binding protein 1-B-binding protein	GO:0016020;	NA
HORVU.MOREX.r3.1HG0009470	NA	NA	NA	NA	NA	NA	NA	NA	NA	NA	NA	NA	NA	NA	NA	Werner Syndrome-like exonuclease	GO:0008408;GO:0006139;GO:0016020;GO:0003676;	NA
HORVU.MOREX.r3.1HG0009480	-0.684	0.864	FALSE	-0.713	0.961	FALSE	0.368	0.953	FALSE	-1.138	0.639	FALSE	-0.523	0.33	FALSE	Lectin receptor kinase	GO:0030246;GO:0006468;GO:0016020;GO:0004672;GO:0071944;GO:0005524;	NA
HORVU.MOREX.r3.1HG0009490	-0.023	0.997	FALSE	-0.481	0.943	FALSE	-0.27	0.95	FALSE	-0.02	0.996	FALSE	-0.197	0.664	FALSE	Lectin receptor kinase	GO:0030246;GO:0006468;GO:0005886;GO:0004672;GO:0005524;	NA
HORVU.MOREX.r3.1HG0009500	NA	NA	NA	2.192	NA	NA	NA	NA	NA	NA	NA	NA	0.656	NA	NA	Transposon protein, putative, CACTA, En/Spm sub-class	NA	NA
HORVU.MOREX.r3.1HG0009510	-1.645	NA	NA	0.899	NA	NA	2.221	NA	NA	-0.714	NA	NA	0.139	NA	FALSE	Transposon protein, putative, CACTA, En/Spm sub-class	NA	NA
HORVU.MOREX.r3.1HG0009520	0.768	NA	NA	NA	NA	NA	0.253	NA	FALSE	NA	NA	NA	0.278	NA	FALSE	Transposon protein, putative, CACTA, En/Spm sub-class	NA	NA
HORVU.MOREX.r3.1HG0009530	-0.729	NA	NA	0.471	NA	FALSE	0.096	NA	FALSE	-0.727	NA	NA	-0.282	NA	FALSE	Transposon protein, putative, CACTA, En/Spm sub-class	NA	NA
HORVU.MOREX.r3.1HG0009540	-1.156	NA	NA	-0.099	NA	FALSE	NA	NA	NA	-1.528	NA	NA	-0.674	NA	NA	Transposon protein, putative, CACTA, En/Spm sub-class, expressed	NA	NA
HORVU.MOREX.r3.1HG0009550	NA	NA	NA	NA	NA	NA	NA	NA	NA	NA	NA	NA	NA	NA	NA	DNA-directed RNA polymerase subunit beta'	NA	NA
HORVU.MOREX.r3.1HG0009560	NA	NA	NA	NA	NA	NA	NA	NA	NA	NA	NA	NA	NA	NA	NA	Disease resistance protein (TIR-NBS-LRR class) family	NA	NA
HORVU.MOREX.r3.1HG0009570	NA	NA	NA	NA	NA	NA	NA	NA	NA	NA	NA	NA	NA	NA	NA	Cytochrome B pre-mRNA-processing protein 1	NA	NA
HORVU.MOREX.r3.1HG0009580	-1.156	NA	NA	NA	NA	NA	1.215	NA	NA	-1.686	NA	NA	-0.443	NA	FALSE	Retrotransposon protein, putative, unclassified		NA
HORVU.MOREX.r3.1HG0009590	NA	NA	NA	NA	NA	NA	NA	NA	NA	NA	NA	NA	NA	NA	NA	tRNA pseudouridine synthase D	NA	NA
HORVU.MOREX.r3.1HG0009600	-0.22	0.979	FALSE	0.128	0.985	FALSE	-0.618	0.709	FALSE	-0.011	0.997	FALSE	-0.189	0.592	FALSE	UDP-glycosyltransferase		NA
HORVU.MOREX.r3.1HG0009610	0.551	0.938	FALSE	-0.425	0.969	FALSE	0.934	0.653	FALSE	0.827	0.62	FALSE	0.469	0.322	FALSE	UDP-glycosyltransferase	GO:0008194;GO:0005737;GO:0046527;	NA
HORVU.MOREX.r3.1HG0009620	0.768	NA	NA	NA	NA	NA	NA	NA	NA	NA	NA	NA	0.278	NA	FALSE	Retrovirus-related Pol polyprotein from transposon TNT 1-94		NA
HORVU.MOREX.r3.1HG0009630	NA	NA	NA	NA	NA	NA	NA	NA	NA	NA	NA	NA	NA	NA	NA	receptor lectin kinase	GO:0030246;GO:0006468;GO:0005886;GO:0004672;GO:0005524;GO:0098542;	NA
HORVU.MOREX.r3.1HG0009640	NA	NA	NA	NA	NA	NA	NA	NA	NA	NA	NA	NA	NA	NA	NA	Eukaryotic translation initiation factor 4 gamma 3	GO:0016020;GO:0008270;	NA
HORVU.MOREX.r3.1HG0009650	NA	NA	NA	NA	NA	NA	NA	NA	NA	NA	NA	NA	NA	NA	NA	Receptor-like protein kinase	GO:0004672;GO:0006468;GO:0016020;GO:0005524;	NA
HORVU.MOREX.r3.1HG0009660	-1.156	NA	NA	NA	NA	NA	NA	NA	NA	NA	NA	NA	-0.203	NA	FALSE	Kinase, putative	NA	NA
HORVU.MOREX.r3.1HG0009670	NA	NA	NA	NA	NA	NA	NA	NA	NA	NA	NA	NA	NA	NA	NA	UPF0098 protein	GO:0016020;	NA
HORVU.MOREX.r3.1HG0009680	NA	NA	NA	NA	NA	NA	NA	NA	NA	NA	NA	NA	NA	NA	NA	NADH-ubiquinone oxidoreductase chain 5	GO:0042773;GO:0008137;GO:0009536;GO:0005739;GO:0016020;GO:0009579;GO:0015990;GO:1990204;GO:1990351;GO:0031967;	NA
HORVU.MOREX.r3.1HG0009690	NA	NA	NA	NA	NA	NA	NA	NA	NA	NA	NA	NA	NA	NA	NA	Cytochrome b	GO:0008121;GO:0045275;GO:0022904;GO:1902600;GO:0005743;GO:0046872;GO:0006119;GO:0098798;	NA
HORVU.MOREX.r3.1HG0009700	NA	NA	NA	NA	NA	NA	NA	NA	NA	NA	NA	NA	NA	NA	NA	Cytochrome b	GO:0070469;GO:0009055;GO:0022900;GO:0005743;GO:0046872;	NA
HORVU.MOREX.r3.1HG0009710	NA	NA	NA	NA	NA	NA	NA	NA	NA	NA	NA	NA	NA	NA	NA	potassium channel KAT1-like protein	NA	NA
HORVU.MOREX.r3.1HG0009720	NA	NA	NA	NA	NA	NA	NA	NA	NA	NA	NA	NA	NA	NA	NA	NADH-ubiquinone oxidoreductase chain 6	NA	NA
HORVU.MOREX.r3.1HG0009730	NA	NA	NA	NA	NA	NA	NA	NA	NA	NA	NA	NA	NA	NA	NA	Zinc finger MYM-type protein 5		NA
HORVU.MOREX.r3.1HG0009740	NA	NA	NA	NA	NA	NA	NA	NA	NA	NA	NA	NA	NA	NA	NA	CsAtPR5	NA	NA
HORVU.MOREX.r3.1HG0009750	NA	NA	NA	NA	NA	NA	NA	NA	NA	NA	NA	NA	NA	NA	NA	RNA binding (RRM/RBD/RNP motifs) family protein	NA	NA
HORVU.MOREX.r3.1HG0009760	NA	NA	NA	NA	NA	NA	NA	NA	NA	NA	NA	NA	NA	NA	NA	Elongation factor	GO:0003924;GO:0042256;GO:0005829;GO:0005525;GO:1990904;GO:0006414;GO:0009507;GO:0005840;GO:0016020;GO:0043022;GO:0003746;GO:0008270;	NA
HORVU.MOREX.r3.1HG0009770	-0.561	0.956	FALSE	-0.109	0.991	FALSE	-0.18	0.981	FALSE	-0.164	0.956	FALSE	-0.267	0.639	FALSE	Orotidine 5'-phosphate decarboxylase		NA
HORVU.MOREX.r3.1HG0009780	NA	NA	NA	NA	NA	NA	NA	NA	NA	NA	NA	NA	NA	NA	NA	F-box family protein	NA	NA
HORVU.MOREX.r3.1HG0009790	3.704	NA	NA	-0.609	NA	NA	1.413	NA	NA	0.27	NA	FALSE	1.132	0.34	FALSE	TBP-associated factor 4B	NA	NA
HORVU.MOREX.r3.1HG0009800	NA	NA	NA	NA	NA	NA	NA	NA	NA	NA	NA	NA	NA	NA	NA	Elongation factor G	GO:0003746;GO:0006414;	NA
HORVU.MOREX.r3.1HG0009830	NA	NA	NA	NA	NA	NA	NA	NA	NA	NA	NA	NA	NA	NA	NA	GroES-like zinc-binding dehydrogenase family protein	NA	NA
HORVU.MOREX.r3.1HG0009840	NA	NA	NA	NA	NA	NA	NA	NA	NA	NA	NA	NA	NA	NA	NA	ATP-dependent DNA helicase MPH1	NA	NA
HORVU.MOREX.r3.1HG0009850	-0.036	0.997	FALSE	0.277	0.977	FALSE	0.087	0.989	FALSE	-0.092	0.976	FALSE	0.042	0.947	FALSE	Transposon Ty1-PR3 Gag-Pol polyprotein		NA
HORVU.MOREX.r3.1HG0009860	0.194	0.975	FALSE	0.259	0.966	FALSE	-0.08	0.985	FALSE	0.71	0.38	FALSE	0.257	0.383	FALSE	Transcription factor, putative	GO:0046983;GO:0005634;GO:0006355;	NA
HORVU.MOREX.r3.1HG0009870	NA	NA	NA	NA	NA	NA	NA	NA	NA	NA	NA	NA	NA	NA	NA	ATP-dependent RNA helicase	GO:0004386;GO:0008186;GO:0005524;GO:0016787;GO:0140098;GO:0003676;	NA
HORVU.MOREX.r3.1HG0009880	0.416	NA	FALSE	1.719	NA	NA	-0.001	1	FALSE	0.112	NA	FALSE	0.53	0.628	FALSE	Retrotransposon protein, putative, unclassified	GO:0003824;	NA
HORVU.MOREX.r3.1HG0009890	NA	NA	NA	NA	NA	NA	NA	NA	NA	NA	NA	NA	NA	NA	NA	Retrotransposon protein, putative, unclassified	NA	NA
HORVU.MOREX.r3.1HG0009900	-2.929	NA	NA	NA	NA	NA	-1.23	NA	NA	1.097	NA	NA	-1.107	NA	NA	Retrotransposon protein, putative, unclassified		NA
HORVU.MOREX.r3.1HG0009910	NA	NA	NA	NA	NA	NA	NA	NA	NA	-0.714	NA	NA	-0.203	NA	FALSE	LINE-1 reverse transcriptase like	GO:0016020;	NA
HORVU.MOREX.r3.1HG0009920	NA	NA	NA	NA	NA	NA	NA	NA	NA	NA	NA	NA	NA	NA	NA	Werner Syndrome-like exonuclease	GO:0008408;GO:0006139;GO:0016020;GO:0003676;	NA
HORVU.MOREX.r3.1HG0009930	-0.862	NA	NA	0.279	0.985	FALSE	-0.905	0.885	FALSE	1.21	NA	NA	-0.332	0.803	FALSE	Non-specific lipid-transfer protein-like protein	GO:0006869;GO:0008289;GO:0005886;GO:0008233;GO:0006508;	NA
HORVU.MOREX.r3.1HG0009940	2.325	NA	NA	1.823	NA	NA	-2.126	NA	NA	3.631	NA	NA	1.621	NA	NA	Laminin subunit gamma-1		NA
HORVU.MOREX.r3.1HG0009970	NA	NA	NA	NA	NA	NA	NA	NA	NA	NA	NA	NA	NA	NA	NA	Retrovirus-related Pol polyprotein from transposon TNT 1-94	GO:0008270;GO:0003676;	NA
HORVU.MOREX.r3.1HG0009980	2.75	NA	NA	3.512	NA	NA	-0.038	NA	FALSE	0.205	NA	FALSE	1.393	0.26	FALSE	Transposon Ty3-G Gag-Pol polyprotein	GO:0003964;GO:0006278;GO:0004190;GO:0015074;GO:0006508;GO:0003676;	NA
HORVU.MOREX.r3.1HG0009990	NA	NA	NA	NA	NA	NA	NA	NA	NA	NA	NA	NA	NA	NA	NA	Transposon protein Pong sub-class		NA
HORVU.MOREX.r3.1HG0010000	-0.061	NA	FALSE	-0.002	NA	FALSE	2.061	NA	NA	1.883	NA	NA	1	NA	NA	Protein argonaute	NA	NA
HORVU.MOREX.r3.1HG0010010	0.075	0.992	FALSE	-0.157	0.976	FALSE	-0.023	0.994	FALSE	-0.315	0.745	FALSE	-0.118	0.715	FALSE	Rust resistance-like protein RP1	NA	NA
HORVU.MOREX.r3.1HG0010020	0.14	0.993	FALSE	0.119	0.99	FALSE	-0.318	0.937	FALSE	-0.586	0.806	FALSE	-0.168	0.786	FALSE	NBS-LRR disease resistance protein	GO:0043531;GO:0050832;	NA
HORVU.MOREX.r3.1HG0010030	0.571	0.549	FALSE	0.233	0.956	FALSE	0.409	0.734	FALSE	0.282	0.778	FALSE	0.359	0.042	FALSE	Rust resistance protein Rp1	GO:0006952;GO:0043531;GO:0051707;GO:0006468;GO:0004672;GO:0005524;	NA
HORVU.MOREX.r3.1HG0010040	NA	NA	NA	NA	NA	NA	NA	NA	NA	NA	NA	NA	NA	NA	NA	Mediator of RNA polymerase II transcription subunit 10	GO:0016592;GO:0003712;GO:0006357;GO:0006351;GO:0045893;	NA
HORVU.MOREX.r3.1HG0010050	NA	NA	NA	NA	NA	NA	NA	NA	NA	NA	NA	NA	NA	NA	NA	Retrotransposon protein, putative, Ty1-copia subclass		NA
HORVU.MOREX.r3.1HG0010060	NA	NA	NA	NA	NA	NA	NA	NA	NA	NA	NA	NA	NA	NA	NA	NRC1 motif deletion mutant 2		NA
HORVU.MOREX.r3.1HG0010070	NA	NA	NA	NA	NA	NA	NA	NA	NA	NA	NA	NA	NA	NA	NA	OSBP(oxysterol binding protein)-related protein 2B	GO:0016020;	NA
HORVU.MOREX.r3.1HG0010080	NA	NA	NA	NA	NA	NA	NA	NA	NA	NA	NA	NA	NA	NA	NA	Leucine-rich repeat receptor-like protein kinase family protein	GO:0016020;GO:0016301;GO:0016310;GO:0071944;	NA
HORVU.MOREX.r3.1HG0010090	1.708	NA	NA	-1.06	NA	NA	NA	NA	NA	1.21	NA	NA	0.526	NA	FALSE	Receptor protein kinase, putative	GO:0004672;GO:0006468;GO:0016020;GO:0071944;GO:0051716;GO:0005524;GO:0009725;GO:0071495;GO:0038023;GO:0023052;GO:0007154;GO:0050794;	NA
HORVU.MOREX.r3.1HG0010100	NA	NA	NA	-1.06	NA	NA	NA	NA	NA	NA	NA	NA	-0.203	NA	FALSE	SRSF protein kinase 2	NA	NA
HORVU.MOREX.r3.1HG0010110	NA	NA	NA	NA	NA	NA	NA	NA	NA	NA	NA	NA	NA	NA	NA	Transcription factor TFIIE, alpha subunit	NA	NA
HORVU.MOREX.r3.1HG0010120	NA	NA	NA	NA	NA	NA	NA	NA	NA	NA	NA	NA	NA	NA	NA	2,3-bisphosphoglycerate-independent phosphoglycerate mutase	NA	NA
HORVU.MOREX.r3.1HG0010130	NA	NA	NA	NA	NA	NA	-0.709	NA	NA	NA	NA	NA	-0.203	NA	FALSE	Phototropic-responsive NPH3 family protein	NA	NA
HORVU.MOREX.r3.1HG0010140	NA	NA	NA	NA	NA	NA	-0.709	NA	NA	NA	NA	NA	-0.203	NA	FALSE	Myeloid-associated differentiation marker	NA	NA
HORVU.MOREX.r3.1HG0010150	NA	NA	NA	NA	NA	NA	NA	NA	NA	NA	NA	NA	NA	NA	NA	Citrate synthase	NA	NA
HORVU.MOREX.r3.1HG0010160	NA	NA	NA	NA	NA	NA	NA	NA	NA	NA	NA	NA	NA	NA	NA	Retrotransposon protein, putative, unclassified		NA
HORVU.MOREX.r3.1HG0010180	NA	NA	NA	NA	NA	NA	NA	NA	NA	NA	NA	NA	NA	NA	NA	Retrotransposon protein, putative, unclassified		NA
HORVU.MOREX.r3.1HG0010200	NA	NA	NA	0.863	NA	NA	NA	NA	NA	NA	NA	NA	0.278	NA	FALSE	Retrovirus-related Pol polyprotein from transposon TNT 1-94	NA	NA
HORVU.MOREX.r3.1HG0010210	0.52	0.924	FALSE	-0.002	0.999	FALSE	0.842	0.66	FALSE	-0.272	0.88	FALSE	0.219	0.62	FALSE	Retrovirus-related Pol polyprotein from transposon TNT 1-94		NA
HORVU.MOREX.r3.1HG0010220	0.595	0.962	FALSE	-0.912	0.91	FALSE	-0.571	0.962	FALSE	0.322	0.935	FALSE	-0.111	0.92	FALSE	Cysteine-rich receptor-like protein kinase 10	NA	NA
HORVU.MOREX.r3.1HG0010230	NA	NA	NA	NA	NA	NA	NA	NA	NA	NA	NA	NA	NA	NA	NA	tRNA N6-adenosine threonylcarbamoyltransferase	NA	NA
HORVU.MOREX.r3.1HG0010240	NA	NA	NA	NA	NA	NA	NA	NA	NA	NA	NA	NA	NA	NA	NA	Retrovirus-related Pol polyprotein from transposon TNT 1-94		NA
HORVU.MOREX.r3.1HG0010250	-0.801	NA	NA	-1.06	NA	NA	-2.859	NA	NA	1.21	NA	NA	-0.975	NA	NA	Ubiquitin-activating enzyme E1-like	NA	NA
HORVU.MOREX.r3.1HG0010260	NA	NA	NA	-2.053	NA	NA	NA	NA	NA	NA	NA	NA	-0.443	NA	FALSE	Transposon protein, putative, CACTA, En/Spm sub-class		NA
HORVU.MOREX.r3.1HG0010270	NA	NA	NA	NA	NA	NA	NA	NA	NA	NA	NA	NA	NA	NA	NA	RNA-directed DNA polymerase (reverse transcriptase)-related family protein		NA
HORVU.MOREX.r3.1HG0010280	NA	NA	NA	NA	NA	NA	NA	NA	NA	NA	NA	NA	NA	NA	NA	kinase family with ARM repeat domain-containing protein	NA	NA
HORVU.MOREX.r3.1HG0010290	0.643	NA	NA	1.338	0.861	FALSE	0.777	0.876	FALSE	0.347	0.917	FALSE	0.727	0.272	FALSE	Protein kinase family protein	GO:0004672;GO:0006468;GO:0016020;GO:0005524;	NA
HORVU.MOREX.r3.1HG0010300	0.063	0.996	FALSE	0.326	0.982	FALSE	-0.275	0.968	FALSE	0.407	0.904	FALSE	0.096	0.908	FALSE	Retrotransposon protein, putative, Ty1-copia subclass	GO:0008270;GO:0016020;GO:0003676;	NA
HORVU.MOREX.r3.1HG0010310	NA	NA	NA	NA	NA	NA	NA	NA	NA	NA	NA	NA	NA	NA	NA	downstream target of AGL15 2		NA
HORVU.MOREX.r3.1HG0010320	NA	NA	NA	NA	NA	NA	NA	NA	NA	NA	NA	NA	NA	NA	NA	Serine/threonine protein phosphatase 7 long form isogeny	NA	NA
HORVU.MOREX.r3.1HG0010330	-0.621	0.329	FALSE	-0.367	0.773	FALSE	-0.051	0.99	FALSE	-0.329	0.809	FALSE	-0.356	0.16	FALSE	cytochrome P450, family 705, subfamily A, polypeptide 1	NA	NA
HORVU.MOREX.r3.1HG0010340	-1.05	NA	NA	2.069	NA	NA	0.375	NA	FALSE	2.835	NA	NA	0.851	NA	NA	Non-specific lipid-transfer protein-like protein	GO:0006869;GO:0008289;GO:0005886;GO:0008233;GO:0006508;	NA
HORVU.MOREX.r3.1HG0010350	-0.071	NA	FALSE	1.372	0.861	FALSE	1.665	NA	NA	1.562	NA	NA	1.209	0.359	FALSE	Werner Syndrome-like exonuclease	GO:0008408;GO:0006139;GO:0016020;GO:0003676;	NA
HORVU.MOREX.r3.1HG0010360	2.066	NA	NA	NA	NA	NA	NA	NA	NA	NA	NA	NA	0.644	NA	NA	Ta11-like non-LTR retrotransposon	GO:0008270;GO:0003676;	NA
HORVU.MOREX.r3.1HG0010370	0.139	0.833	FALSE	-0.091	0.938	FALSE	0.135	0.829	FALSE	0.127	0.53	FALSE	0.063	0.476	FALSE	Nuclear pore complex protein Nup107	GO:0031080;GO:0017056;GO:0006406;GO:0031965;GO:0006606;GO:0000973;	NA
HORVU.MOREX.r3.1HG0010380	NA	NA	NA	NA	NA	NA	NA	NA	NA	NA	NA	NA	NA	NA	NA	Parvalbumin beta 1 (Fragments)	NA	NA
HORVU.MOREX.r3.1HG0010390	NA	NA	NA	NA	NA	NA	NA	NA	NA	NA	NA	NA	NA	NA	NA	50S ribosomal protein L18		NA
HORVU.MOREX.r3.1HG0010400	NA	NA	NA	NA	NA	NA	NA	NA	NA	NA	NA	NA	NA	NA	NA	TTF-type zinc finger protein with HAT dimerization domain	GO:0046983;GO:0016020;	NA
HORVU.MOREX.r3.1HG0010410	NA	NA	NA	NA	NA	NA	NA	NA	NA	NA	NA	NA	NA	NA	NA	Zinc finger MYM-type protein 1	NA	NA
HORVU.MOREX.r3.1HG0010420	NA	NA	NA	NA	NA	NA	NA	NA	NA	NA	NA	NA	NA	NA	NA	Volume-regulated anion channel subunit LRRC8E	NA	NA
HORVU.MOREX.r3.1HG0010430	NA	NA	NA	NA	NA	NA	NA	NA	NA	NA	NA	NA	NA	NA	NA	ABC1-like kinase	NA	NA
HORVU.MOREX.r3.1HG0010440	0.123	0.996	FALSE	0.775	0.831	FALSE	-0.032	0.996	FALSE	0.338	0.896	FALSE	0.276	0.584	FALSE	Neurochondrin	NA	NA
HORVU.MOREX.r3.1HG0010450	-0.171	0.992	FALSE	0.011	0.999	FALSE	1.22	0.325	FALSE	-0.513	0.863	FALSE	0.151	0.871	FALSE	ABC transporter G family member	GO:0140359;GO:0055085;GO:0016020;GO:0016887;GO:0005524;	NA
HORVU.MOREX.r3.1HG0010460	NA	NA	NA	NA	NA	NA	NA	NA	NA	NA	NA	NA	NA	NA	NA	Glutathione S-transferase T3	NA	NA
HORVU.MOREX.r3.1HG0010470	0.195	0.684	FALSE	0.153	0.758	FALSE	-0.082	0.919	FALSE	0.293	0.041	FALSE	0.125	0.06	FALSE	Arginine/serine-rich splicing factor, putative	GO:0008270;GO:0016607;GO:0000398;GO:0003723;GO:0003755;	NA
HORVU.MOREX.r3.1HG0010480	NA	NA	NA	NA	NA	NA	NA	NA	NA	NA	NA	NA	NA	NA	NA	Alanine--tRNA ligase	NA	NA
HORVU.MOREX.r3.1HG0010490	0.213	0.674	FALSE	0.081	0.969	FALSE	0.045	0.972	FALSE	-0.031	0.959	FALSE	0.061	0.633	FALSE	Peptidyl-prolyl cis-trans isomerase	GO:0043666;GO:0004864;GO:0016020;GO:0009966;	NA
HORVU.MOREX.r3.1HG0010500	NA	NA	NA	NA	NA	NA	NA	NA	NA	NA	NA	NA	NA	NA	NA	Helicase/SANT-associated, DNA binding protein	NA	NA
HORVU.MOREX.r3.1HG0010510	NA	NA	NA	NA	NA	NA	NA	NA	NA	NA	NA	NA	NA	NA	NA	Mitochondrial fission regulator 1-like	NA	NA
HORVU.MOREX.r3.1HG0010520	NA	NA	NA	NA	NA	NA	NA	NA	NA	NA	NA	NA	NA	NA	NA	RWP-RK domain containing protein	NA	NA
HORVU.MOREX.r3.1HG0010530	-1.218	0.824	FALSE	-0.182	NA	FALSE	0.031	0.998	FALSE	-2.653	NA	NA	-0.812	0.513	FALSE	Alcohol dehydrogenase, putative	GO:0008270;GO:0046294;GO:0005829;GO:0016491;GO:0009699;	NA
HORVU.MOREX.r3.1HG0010540	NA	NA	NA	NA	NA	NA	NA	NA	NA	NA	NA	NA	NA	NA	NA	Perilipin-5	NA	NA
HORVU.MOREX.r3.1HG0010550	2.626	NA	NA	-1.963	NA	NA	-0.709	NA	NA	-1.037	NA	NA	-0.296	NA	FALSE	Retrotransposon protein, putative, Ty1-copia subclass	GO:0008270;GO:0016020;GO:0003676;	NA
HORVU.MOREX.r3.1HG0010560	NA	NA	NA	NA	NA	NA	NA	NA	NA	NA	NA	NA	NA	NA	NA	Retrotransposon protein, putative, Ty1-copia subclass		NA
HORVU.MOREX.r3.1HG0010570	0.768	NA	NA	NA	NA	NA	NA	NA	NA	NA	NA	NA	0.278	NA	FALSE	Retrovirus-related Pol polyprotein from transposon TNT 1-94		NA
HORVU.MOREX.r3.1HG0010580	NA	NA	NA	NA	NA	NA	NA	NA	NA	NA	NA	NA	NA	NA	NA	Calpain-type cysteine protease family isoform 4	NA	NA
HORVU.MOREX.r3.1HG0010590	NA	NA	NA	NA	NA	NA	NA	NA	NA	NA	NA	NA	NA	NA	NA	Carboxypeptidase	GO:0004185;GO:0006508;GO:0005576;	NA
HORVU.MOREX.r3.1HG0010600	3.423	NA	NA	-4.209	NA	NA	-3.861	NA	NA	-0.714	NA	NA	-2.012	NA	NA	Tryptophan decarboxylase	GO:0016831;GO:0006520;GO:0005737;GO:0030170;GO:0042427;GO:0006586;	NA
HORVU.MOREX.r3.1HG0010610	-0.065	0.993	FALSE	-0.07	0.986	FALSE	0.104	0.97	FALSE	-0.103	0.925	FALSE	-0.043	0.877	FALSE	Pentatricopeptide repeat superfamily protein, putative	GO:0006397;GO:0003729;GO:1990904;GO:0005840;GO:0003735;GO:0005737;GO:0006412;GO:0043231;	NA
HORVU.MOREX.r3.1HG0010620	NA	NA	NA	NA	NA	NA	NA	NA	NA	NA	NA	NA	NA	NA	NA	ATP-dependent DNA helicase PIF1	GO:0000723;GO:0003678;GO:0016020;GO:0032508;GO:0006310;GO:0005524;GO:0006281;GO:0016787;	NA
HORVU.MOREX.r3.1HG0010630	NA	NA	NA	NA	NA	NA	NA	NA	NA	NA	NA	NA	NA	NA	NA	ATP-dependent DNA helicase	GO:0004386;	NA
HORVU.MOREX.r3.1HG0010640	-1.327	0.447	FALSE	2.559	0.565	FALSE	2.589	0.148	FALSE	1.21	NA	NA	1.243	0.392	FALSE	Bidirectional sugar transporter SWEET	GO:0008643;GO:0051119;GO:0005886;GO:0008515;GO:0055085;	NA
HORVU.MOREX.r3.1HG0010650	-0.293	0.953	FALSE	-0.229	0.982	FALSE	0.525	0.858	FALSE	-1.476	0.148	FALSE	-0.351	0.549	FALSE	Defensin	GO:0006952;	NA
HORVU.MOREX.r3.1HG0010660	0.293	0.484	FALSE	-0.26	0.346	FALSE	0.106	0.916	FALSE	-0.659	0.258	FALSE	-0.142	0.535	FALSE	Defensin	GO:0006952;GO:0140487;GO:0005576;GO:0009620;GO:0031640;GO:0098849;	NA
HORVU.MOREX.r3.1HG0010670	1.419	NA	NA	-3.782	NA	NA	-3.375	NA	NA	-1.208	NA	NA	-1.882	NA	NA	SUGAR-INSENSITIVE 3	NA	NA
HORVU.MOREX.r3.1HG0010680	0.368	NA	FALSE	1.247	NA	NA	1.27	0.812	FALSE	-0.398	NA	FALSE	0.551	0.635	FALSE	recA DNA recombination family protein	NA	NA
HORVU.MOREX.r3.1HG0010690	NA	NA	NA	NA	NA	NA	NA	NA	NA	NA	NA	NA	NA	NA	NA	RNA-directed DNA polymerase (reverse transcriptase)-related family protein		NA
HORVU.MOREX.r3.1HG0010700	NA	NA	NA	NA	NA	NA	NA	NA	NA	NA	NA	NA	NA	NA	NA	carboxyl-terminal peptidase (DUF239)		NA
HORVU.MOREX.r3.1HG0010710	NA	NA	NA	NA	NA	NA	NA	NA	NA	NA	NA	NA	NA	NA	NA	carboxyl-terminal peptidase (DUF239)		NA
HORVU.MOREX.r3.1HG0010720	NA	NA	NA	NA	NA	NA	NA	NA	NA	NA	NA	NA	NA	NA	NA	carboxyl-terminal peptidase (DUF239)		NA
HORVU.MOREX.r3.1HG0010730	-1.156	NA	NA	NA	NA	NA	NA	NA	NA	NA	NA	NA	-0.203	NA	FALSE	ArfGap/RecO-like zinc finger domain-containing protein	NA	NA
HORVU.MOREX.r3.1HG0010740	NA	NA	NA	NA	NA	NA	NA	NA	NA	NA	NA	NA	NA	NA	NA	WPP domain-interacting protein 1	GO:0016020;	NA
HORVU.MOREX.r3.1HG0010750	NA	NA	NA	NA	NA	NA	NA	NA	NA	NA	NA	NA	NA	NA	NA	carboxyl-terminal peptidase (DUF239)	GO:0016020;	NA
HORVU.MOREX.r3.1HG0010760	NA	NA	NA	-1.06	NA	NA	-0.76	NA	NA	NA	NA	NA	-0.463	NA	FALSE	syntaxin of plants 41	GO:0016020;	NA
HORVU.MOREX.r3.1HG0010770	0.139	0.875	FALSE	-0.038	0.982	FALSE	0.024	0.986	FALSE	0.101	0.711	FALSE	0.042	0.679	FALSE	WEB family protein, chloroplastic	GO:0007131;	NA
HORVU.MOREX.r3.1HG0010780	0.65	NA	NA	1.721	NA	NA	1.042	NA	NA	1.258	NA	NA	1.081	NA	NA	cytochrome P450, family 705, subfamily A, polypeptide 3	NA	NA
HORVU.MOREX.r3.1HG0010790	-0.055	NA	FALSE	-1.785	NA	NA	-0.005	1	FALSE	0.43	NA	FALSE	-0.249	0.914	FALSE	Kinase interacting (KIP1-like) family protein	NA	NA
HORVU.MOREX.r3.1HG0010800	-0.317	0.81	FALSE	0.313	0.796	FALSE	0.192	0.884	FALSE	0.09	0.939	FALSE	0.055	0.84	FALSE	keratin-associated protein, putative (DUF819)	GO:0016020;	NA
HORVU.MOREX.r3.1HG0010810	NA	NA	NA	NA	NA	NA	NA	NA	NA	NA	NA	NA	NA	NA	NA	ATP-dependent rRNA helicase spb4		NA
HORVU.MOREX.r3.1HG0010840	NA	NA	NA	NA	NA	NA	3.557	NA	NA	NA	NA	NA	0.939	NA	NA	Myb/SANT-like DNA-binding domain protein	NA	NA
HORVU.MOREX.r3.1HG0010850	-2.042	NA	NA	-0.099	NA	FALSE	1.215	NA	NA	NA	NA	NA	-0.203	NA	FALSE	Myb/SANT-like DNA-binding domain protein		NA
HORVU.MOREX.r3.1HG0010860	-0.105	0.985	FALSE	-0.401	0.56	FALSE	-0.011	0.996	FALSE	-0.094	0.889	FALSE	-0.168	0.245	FALSE	Dual-specificity RNA methyltransferase RlmN	NA	NA
HORVU.MOREX.r3.1HG0010870	-0.614	0.888	FALSE	-0.242	0.976	FALSE	-0.02	0.997	FALSE	-0.321	0.808	FALSE	-0.314	0.378	FALSE	Regulator of chromosome condensation (RCC1) family protein	NA	NA
HORVU.MOREX.r3.1HG0010880	-0.383	0.964	FALSE	-0.282	0.982	FALSE	-0.707	0.92	FALSE	0.883	NA	NA	-0.296	0.741	FALSE	NOD26-like intrinsic protein 3		NA
HORVU.MOREX.r3.1HG0010890	-0.727	0.002	TRUE	-0.723	0.261	FALSE	-0.358	0.46	FALSE	-0.792	0	TRUE	-0.663	0	TRUE	Glycine-rich protein A3	GO:0005515;GO:0005634;GO:0016740;	1A
HORVU.MOREX.r3.1HG0010900	NA	NA	NA	NA	NA	NA	NA	NA	NA	NA	NA	NA	NA	NA	NA	Retrovirus-related Pol polyprotein from transposon TNT 1-94	GO:0008270;GO:0003676;	NA
HORVU.MOREX.r3.1HG0010910	-1.156	NA	NA	NA	NA	NA	1.758	NA	NA	-2.523	NA	NA	-0.654	NA	NA	Retrovirus-related Pol polyprotein from transposon TNT 1-94	GO:0003676;	NA
HORVU.MOREX.r3.1HG0010920	-0.568	0.708	FALSE	-0.006	0.999	FALSE	0.314	0.9	FALSE	-0.296	0.916	FALSE	-0.139	0.76	FALSE	Protein aluminum sensitive 3	GO:0010044;GO:0005460;GO:0012506;GO:0015786;GO:0005886;GO:0005515;GO:0005634;	NA
HORVU.MOREX.r3.1HG0010930	-0.009	0.997	FALSE	-0.12	0.975	FALSE	-0.034	0.988	FALSE	0.14	0.865	FALSE	-0.021	0.937	FALSE	transmembrane protein	GO:0016020;	NA
HORVU.MOREX.r3.1HG0010940	NA	NA	NA	NA	NA	NA	NA	NA	NA	NA	NA	NA	NA	NA	NA	Receptor-like kinase	NA	NA
HORVU.MOREX.r3.1HG0010950	1.602	NA	NA	-2.362	NA	NA	1.811	NA	NA	NA	NA	NA	0.279	NA	FALSE	Glycosyltransferase	GO:0008194;	NA
HORVU.MOREX.r3.1HG0010960	NA	NA	NA	NA	NA	NA	NA	NA	NA	NA	NA	NA	NA	NA	NA	Chitin synthase	NA	NA
HORVU.MOREX.r3.1HG0010970	0.6	0.8	FALSE	0.251	0.962	FALSE	0.311	0.903	FALSE	0.603	0.309	FALSE	0.429	0.073	FALSE	Wuschel-related homeobox protein	GO:0099402;GO:0003700;GO:0005634;GO:0003677;GO:0006355;	NA
HORVU.MOREX.r3.1HG0010980	NA	NA	NA	NA	NA	NA	NA	NA	NA	NA	NA	NA	NA	NA	NA	Germin-like protein 1	NA	NA
HORVU.MOREX.r3.1HG0010990	NA	NA	NA	NA	NA	NA	NA	NA	NA	NA	NA	NA	NA	NA	NA	Germin-like protein	NA	NA
HORVU.MOREX.r3.1HG0011000	1.688	NA	NA	-0.074	NA	FALSE	3.226	NA	NA	-1.589	NA	NA	0.867	NA	NA	Transposon protein, putative, CACTA, En/Spm sub-class		NA
HORVU.MOREX.r3.1HG0011010	NA	NA	NA	NA	NA	NA	NA	NA	NA	NA	NA	NA	NA	NA	NA	Myb/SANT-like DNA-binding domain protein	NA	NA
HORVU.MOREX.r3.1HG0011020	-0.02	0.996	FALSE	-0.125	0.89	FALSE	-0.007	0.996	FALSE	-0.047	0.927	FALSE	-0.065	0.411	FALSE	GDSL esterase/lipase	GO:0016788;GO:0016020;	NA
HORVU.MOREX.r3.1HG0011030	0.768	NA	NA	NA	NA	NA	NA	NA	NA	NA	NA	NA	0.278	NA	FALSE	Retrotransposon protein, putative, Ty3-gypsy subclass	NA	NA
HORVU.MOREX.r3.1HG0011040	0.916	NA	NA	1.613	0.659	FALSE	-0.714	0.93	FALSE	0.416	0.876	FALSE	0.536	0.404	FALSE	Retrotransposon protein, putative, unclassified	NA	NA
HORVU.MOREX.r3.1HG0011050	0.193	NA	FALSE	-0.717	NA	NA	0.916	NA	NA	-3.248	NA	NA	-0.618	NA	NA	Retrotransposon protein, putative, unclassified		NA
HORVU.MOREX.r3.1HG0011060	0.768	NA	NA	-1.06	NA	NA	NA	NA	NA	NA	NA	NA	0.038	NA	FALSE	Reverse transcriptase		NA
HORVU.MOREX.r3.1HG0011070	-0.194	NA	FALSE	2.83	NA	NA	1.914	NA	NA	-1.865	NA	NA	0.701	NA	NA	RNA-directed DNA polymerase (reverse transcriptase)-related family protein	GO:0016020;	NA
HORVU.MOREX.r3.1HG0011080	NA	NA	NA	NA	NA	NA	NA	NA	NA	NA	NA	NA	NA	NA	NA	carboxyl-terminal peptidase, putative (DUF239)	GO:0016020;	NA
HORVU.MOREX.r3.1HG0011090	NA	NA	NA	NA	NA	NA	NA	NA	NA	NA	NA	NA	NA	NA	NA	CASP-like protein	NA	NA
HORVU.MOREX.r3.1HG0011100	NA	NA	NA	NA	NA	NA	NA	NA	NA	NA	NA	NA	NA	NA	NA	Germin-like protein 1	NA	NA
HORVU.MOREX.r3.1HG0011110	-0.128	0.905	FALSE	0.091	0.956	FALSE	-0.163	0.837	FALSE	-0.186	0.584	FALSE	-0.112	0.347	FALSE	F-box/LRR-repeat protein	GO:0031146;GO:0019005;	NA
HORVU.MOREX.r3.1HG0011120	2.069	NA	NA	2.774	NA	NA	2.821	NA	NA	0.045	NA	FALSE	1.887	NA	NA	Retrotransposon protein, putative, Ty1-copia subclass	GO:0015074;GO:0003676;GO:0006974;	NA
HORVU.MOREX.r3.1HG0011130	NA	NA	NA	NA	NA	NA	NA	NA	NA	NA	NA	NA	NA	NA	NA	Eukaryotic translation elongation factor 1 epsilon-1		NA
HORVU.MOREX.r3.1HG0011140	NA	NA	NA	NA	NA	NA	NA	NA	NA	NA	NA	NA	NA	NA	NA	DUF1639 family protein	NA	NA
HORVU.MOREX.r3.1HG0011150	NA	NA	NA	-1.487	NA	NA	-0.709	NA	NA	-3.44	NA	NA	-1.582	NA	NA	Auxin response factor	NA	NA
HORVU.MOREX.r3.1HG0011160	0.196	0.991	FALSE	0.986	0.802	FALSE	-1.231	0.58	FALSE	1.546	0.2	FALSE	0.378	0.607	FALSE	TRF-like 1	NA	NA
HORVU.MOREX.r3.1HG0011170	0.116	0.976	FALSE	0.107	0.964	FALSE	0.086	0.958	FALSE	0.302	0.299	FALSE	0.139	0.255	FALSE	Protein SENSITIVITY TO RED LIGHT REDUCED 1	GO:0007017;GO:0005634;GO:0005737;GO:0016020;	NA
HORVU.MOREX.r3.1HG0011180	-0.058	0.982	FALSE	-0.029	0.986	FALSE	0.018	0.993	FALSE	-0.086	0.819	FALSE	-0.052	0.739	FALSE	Nuclear factor related to kappa-B-binding protein	GO:0031011;	NA
HORVU.MOREX.r3.1HG0011190	0.252	0.48	FALSE	0.088	0.953	FALSE	0.136	0.887	FALSE	0.134	0.618	FALSE	0.138	0.131	FALSE	Kinesin-like protein	GO:0003777;GO:0005819;GO:0007018;GO:0008017;GO:0051231;GO:0005874;GO:0090307;GO:0005524;GO:0005737;GO:0016787;	NA
HORVU.MOREX.r3.1HG0011200	-0.575	0.73	FALSE	0.218	0.974	FALSE	-0.283	0.892	FALSE	-0.256	0.823	FALSE	-0.241	0.377	FALSE	WW domain-containing protein	NA	NA
HORVU.MOREX.r3.1HG0011210	-0.425	0.985	FALSE	-0.051	0.996	FALSE	0.124	0.988	FALSE	1.162	0.461	FALSE	0.222	0.801	FALSE	CTP synthase	NA	NA
HORVU.MOREX.r3.1HG0011220	2.222	NA	NA	-2.034	NA	NA	-0.709	NA	NA	NA	NA	NA	0.017	NA	FALSE	Werner Syndrome-like exonuclease	GO:0008408;GO:0006139;GO:0016020;GO:0003676;	NA
HORVU.MOREX.r3.1HG0011230	-0.473	NA	FALSE	-0.202	0.987	FALSE	-2.982	NA	NA	-0.219	0.967	FALSE	-0.772	0.403	FALSE	Transposon protein, putative, Mutator sub-class		NA
HORVU.MOREX.r3.1HG0011240	NA	NA	NA	NA	NA	NA	NA	NA	NA	NA	NA	NA	NA	NA	NA	General transcription factor IIH subunit 4	NA	NA
HORVU.MOREX.r3.1HG0011250	0.312	0.953	FALSE	-0.015	0.997	FALSE	0.175	0.953	FALSE	-0.132	0.929	FALSE	0.058	0.875	FALSE	Pentatricopeptide repeat-containing protein		NA
HORVU.MOREX.r3.1HG0011260	NA	NA	NA	NA	NA	NA	NA	NA	NA	NA	NA	NA	NA	NA	NA	myosin XI D	NA	NA
HORVU.MOREX.r3.1HG0011270	0.175	0.868	FALSE	0.049	0.984	FALSE	-0.237	0.671	FALSE	-0.028	0.967	FALSE	-0.025	0.898	FALSE	DIS3-like exonuclease 2	GO:0004540;GO:0090501;GO:0000932;GO:0000178;GO:0003723;GO:0005739;GO:0009507;GO:0006402;GO:0016796;GO:0009658;GO:0008408;GO:0006364;GO:0006635;	NA
HORVU.MOREX.r3.1HG0011280	NA	NA	NA	NA	NA	NA	NA	NA	NA	NA	NA	NA	NA	NA	NA	Epsin	GO:0030136;GO:0030276;GO:0006897;GO:0005543;GO:0005794;GO:0030118;GO:0030120;GO:0005768;GO:0005886;	NA
HORVU.MOREX.r3.1HG0011290	NA	NA	NA	NA	NA	NA	NA	NA	NA	NA	NA	NA	NA	NA	NA	WPP domain-interacting protein 1	GO:0016020;	NA
HORVU.MOREX.r3.1HG0011300	NA	NA	NA	NA	NA	NA	NA	NA	NA	NA	NA	NA	NA	NA	NA	EMBRYO SURROUNDING FACTOR-like protein	GO:0016020;	NA
HORVU.MOREX.r3.1HG0011310	-1.462	NA	NA	-0.954	NA	NA	-1.631	NA	NA	2.272	NA	NA	-0.349	NA	FALSE	Crossover junction endodeoxyribonuclease RuvC	NA	NA
HORVU.MOREX.r3.1HG0011320	-1.851	NA	NA	-1.025	NA	NA	0.744	NA	NA	-1.528	NA	NA	-0.839	0.673	FALSE	Transposon Ty3-I Gag-Pol polyprotein	NA	NA
HORVU.MOREX.r3.1HG0011330	-1.156	NA	NA	NA	NA	NA	NA	NA	NA	NA	NA	NA	-0.203	NA	FALSE	alpha/beta-Hydrolases superfamily protein	NA	NA
HORVU.MOREX.r3.1HG0011340	3.475	NA	NA	-1.06	NA	NA	1.215	NA	NA	NA	NA	NA	1.057	NA	NA	Retrovirus-related Pol polyprotein from transposon TNT 1-94	GO:0008270;GO:0006278;GO:0003676;GO:0003964;	NA
HORVU.MOREX.r3.1HG0011350	-0.412	NA	FALSE	0.62	NA	NA	-1.544	NA	NA	3.031	NA	NA	0.407	NA	FALSE	Transposable element protein, putative, Retrotrans_gag	NA	NA
HORVU.MOREX.r3.1HG0011360	-0.101	0.972	FALSE	-0.238	0.739	FALSE	-0.168	0.806	FALSE	-0.436	0.215	FALSE	-0.247	0.051	FALSE	Transmembrane protein, putative	GO:0016020;	NA
HORVU.MOREX.r3.1HG0011370	-0.038	0.996	FALSE	-0.358	0.787	FALSE	0.154	0.924	FALSE	-0.088	0.94	FALSE	-0.094	0.677	FALSE	Integral membrane protein, TerC family protein	GO:0090351;GO:0009535;GO:0010027;	NA
HORVU.MOREX.r3.1HG0011380	0.187	0.924	FALSE	-0.071	0.983	FALSE	0.345	0.629	FALSE	0.263	0.545	FALSE	0.169	0.257	FALSE	Zinc finger family protein	GO:0080084;GO:0005730;GO:0006357;GO:0003700;GO:0008168;GO:0032259;	NA
HORVU.MOREX.r3.1HG0011390	0.648	NA	NA	0.493	0.982	FALSE	-1.125	0.708	FALSE	1.559	NA	NA	0.345	0.827	FALSE	ATP-dependent RNA helicase, putative-related	GO:0004386;GO:0016020;	NA
HORVU.MOREX.r3.1HG0011400	0.333	0.958	FALSE	0.451	0.927	FALSE	0.521	0.683	FALSE	0.078	0.967	FALSE	0.317	0.32	FALSE	Pentatricopeptide repeat-containing protein		NA
HORVU.MOREX.r3.1HG0011410	1.761	NA	NA	2.847	NA	NA	-3.193	NA	NA	-0.465	NA	FALSE	0.345	NA	FALSE	Transposon Ty3-I Gag-Pol polyprotein		NA
HORVU.MOREX.r3.1HG0011420	3.283	NA	NA	1.614	NA	NA	0.253	NA	FALSE	2.977	NA	NA	2.137	NA	NA	Transposon Ty3-I Gag-Pol polyprotein		NA
HORVU.MOREX.r3.1HG0011430	-2.683	NA	NA	1.313	NA	NA	0.015	NA	FALSE	NA	NA	NA	-0.291	0.925	FALSE	UPF0115 protein YfcN		NA
HORVU.MOREX.r3.1HG0011440	0.239	0.961	FALSE	0.734	0.371	FALSE	0.377	0.858	FALSE	-0.236	0.936	FALSE	0.334	0.198	FALSE	Glucan endo-1,3-beta-glucosidase, putative	GO:0004553;GO:0005975;GO:0016020;	NA
HORVU.MOREX.r3.1HG0011450	-0.334	0.887	FALSE	-0.166	0.977	FALSE	0.196	0.932	FALSE	0.473	0.441	FALSE	0.04	0.93	FALSE	Pentatricopeptide repeat-containing protein		NA
HORVU.MOREX.r3.1HG0011460	-3.771	NA	NA	NA	NA	NA	-1.578	NA	NA	-2.617	NA	NA	-2.115	NA	NA	Retrotransposon protein, putative, Ty1-copia subclass	GO:0008270;GO:0006278;GO:0016020;GO:0003676;GO:0003964;	NA
HORVU.MOREX.r3.1HG0011470	-0.292	0.983	FALSE	0.551	0.985	FALSE	0.874	0.673	FALSE	-0.03	NA	FALSE	0.28	0.801	FALSE	Glucan endo-1,3-beta-glucosidase	NA	NA
HORVU.MOREX.r3.1HG0011480	-0.211	0.985	FALSE	-0.243	0.982	FALSE	0.083	0.989	FALSE	0.089	0.977	FALSE	-0.079	0.901	FALSE	Retrotransposon protein, putative, Ty3-gypsy subclass	GO:0015074;GO:0003676;GO:0003964;GO:0004190;GO:0006278;GO:0006508;	NA
HORVU.MOREX.r3.1HG0011490	-0.839	0.934	FALSE	0.628	0.958	FALSE	-0.924	0.918	FALSE	0.422	0.89	FALSE	-0.174	0.896	FALSE	GPI-anchored adhesin-like protein	NA	NA
HORVU.MOREX.r3.1HG0011500	-0.153	NA	FALSE	1.142	NA	NA	1.032	NA	NA	1.017	NA	NA	0.758	0.507	FALSE	cysteine-rich RECEPTOR-like kinase	NA	NA
HORVU.MOREX.r3.1HG0011510	-0.065	0.996	FALSE	0.003	0.999	FALSE	0.177	0.973	FALSE	0.454	0.758	FALSE	0.13	0.799	FALSE	Pentatricopeptide repeat-containing protein		NA
HORVU.MOREX.r3.1HG0011520	NA	NA	NA	NA	NA	NA	NA	NA	NA	NA	NA	NA	NA	NA	NA	Transposon Ty3-I Gag-Pol polyprotein		NA
HORVU.MOREX.r3.1HG0011530	NA	NA	NA	NA	NA	NA	NA	NA	NA	NA	NA	NA	NA	NA	NA	Bifunctional glutamine synthetase adenylyltransferase/adenylyl-removing enzyme	NA	NA
HORVU.MOREX.r3.1HG0011540	NA	NA	NA	NA	NA	NA	NA	NA	NA	NA	NA	NA	NA	NA	NA	Glucan endo-1,3-beta-glucosidase, putative	GO:0004553;GO:0005975;GO:0016020;	NA
HORVU.MOREX.r3.1HG0011550	NA	NA	NA	NA	NA	NA	NA	NA	NA	NA	NA	NA	NA	NA	NA	RING/U-box superfamily protein	GO:0016020;GO:0008270;	NA
HORVU.MOREX.r3.1HG0011560	0.367	0.913	FALSE	0.091	0.989	FALSE	0.023	0.996	FALSE	0.026	0.991	FALSE	0.118	0.754	FALSE	Pentatricopeptide repeat-containing protein		NA
HORVU.MOREX.r3.1HG0011570	-1.156	NA	NA	-1.407	NA	NA	NA	NA	NA	NA	NA	NA	-0.552	NA	FALSE	Glucan endo-1,3-beta-glucosidase, putative	GO:0042973;GO:0005975;GO:0016020;GO:0090502;GO:0004523;GO:0003676;	NA
HORVU.MOREX.r3.1HG0011580	NA	NA	NA	NA	NA	NA	NA	NA	NA	NA	NA	NA	NA	NA	NA	Ferredoxin	NA	NA
HORVU.MOREX.r3.1HG0011590	0.075	0.992	FALSE	-0.131	0.982	FALSE	0.032	0.993	FALSE	0.528	0.349	FALSE	0.115	0.73	FALSE	Pentatricopeptide repeat-containing protein		NA
HORVU.MOREX.r3.1HG0011600	0.047	0.997	FALSE	-0.583	0.84	FALSE	0.742	0.536	FALSE	0.468	0.657	FALSE	0.163	0.722	FALSE	G1/S-specific cyclin-E protein	NA	NA
HORVU.MOREX.r3.1HG0011610	-0.455	NA	FALSE	0.101	NA	FALSE	-1.132	NA	NA	1.139	NA	NA	-0.185	0.909	FALSE	Pectin lyase superfamily protein	NA	NA
HORVU.MOREX.r3.1HG0011620	1.41	NA	NA	1.955	0.565	FALSE	-0.336	0.981	FALSE	0.373	0.92	FALSE	0.787	0.28	FALSE	Transposon Ty3-G Gag-Pol polyprotein		NA
HORVU.MOREX.r3.1HG0011630	NA	NA	NA	-1.06	NA	NA	-1.544	NA	NA	NA	NA	NA	-0.678	NA	NA	Transcription factor jumonji (jmjC) domain-containing protein	NA	NA
HORVU.MOREX.r3.1HG0011640	-0.177	NA	FALSE	-0.25	NA	FALSE	1.102	0.78	FALSE	-1.616	NA	NA	0.05	0.979	FALSE	Pre-mRNA-splicing factor ATP-dependent RNA helicase DHX15	NA	NA
HORVU.MOREX.r3.1HG0011650	NA	NA	NA	NA	NA	NA	NA	NA	NA	NA	NA	NA	NA	NA	NA	Holliday junction ATP-dependent DNA helicase RuvB	NA	NA
HORVU.MOREX.r3.1HG0011660	-0.722	0.923	FALSE	0.649	0.93	FALSE	-0.571	0.932	FALSE	-0.889	NA	NA	-0.296	0.74	FALSE	Glucan endo-1,3-beta-glucosidase, putative	GO:0004553;GO:0005975;GO:0016020;	NA
HORVU.MOREX.r3.1HG0011670	0.768	NA	NA	NA	NA	NA	-0.709	NA	NA	1.21	NA	NA	0.038	NA	FALSE	Retrotransposon protein, putative, unclassified	NA	NA
HORVU.MOREX.r3.1HG0011680	0.335	0.934	FALSE	-0.073	0.989	FALSE	0.39	0.708	FALSE	0.07	0.962	FALSE	0.163	0.583	FALSE	Pentatricopeptide repeat-containing protein		NA
HORVU.MOREX.r3.1HG0011690	4.033	NA	NA	-1.185	0.982	FALSE	2.81	NA	NA	-3.653	NA	NA	0.882	0.882	FALSE	Glucan endo-1,3-beta-glucosidase	NA	NA
HORVU.MOREX.r3.1HG0011700	0.072	0.995	FALSE	-0.269	0.961	FALSE	0.186	0.954	FALSE	-0.045	0.987	FALSE	-0.028	0.957	FALSE	Pentatricopeptide repeat-containing protein		NA
HORVU.MOREX.r3.1HG0011710	-0.371	0.961	FALSE	-0.616	0.891	FALSE	-0.87	0.533	FALSE	-0.126	0.956	FALSE	-0.498	0.146	FALSE	Retrotransposon protein, putative, Ty3-gypsy subclass	GO:0015074;GO:0003676;GO:0043227;GO:0004190;GO:0003964;GO:0006278;GO:0006508;GO:0004523;GO:0004601;GO:0090502;GO:0098869;	NA
HORVU.MOREX.r3.1HG0011720	0.048	0.997	FALSE	0.565	0.966	FALSE	-0.46	0.946	FALSE	0.322	0.92	FALSE	0.096	0.927	FALSE	Pentatricopeptide (PPR) repeat-containing protein		NA
HORVU.MOREX.r3.1HG0011730	-0.008	0.998	FALSE	-0.242	0.952	FALSE	-0.319	0.815	FALSE	0.189	0.836	FALSE	-0.099	0.74	FALSE	Pentatricopeptide repeat-containing protein		NA
HORVU.MOREX.r3.1HG0011740	-2.592	NA	NA	-1.827	NA	NA	-3.536	NA	NA	-0.445	NA	FALSE	-2.08	NA	NA	Gag-pol polyprotein	GO:0015074;GO:0003676;GO:0005768;GO:0007034;	NA
HORVU.MOREX.r3.1HG0011750	1.705	NA	NA	-0.18	0.991	FALSE	-2.529	NA	NA	0.3	NA	FALSE	-0.017	0.993	FALSE	Transposon Ty3-G Gag-Pol polyprotein	GO:0003676;	NA
HORVU.MOREX.r3.1HG0011760	-0.006	0.999	FALSE	0.192	0.965	FALSE	-0.005	0.998	FALSE	-0.168	0.856	FALSE	-0.012	0.974	FALSE	Pentatricopeptide repeat-containing protein		NA
HORVU.MOREX.r3.1HG0011770	-1.302	NA	NA	-0.685	0.936	FALSE	-1.187	0.688	FALSE	0.17	0.972	FALSE	-0.687	0.245	FALSE	CCCH-type zinc fingerfamily protein with RNA-binding domain-containing protein	NA	NA
HORVU.MOREX.r3.1HG0011780	2.639	NA	NA	-1.069	NA	NA	-3.756	NA	NA	-1.157	NA	NA	-0.939	0.624	FALSE	Transducin/WD40 repeat-like superfamily protein, putative	NA	NA
HORVU.MOREX.r3.1HG0011790	-0.39	0.818	FALSE	-0.097	0.983	FALSE	0.051	0.985	FALSE	0.127	0.901	FALSE	-0.085	0.741	FALSE	Pentatricopeptide repeat-containing protein	GO:0016020;	NA
HORVU.MOREX.r3.1HG0011800	0.234	0.991	FALSE	-0.121	0.991	FALSE	0.063	0.993	FALSE	-0.181	0.96	FALSE	-0.011	0.991	FALSE	Transcription factor jumonji (jmjC) domain-containing protein	NA	NA
HORVU.MOREX.r3.1HG0011810	0.234	NA	FALSE	0.121	NA	FALSE	2.909	NA	NA	-0.069	NA	FALSE	0.652	NA	NA	Pentatricopeptide repeat-containing protein, putative	NA	NA
HORVU.MOREX.r3.1HG0011820	-0.892	0.906	FALSE	-0.672	0.928	FALSE	-0.099	0.989	FALSE	-0.245	0.967	FALSE	-0.465	0.463	FALSE	Protein ABIL1	GO:0005856;GO:0005737;GO:0016020;	NA
HORVU.MOREX.r3.1HG0011830	-0.938	NA	NA	-2.633	NA	NA	-0.424	NA	FALSE	-1.609	NA	NA	-1.267	NA	NA	Disease resistance protein (TIR-NBS-LRR class)	NA	NA
HORVU.MOREX.r3.1HG0011840	-2.039	NA	NA	-2.044	NA	NA	1.751	NA	NA	-1.655	NA	NA	-0.893	NA	NA	Crooked neck-like protein 1	NA	NA
HORVU.MOREX.r3.1HG0011850	0.214	NA	FALSE	-0.712	NA	NA	-0.783	0.929	FALSE	1.916	0.362	FALSE	0.217	0.89	FALSE	nucleolar GTP-binding protein	NA	NA
HORVU.MOREX.r3.1HG0011860	NA	NA	NA	NA	NA	NA	NA	NA	NA	NA	NA	NA	NA	NA	NA	TGACG motif-binding factor 4	NA	NA
HORVU.MOREX.r3.1HG0011870	-0.388	0.658	FALSE	-0.257	0.886	FALSE	0.515	0.681	FALSE	-0.907	0.224	FALSE	-0.245	0.481	FALSE	Protein LURE 1.5	GO:0016020;	NA
HORVU.MOREX.r3.1HG0011880	-0.095	0.996	FALSE	-0.243	0.982	FALSE	0.676	0.788	FALSE	-2.06	NA	NA	-0.266	0.761	FALSE	Voltage-dependent T-type calcium channel subunit alpha-1G	GO:0016020;	NA
HORVU.MOREX.r3.1HG0011890	-0.048	0.992	FALSE	0.247	0.783	FALSE	-0.164	0.887	FALSE	-0.579	0.035	FALSE	-0.151	0.389	FALSE	F-box family protein	GO:0031146;GO:0019005;GO:0016874;	NA
HORVU.MOREX.r3.1HG0011900	0.015	0.997	FALSE	-0.078	0.982	FALSE	0.29	0.679	FALSE	-0.256	0.729	FALSE	-0.009	0.978	FALSE	Pyrimidine-specific ribonucleoside hydrolase	GO:0016799;GO:0006152;GO:0005829;GO:0042803;GO:0046982;GO:0046872;GO:0006218;	NA
HORVU.MOREX.r3.1HG0011910	-3.891	NA	NA	NA	NA	NA	NA	NA	NA	NA	NA	NA	-0.866	NA	NA	quiescin-sulfhydryl oxidase 2	GO:0008270;	NA
HORVU.MOREX.r3.1HG0011920	NA	NA	NA	NA	NA	NA	NA	NA	NA	NA	NA	NA	NA	NA	NA	Transposon protein, putative, Mutator sub-class	NA	NA
HORVU.MOREX.r3.1HG0011930	NA	NA	NA	NA	NA	NA	NA	NA	NA	NA	NA	NA	NA	NA	NA	Homer protein homolog 1	GO:0016020;	NA
HORVU.MOREX.r3.1HG0011940	-0.528	0.903	FALSE	0.967	0.861	FALSE	0.278	0.975	FALSE	-0.909	NA	NA	0.056	0.966	FALSE	30S ribosomal protein S4	GO:0016020;	NA
HORVU.MOREX.r3.1HG0011950	0.442	NA	FALSE	0.449	NA	FALSE	0.032	NA	FALSE	0.134	NA	FALSE	0.239	0.907	FALSE	Retrotransposon protein, putative, Ty1-copia subclass		NA
HORVU.MOREX.r3.1HG0011960	NA	NA	NA	NA	NA	NA	NA	NA	NA	NA	NA	NA	NA	NA	NA	tRNA dimethylallyltransferase	GO:0009691;GO:0052381;GO:0005739;GO:0008033;GO:0009451;	NA
HORVU.MOREX.r3.1HG0011970	NA	NA	NA	NA	NA	NA	NA	NA	NA	NA	NA	NA	NA	NA	NA	F-box protein		NA
HORVU.MOREX.r3.1HG0011980	NA	NA	NA	NA	NA	NA	NA	NA	NA	NA	NA	NA	NA	NA	NA	D-alanine--poly(phosphoribitol) ligase subunit 1		NA
HORVU.MOREX.r3.1HG0011990	NA	NA	NA	NA	NA	NA	NA	NA	NA	NA	NA	NA	NA	NA	NA	DNA-directed RNA polymerase subunit	NA	NA
HORVU.MOREX.r3.1HG0012000	0.6	NA	NA	0.023	NA	FALSE	1.195	0.788	FALSE	-1.332	NA	NA	0.223	0.852	FALSE	TVP38/TMEM64 family membrane protein	GO:0016020;	NA
HORVU.MOREX.r3.1HG0012010	NA	NA	NA	NA	NA	NA	NA	NA	NA	NA	NA	NA	NA	NA	NA	spermidine synthase	NA	NA
HORVU.MOREX.r3.1HG0012020	-0.146	0.942	FALSE	0.085	0.976	FALSE	0.378	0.324	FALSE	-0.064	0.922	FALSE	0.047	0.82	FALSE	Glutamyl-tRNA reductase	GO:0008883;GO:0006782;GO:0009507;GO:0050661;GO:0016020;GO:0004523;GO:0015995;GO:0003676;GO:0090502;	NA
HORVU.MOREX.r3.1HG0012030	-0.825	NA	NA	-0.089	0.996	FALSE	-2.753	0.195	FALSE	-0.599	0.878	FALSE	-1.005	0.261	FALSE	DNA repair protein rhp54	NA	NA
HORVU.MOREX.r3.1HG0012040	0.833	NA	NA	2.03	NA	NA	-2.375	NA	NA	-3.125	NA	NA	-0.604	0.768	FALSE	Homeodomain-like superfamily protein		NA
HORVU.MOREX.r3.1HG0012050	NA	NA	NA	-1.666	NA	NA	NA	NA	NA	-2.201	NA	NA	-1.012	NA	NA	Retrovirus-related Pol polyprotein from transposon TNT 1-94	NA	NA
HORVU.MOREX.r3.1HG0012060	0.509	0.589	FALSE	0.326	0.875	FALSE	0.058	0.986	FALSE	-0.379	0.651	FALSE	0.126	0.675	FALSE	Tetratricopeptide repeat (TPR)-like superfamily protein	NA	NA
HORVU.MOREX.r3.1HG0012070	NA	NA	NA	NA	NA	NA	NA	NA	NA	NA	NA	NA	NA	NA	NA	Alpha/beta-Hydrolases superfamily protein		NA
HORVU.MOREX.r3.1HG0012080	NA	NA	NA	NA	NA	NA	NA	NA	NA	NA	NA	NA	NA	NA	NA	Root hair defective 3 GTP-binding protein (RHD3)	NA	NA
HORVU.MOREX.r3.1HG0012090	NA	NA	NA	3.274	NA	NA	NA	NA	NA	-1.528	NA	NA	0.431	NA	FALSE	Eukaryotic translation initiation factor 3 subunit C	NA	NA
HORVU.MOREX.r3.1HG0012100	0.132	0.958	FALSE	0.074	0.978	FALSE	-0.289	0.597	FALSE	0.159	0.743	FALSE	0.005	0.987	FALSE	F-box protein		NA
HORVU.MOREX.r3.1HG0012110	-0.609	0.403	FALSE	-0.263	0.938	FALSE	-0.227	0.952	FALSE	-1.435	0.124	FALSE	-0.596	0.062	FALSE	Remorin family protein		NA
HORVU.MOREX.r3.1HG0012120	3.722	NA	NA	0.863	NA	NA	1.322	NA	NA	1.701	NA	NA	1.93	NA	NA	Serine/threonine-protein kinase TAO3	NA	NA
HORVU.MOREX.r3.1HG0012130	0.533	NA	FALSE	0.863	NA	NA	-0.709	NA	NA	-0.157	NA	FALSE	0.126	NA	FALSE	Wall-associated receptor kinase 2	NA	NA
HORVU.MOREX.r3.1HG0012140	NA	NA	NA	NA	NA	NA	NA	NA	NA	NA	NA	NA	NA	NA	NA	Receptor-like protein kinase	GO:0007166;GO:0004672;GO:0006468;GO:0005524;	NA
HORVU.MOREX.r3.1HG0012150	NA	NA	NA	NA	NA	NA	NA	NA	NA	NA	NA	NA	NA	NA	NA	Major facilitator superfamily protein	NA	NA
HORVU.MOREX.r3.1HG0012160	-0.394	0.879	FALSE	-0.943	0.273	FALSE	-0.493	0.87	FALSE	-1.1	NA	NA	-0.641	0.097	FALSE	protein kinase family protein	GO:0004672;GO:0006468;GO:0005524;	NA
HORVU.MOREX.r3.1HG0012170	0.069	0.986	FALSE	-0.188	0.89	FALSE	-0.326	0.554	FALSE	-0.162	0.805	FALSE	-0.164	0.189	FALSE	Disease resistance protein RPM1	GO:0043531;GO:0006952;GO:0016020;GO:0051707;	NA
HORVU.MOREX.r3.1HG0012180	0.768	NA	NA	NA	NA	NA	NA	NA	NA	NA	NA	NA	0.278	NA	FALSE	protein kinase family protein	GO:0004672;GO:0006468;GO:0005524;	NA
HORVU.MOREX.r3.1HG0012190	NA	NA	NA	NA	NA	NA	NA	NA	NA	NA	NA	NA	NA	NA	NA	Serine/threonine protein phosphatase 7 long form isogeny	GO:0010073;	NA
HORVU.MOREX.r3.1HG0012200	-2.042	NA	NA	0.863	NA	NA	-0.709	NA	NA	NA	NA	NA	-0.443	NA	FALSE	Transposon protein, putative, Mutator sub-class, expressed	NA	NA
HORVU.MOREX.r3.1HG0012210	1.797	NA	NA	1.117	NA	NA	3.693	NA	NA	3.156	NA	NA	2.426	NA	NA	Retrovirus-related Pol polyprotein from transposon TNT 1-94	GO:0015074;GO:0008270;GO:0003676;GO:0140097;GO:0006284;	NA
HORVU.MOREX.r3.1HG0012220	NA	NA	NA	NA	NA	NA	NA	NA	NA	NA	NA	NA	NA	NA	NA	Translation initiation factor 5A	NA	NA
HORVU.MOREX.r3.1HG0012230	-1.559	NA	NA	0.878	NA	NA	-1.542	NA	NA	-1.151	NA	NA	-0.952	NA	NA	Transposon protein Pong sub-class		NA
HORVU.MOREX.r3.1HG0012240	-0.082	0.981	FALSE	-0.065	0.982	FALSE	0.139	0.861	FALSE	0.106	0.802	FALSE	0.01	0.961	FALSE	50S ribosomal protein L10	GO:0015934;GO:0003735;GO:0006412;	NA
HORVU.MOREX.r3.1HG0012250	-0.048	0.986	FALSE	-0.387	0.023	FALSE	-0.357	0.095	FALSE	-1.185	0	TRUE	-0.486	0	FALSE	AP2-like ethylene-responsive transcription factor	GO:0003700;GO:0006351;GO:0005634;GO:0003677;GO:0006355;GO:0009536;GO:2000014;GO:0010581;GO:0080050;GO:0009909;GO:1903507;GO:0006952;GO:0009873;GO:0010228;GO:0045824;	1A
HORVU.MOREX.r3.1HG0012260	-1.633	NA	NA	-0.688	NA	NA	1.302	NA	NA	0.846	NA	NA	-0.067	NA	FALSE	Elongation factor G	NA	NA
HORVU.MOREX.r3.1HG0012270	0.768	NA	NA	0.863	NA	NA	NA	NA	NA	NA	NA	NA	0.519	NA	FALSE	Endogenous retrovirus group K member 9 Gag polyprotein	NA	NA
HORVU.MOREX.r3.1HG0012280	NA	NA	NA	NA	NA	NA	NA	NA	NA	NA	NA	NA	NA	NA	NA	Transposon protein, putative, Mutator sub-class		NA
HORVU.MOREX.r3.1HG0012290	-1.156	NA	NA	2.926	NA	NA	NA	NA	NA	-0.568	NA	FALSE	0.476	NA	FALSE	Receptor-like protein kinase	GO:0030247;GO:0007166;GO:0005886;GO:0004674;GO:0006468;GO:0005509;GO:0005524;GO:0038023;	NA
HORVU.MOREX.r3.1HG0012300	NA	NA	NA	NA	NA	NA	NA	NA	NA	NA	NA	NA	NA	NA	NA	DNA topoisomerase	GO:0016020;GO:0008270;	NA
HORVU.MOREX.r3.1HG0012310	0.123	0.979	FALSE	0.221	0.912	FALSE	-0.341	0.702	FALSE	-0.109	0.908	FALSE	-0.044	0.87	FALSE	DNA repair RAD51-like protein	GO:0033063;GO:0000724;GO:0140664;GO:0003677;GO:0005524;GO:0005657;GO:0009536;GO:0016020;GO:0047693;	NA
HORVU.MOREX.r3.1HG0012320	NA	NA	NA	NA	NA	NA	NA	NA	NA	NA	NA	NA	NA	NA	NA	protein kinase family protein	NA	NA
HORVU.MOREX.r3.1HG0012330	0.062	0.979	FALSE	0.01	0.995	FALSE	0.008	0.996	FALSE	0	1	FALSE	0.005	0.974	FALSE	Peroxisomal membrane 22 kDa (Mpv17/PMP22) family protein	NA	NA
HORVU.MOREX.r3.1HG0012340	-1.701	NA	NA	0.755	NA	NA	0.736	NA	NA	2.142	NA	NA	0.544	0.742	FALSE	Triose-phosphate transporter family protein	GO:0015297;GO:0005794;GO:0006810;GO:0016020;GO:0009987;	NA
HORVU.MOREX.r3.1HG0012350	0.375	NA	FALSE	2.98	NA	NA	3.057	NA	NA	NA	NA	NA	1.747	NA	NA	Tryptophan synthase beta chain	NA	NA
HORVU.MOREX.r3.1HG0012360	0.069	0.996	FALSE	0.252	0.969	FALSE	0.076	0.987	FALSE	0.372	0.704	FALSE	0.187	0.49	FALSE	Phosphoserine aminotransferase	NA	NA
HORVU.MOREX.r3.1HG0012370	NA	NA	NA	NA	NA	NA	NA	NA	NA	NA	NA	NA	NA	NA	NA	Amino acid transporter, putative	GO:0006865;GO:0015171;GO:0005886;GO:0015293;GO:1905039;GO:0009734;	NA
HORVU.MOREX.r3.1HG0012380	NA	NA	NA	NA	NA	NA	NA	NA	NA	NA	NA	NA	NA	NA	NA	Transposon protein, putative, CACTA, En/Spm sub-class		NA
HORVU.MOREX.r3.1HG0012390	NA	NA	NA	NA	NA	NA	-2.485	0.93	FALSE	-1.339	NA	NA	-1.079	NA	NA	O-methyltransferase	GO:0008171;GO:0032259;GO:0005737;GO:0046983;GO:0051555;GO:0030187;GO:0030744;GO:0009809;GO:0102938;GO:0102084;GO:0102822;GO:0009751;GO:0042542;GO:0009723;GO:0009611;	NA
HORVU.MOREX.r3.1HG0012400	-1.805	0	TRUE	-0.405	0.856	FALSE	-1.824	0.102	FALSE	-3.232	0.051	FALSE	-1.619	0	TRUE	O-methyltransferase	GO:0008171;GO:0032259;GO:0005737;GO:0046983;GO:0051555;GO:0030187;GO:0030744;GO:0009809;GO:0102938;GO:0102084;GO:0102822;GO:0009751;GO:0042542;GO:0009723;GO:0009611;	1A
HORVU.MOREX.r3.1HG0012440	NA	NA	NA	NA	NA	NA	-0.709	NA	NA	NA	NA	NA	-0.203	NA	FALSE	L-fucose isomerase	NA	NA
HORVU.MOREX.r3.1HG0012450	NA	NA	NA	NA	NA	NA	NA	NA	NA	NA	NA	NA	NA	NA	NA	P-glycoprotein 5	NA	NA
HORVU.MOREX.r3.1HG0012460	-2.042	NA	NA	NA	NA	NA	NA	NA	NA	NA	NA	NA	-0.443	NA	FALSE	Retrovirus-related Pol polyprotein from transposon TNT 1-94	GO:0003676;GO:0071897;	NA
HORVU.MOREX.r3.1HG0012470	NA	NA	NA	NA	NA	NA	NA	NA	NA	NA	NA	NA	NA	NA	NA	Retrotransposon protein, putative, unclassified	NA	NA
HORVU.MOREX.r3.1HG0012480	NA	NA	NA	NA	NA	NA	NA	NA	NA	NA	NA	NA	NA	NA	NA	Chymotrypsin inhibitor	GO:0009611;GO:0004867;GO:0016020;GO:0010466;	NA
HORVU.MOREX.r3.1HG0012490	-0.255	0.983	FALSE	-0.662	0.952	FALSE	-0.122	0.984	FALSE	-0.559	0.884	FALSE	-0.39	0.549	FALSE	Chymotrypsin inhibitor	GO:0009611;GO:0004867;GO:0010466;	NA
HORVU.MOREX.r3.1HG0012500	NA	NA	NA	NA	NA	NA	NA	NA	NA	NA	NA	NA	NA	NA	NA	Proteinase inhibitor type-2	NA	NA
HORVU.MOREX.r3.1HG0012510	NA	NA	NA	NA	NA	NA	-0.709	NA	NA	-0.714	NA	NA	-0.443	NA	FALSE	DCD (Development and Cell Death) domain protein	NA	NA
HORVU.MOREX.r3.1HG0012520	0.022	0.996	FALSE	-0.04	0.985	FALSE	-0.565	0.048	FALSE	-0.993	0	TRUE	-0.407	0.009	FALSE	Chymotrypsin inhibitor	GO:0009611;GO:0004867;GO:0016020;GO:0010466;	1A
HORVU.MOREX.r3.1HG0012530	NA	NA	NA	NA	NA	NA	NA	NA	NA	NA	NA	NA	NA	NA	NA	SKP1-like protein 4		NA
HORVU.MOREX.r3.1HG0012540	NA	NA	NA	NA	NA	NA	NA	NA	NA	NA	NA	NA	NA	NA	NA	SKP1-like protein 4	NA	NA
HORVU.MOREX.r3.1HG0012550	NA	NA	NA	NA	NA	NA	NA	NA	NA	1.885	NA	NA	0.519	NA	FALSE	Retrovirus-related Pol polyprotein from transposon TNT 1-94		NA
HORVU.MOREX.r3.1HG0012560	NA	NA	NA	NA	NA	NA	NA	NA	NA	2.386	NA	NA	0.519	NA	FALSE	Retrovirus-related Pol polyprotein from transposon TNT 1-94		NA
HORVU.MOREX.r3.1HG0012570	NA	NA	NA	NA	NA	NA	NA	NA	NA	NA	NA	NA	NA	NA	NA	Chymotrypsin inhibitor	GO:0009611;GO:0004867;GO:0010466;	NA
HORVU.MOREX.r3.1HG0012580	NA	NA	NA	NA	NA	NA	NA	NA	NA	NA	NA	NA	NA	NA	NA	Chymotrypsin inhibitor	GO:0010466;GO:0004867;GO:0016020;GO:0009611;GO:0008233;GO:0006508;	NA
HORVU.MOREX.r3.1HG0012590	NA	NA	NA	NA	NA	NA	NA	NA	NA	NA	NA	NA	NA	NA	NA	NAC (No Apical Meristem) domain transcriptional regulator superfamily protein		NA
HORVU.MOREX.r3.1HG0012600	NA	NA	NA	NA	NA	NA	NA	NA	NA	NA	NA	NA	NA	NA	NA	Nicotinate phosphoribosyltransferase	NA	NA
HORVU.MOREX.r3.1HG0012610	-1.002	NA	NA	0.286	NA	FALSE	1.454	NA	NA	0.071	NA	FALSE	0.193	0.914	FALSE	DWNN domain, a CCHC-type zinc finger	NA	NA
HORVU.MOREX.r3.1HG0012620	-1.15	0	TRUE	-1.147	0	TRUE	-1.673	0.001	TRUE	-1.567	0	TRUE	-1.398	0	TRUE	Patatin	GO:0016298;GO:0016042;GO:0006952;GO:0052689;	1A
HORVU.MOREX.r3.1HG0012630	0.566	NA	FALSE	-0.155	NA	FALSE	1.398	0.775	FALSE	-0.893	NA	NA	0.226	0.87	FALSE	Xylulose kinase	GO:0016301;GO:0005975;GO:0005829;GO:0009536;GO:0016310;GO:0016773;GO:0005524;GO:0044281;	NA
HORVU.MOREX.r3.1HG0012640	NA	NA	NA	NA	NA	NA	NA	NA	NA	NA	NA	NA	NA	NA	NA	Chymotrypsin inhibitor	GO:0009611;GO:0004867;GO:0005576;GO:0010466;GO:0005515;GO:0008233;GO:0006508;	NA
HORVU.MOREX.r3.1HG0012650	-0.205	0.967	FALSE	0.07	0.989	FALSE	0.089	0.976	FALSE	-0.055	0.975	FALSE	-0.036	0.935	FALSE	Disease resistance protein (NBS-LRR class) family	GO:0043531;GO:0006952;GO:0051707;	NA
HORVU.MOREX.r3.1HG0012660	0.053	0.996	FALSE	0.213	0.972	FALSE	0.049	0.993	FALSE	-0.008	0.998	FALSE	0.067	0.861	FALSE	Disease resistance protein RPP13	NA	NA
HORVU.MOREX.r3.1HG0012670	0.106	0.976	FALSE	0	1	FALSE	-0.005	0.998	FALSE	0.151	0.82	FALSE	0.047	0.843	FALSE	Disease resistance protein (NBS-LRR class) family	GO:0043531;GO:0006952;GO:0051707;	NA
HORVU.MOREX.r3.1HG0012680	0.768	NA	NA	0.863	NA	NA	NA	NA	NA	NA	NA	NA	0.519	NA	FALSE	B3 domain-containing protein	GO:0005634;GO:0003677;	NA
HORVU.MOREX.r3.1HG0012690	-0.175	0.986	FALSE	0.483	0.956	FALSE	-1.392	0.427	FALSE	-0.469	0.878	FALSE	-0.353	0.574	FALSE	Retrovirus-related Pol polyprotein from transposon TNT 1-94	GO:0008270;GO:0003676;	NA
HORVU.MOREX.r3.1HG0012700	NA	NA	NA	NA	NA	NA	NA	NA	NA	NA	NA	NA	NA	NA	NA	Retrovirus-related Pol polyprotein from transposon TNT 1-94		NA
HORVU.MOREX.r3.1HG0012710	NA	NA	NA	NA	NA	NA	NA	NA	NA	NA	NA	NA	NA	NA	NA	Protein FAR1-RELATED SEQUENCE 5	NA	NA
HORVU.MOREX.r3.1HG0012720	NA	NA	NA	NA	NA	NA	NA	NA	NA	NA	NA	NA	NA	NA	NA	Protein FAR1-RELATED SEQUENCE 5	NA	NA
HORVU.MOREX.r3.1HG0012730	-0.617	0.818	FALSE	-2.033	0.007	TRUE	-2.157	0	TRUE	-2.476	0	TRUE	-1.83	0	TRUE	Adenine/guanine permease	GO:1904823;GO:0015205;GO:0016020;GO:0071944;GO:0015853;GO:0015854;	1A
HORVU.MOREX.r3.1HG0012740	-0.23	NA	FALSE	2.156	NA	NA	0.007	0.999	FALSE	-0.679	0.862	FALSE	0.187	0.89	FALSE	C-X-C chemokine receptor type 2	NA	NA
HORVU.MOREX.r3.1HG0012750	NA	NA	NA	NA	NA	NA	NA	NA	NA	NA	NA	NA	NA	NA	NA	Retrotransposon protein, putative, unclassified		NA
HORVU.MOREX.r3.1HG0012760	NA	NA	NA	NA	NA	NA	NA	NA	NA	NA	NA	NA	NA	NA	NA	carboxyl-terminal peptidase (DUF239)		NA
HORVU.MOREX.r3.1HG0012770	NA	NA	NA	NA	NA	NA	NA	NA	NA	NA	NA	NA	NA	NA	NA	Retrotransposon protein, putative, Ty3-gypsy subclass	NA	NA
HORVU.MOREX.r3.1HG0012780	-0.948	NA	NA	2.72	NA	NA	-0.015	0.999	FALSE	-1.686	NA	NA	-0.073	0.979	FALSE	Phosphate acyltransferase	NA	NA
HORVU.MOREX.r3.1HG0012790	-0.118	0.991	FALSE	-0.3	0.963	FALSE	-0.017	0.996	FALSE	0.159	0.93	FALSE	-0.092	0.837	FALSE	DWNN domain, a CCHC-type zinc finger	NA	NA
HORVU.MOREX.r3.1HG0012800	NA	NA	NA	NA	NA	NA	NA	NA	NA	NA	NA	NA	NA	NA	NA	Upf0503 protein, chloroplastic	NA	NA
HORVU.MOREX.r3.1HG0012810	-0.086	0.986	FALSE	0.228	0.896	FALSE	-0.098	0.962	FALSE	0.267	0.642	FALSE	0.065	0.779	FALSE	Uroporphyrinogen decarboxylase	NA	NA
HORVU.MOREX.r3.1HG0012820	NA	NA	NA	NA	NA	NA	NA	NA	NA	NA	NA	NA	NA	NA	NA	Protein kinase superfamily protein	NA	NA
HORVU.MOREX.r3.1HG0012830	NA	NA	NA	0.863	NA	NA	NA	NA	NA	NA	NA	NA	0.278	NA	FALSE	Zinc ion-binding protein	NA	NA
HORVU.MOREX.r3.1HG0012840	-0.179	0.979	FALSE	0.383	0.868	FALSE	-0.107	0.978	FALSE	0.355	0.672	FALSE	0.112	0.69	FALSE	E3 ubiquitin-protein ligase	GO:0061630;GO:0006511;GO:0016874;GO:0000209;GO:0010498;	NA
HORVU.MOREX.r3.1HG0012850	NA	NA	NA	NA	NA	NA	NA	NA	NA	NA	NA	NA	NA	NA	NA	Serine/threonine-protein kinase ATM		NA
HORVU.MOREX.r3.1HG0012860	0.436	NA	FALSE	0.099	NA	FALSE	-0.299	0.983	FALSE	1.629	0.28	FALSE	0.499	0.709	FALSE	Serine/threonine-protein kinase ATM		NA
HORVU.MOREX.r3.1HG0012870	NA	NA	NA	3.05	NA	NA	-2.9	NA	NA	-1.014	NA	NA	-0.389	NA	FALSE	Serine/threonine-protein kinase ATM	GO:0016020;	NA
HORVU.MOREX.r3.1HG0012880	NA	NA	NA	NA	NA	NA	NA	NA	NA	NA	NA	NA	NA	NA	NA	Tripartite motif-containing protein 5	GO:0008270;GO:0016020;	NA
HORVU.MOREX.r3.1HG0012890	NA	NA	NA	NA	NA	NA	NA	NA	NA	NA	NA	NA	NA	NA	NA	XH/XS domain-containing family protein	GO:0031047;	NA
HORVU.MOREX.r3.1HG0012900	NA	NA	NA	NA	NA	NA	NA	NA	NA	1.21	NA	NA	0.278	NA	FALSE	actin filament bundling protein P-115-ABP protein	NA	NA
HORVU.MOREX.r3.1HG0012910	1.523	NA	NA	2.731	NA	NA	0.152	NA	FALSE	1.266	NA	NA	1.334	NA	NA	Tomoregulin-2	NA	NA
HORVU.MOREX.r3.1HG0012920	NA	NA	NA	NA	NA	NA	-1.167	NA	NA	2.631	NA	NA	0.376	NA	FALSE	DNA repair and recombination protein RadA	NA	NA
HORVU.MOREX.r3.1HG0012930	2.066	NA	NA	NA	NA	NA	2.105	NA	NA	NA	NA	NA	1.098	NA	NA	Retrotransposon protein, putative, unclassified	NA	NA
HORVU.MOREX.r3.1HG0012940	1.558	NA	NA	-1.062	NA	NA	1.079	NA	NA	-1.234	NA	NA	0.337	NA	FALSE	S-adenosyl-L-methionine-dependent methyltransferases superfamily protein	NA	NA
HORVU.MOREX.r3.1HG0012950	-0.194	NA	FALSE	3.521	NA	NA	-1.169	NA	NA	1.21	NA	NA	0.939	NA	NA	LINE-1 reverse transcriptase	GO:0016020;	NA
HORVU.MOREX.r3.1HG0012960	-0.348	NA	FALSE	-2.053	NA	NA	-2.54	NA	NA	-2.523	NA	NA	-1.901	NA	NA	RNA-directed DNA polymerase (Reverse transcriptase)	GO:0016020;	NA
HORVU.MOREX.r3.1HG0012970	-0.631	0.943	FALSE	0.639	0.954	FALSE	-0.575	0.95	FALSE	-0.236	0.944	FALSE	-0.215	0.805	FALSE	RNA-directed DNA polymerase (reverse transcriptase)-related family protein	GO:0016020;	NA
HORVU.MOREX.r3.1HG0012980	NA	NA	NA	NA	NA	NA	NA	NA	NA	NA	NA	NA	NA	NA	NA	Glucose-1-phosphate adenylyltransferase	NA	NA
HORVU.MOREX.r3.1HG0012990	2.424	NA	NA	NA	NA	NA	NA	NA	NA	NA	NA	NA	0.678	NA	NA	Zinc finger family protein	GO:0010044;GO:0005515;GO:0005634;GO:0010447;GO:0003700;GO:0046872;GO:0006355;	NA
HORVU.MOREX.r3.1HG0013000	0.222	0.867	FALSE	-0.048	0.985	FALSE	0.057	0.973	FALSE	0.153	0.77	FALSE	0.079	0.58	FALSE	Vacuolar-processing enzyme	GO:0003923;GO:0016255;GO:0042765;GO:0006508;GO:0010375;	NA
HORVU.MOREX.r3.1HG0013010	0.107	0.987	FALSE	-0.222	0.946	FALSE	0.087	0.973	FALSE	0.297	0.66	FALSE	0.057	0.848	FALSE	Transposon protein, putative, CACTA, En/Spm sub-class, expressed	GO:0046872;GO:0016310;GO:0016301;	NA
HORVU.MOREX.r3.1HG0013020	-0.102	0.989	FALSE	-0.28	0.912	FALSE	0.462	0.591	FALSE	-0.049	0.975	FALSE	-0.005	0.992	FALSE	Pentatricopeptide repeat-containing protein	GO:0003729;GO:0016020;	NA
HORVU.MOREX.r3.1HG0013030	-1.156	NA	NA	NA	NA	NA	NA	NA	NA	NA	NA	NA	-0.203	NA	FALSE	vesicle transport V-snare 13	GO:0016020;	NA
HORVU.MOREX.r3.1HG0013040	0.13	0.871	FALSE	0.075	0.961	FALSE	-0.448	0.006	FALSE	0.093	0.809	FALSE	-0.052	0.758	FALSE	Interactor of constitutive active ROPs 2, chloroplastic	GO:0042254;GO:0005634;GO:0003735;GO:0015935;GO:0006412;GO:0016020;	NA
HORVU.MOREX.r3.1HG0013050	0.111	0.891	FALSE	0.202	0.415	FALSE	-0.214	0.594	FALSE	0.019	0.966	FALSE	0.015	0.928	FALSE	Ribosome biogenesis regulatory protein-like protein	GO:0042254;GO:0005634;GO:0030687;GO:0070013;GO:0090502;GO:0043232;GO:0016072;GO:0034470;	NA
HORVU.MOREX.r3.1HG0013060	-1.156	NA	NA	0.878	NA	NA	2.56	NA	NA	-0.567	NA	FALSE	0.464	NA	FALSE	armadillo repeat kinesin 2	NA	NA
HORVU.MOREX.r3.1HG0013070	NA	NA	NA	NA	NA	NA	NA	NA	NA	NA	NA	NA	NA	NA	NA	E3 ubiquitin-protein ligase	GO:0006511;GO:0008270;GO:0005737;GO:0061630;GO:0016567;	NA
HORVU.MOREX.r3.1HG0013080	NA	NA	NA	NA	NA	NA	NA	NA	NA	NA	NA	NA	NA	NA	NA	Gag polyprotein	NA	NA
HORVU.MOREX.r3.1HG0013090	0.768	NA	NA	NA	NA	NA	-0.709	NA	NA	NA	NA	NA	0.038	NA	FALSE	Retrotransposon protein, putative, unclassified	GO:0008311;GO:0006281;GO:0005634;GO:0003906;GO:0008081;	NA
HORVU.MOREX.r3.1HG0013100	NA	NA	NA	NA	NA	NA	NA	NA	NA	NA	NA	NA	NA	NA	NA	Retrotransposon protein, putative, unclassified		NA
HORVU.MOREX.r3.1HG0013110	NA	NA	NA	NA	NA	NA	NA	NA	NA	NA	NA	NA	NA	NA	NA	LINE-1 reverse transcriptase		NA
HORVU.MOREX.r3.1HG0013120	NA	NA	NA	NA	NA	NA	NA	NA	NA	NA	NA	NA	NA	NA	NA	NAD(P)H-quinone oxidoreductase subunit J	NA	NA
HORVU.MOREX.r3.1HG0013130	1.387	NA	NA	-0.623	NA	NA	NA	NA	NA	NA	NA	NA	0.328	NA	FALSE	Retrovirus-related Pol polyprotein from transposon TNT 1-94	GO:0008270;GO:0003676;	NA
HORVU.MOREX.r3.1HG0013140	-0.356	NA	FALSE	0.744	0.964	FALSE	0.01	NA	FALSE	0.505	NA	FALSE	0.374	0.789	FALSE	S-acyltransferase		NA
HORVU.MOREX.r3.1HG0013150	NA	NA	NA	NA	NA	NA	NA	NA	NA	NA	NA	NA	NA	NA	NA	Elongation factor Tu		NA
HORVU.MOREX.r3.1HG0013160	NA	NA	NA	NA	NA	NA	2.73	NA	NA	NA	NA	NA	0.734	NA	NA	small G protein family protein / RhoGAP family protein	NA	NA
HORVU.MOREX.r3.1HG0013170	NA	NA	NA	NA	NA	NA	NA	NA	NA	NA	NA	NA	NA	NA	NA	2-oxoglutarate (2OG) and Fe(II)-dependent oxygenase superfamily protein		NA
HORVU.MOREX.r3.1HG0013180	-0.137	NA	FALSE	-1.215	NA	NA	0.417	NA	FALSE	0.495	NA	FALSE	-0.114	0.944	FALSE	Glycosyltransferase	GO:0008194;GO:0046527;GO:0008483;	NA
HORVU.MOREX.r3.1HG0013190	NA	NA	NA	NA	NA	NA	NA	NA	NA	NA	NA	NA	NA	NA	NA	Retrotransposon protein, putative, Ty1-copia subclass	GO:0008270;GO:0006278;GO:0016020;GO:0003676;GO:0003964;	NA
HORVU.MOREX.r3.1HG0013200	NA	NA	NA	NA	NA	NA	NA	NA	NA	NA	NA	NA	NA	NA	NA	Retrotransposon protein, putative, Ty1-copia subclass	NA	NA
HORVU.MOREX.r3.1HG0013210	NA	NA	NA	NA	NA	NA	NA	NA	NA	NA	NA	NA	NA	NA	NA	23S rRNA (uracil(1939)-C(5))-methyltransferase RlmD	NA	NA
HORVU.MOREX.r3.1HG0013220	-0.082	0.979	FALSE	0.05	0.982	FALSE	-0.031	0.987	FALSE	-0.198	0.513	FALSE	-0.078	0.567	FALSE	Tetraspanin	GO:0009734;GO:0009506;GO:0004715;GO:0016020;GO:0071944;	NA
HORVU.MOREX.r3.1HG0013230	NA	NA	NA	NA	NA	NA	NA	NA	NA	NA	NA	NA	NA	NA	NA	Beta-1,3-galactosyl-O-glycosyl-glycoprotein beta-1,6-N-acetylglucosaminyltransferase	GO:0046983;GO:0016020;	NA
HORVU.MOREX.r3.1HG0013240	NA	NA	NA	NA	NA	NA	NA	NA	NA	NA	NA	NA	NA	NA	NA	Zinc finger MYM-type protein 5	GO:0016020;	NA
HORVU.MOREX.r3.1HG0013250	NA	NA	NA	NA	NA	NA	NA	NA	NA	NA	NA	NA	NA	NA	NA	Serine/threonine-protein phosphatase 7 long form-like protein		NA
HORVU.MOREX.r3.1HG0013260	NA	NA	NA	NA	NA	NA	NA	NA	NA	NA	NA	NA	NA	NA	NA	RNA polymerase II C-terminal domain phosphatase-like 1	NA	NA
HORVU.MOREX.r3.1HG0013270	NA	NA	NA	NA	NA	NA	NA	NA	NA	-2.274	NA	NA	-0.649	NA	NA	Low temperature and salt responsive protein family	NA	NA
HORVU.MOREX.r3.1HG0013280	-1.503	0	TRUE	-1.927	0.001	TRUE	-0.744	0.692	FALSE	-3.374	0.085	FALSE	-1.624	0	TRUE	LOB domain-containing protein, putative		1A
HORVU.MOREX.r3.1HG0013290	-0.333	0.965	FALSE	0.592	0.878	FALSE	-0.106	0.983	FALSE	0.204	0.909	FALSE	0.06	0.914	FALSE	Antagonist of mitotic exit network protein 1	NA	NA
HORVU.MOREX.r3.1HG0013300	0.109	0.965	FALSE	0.088	0.96	FALSE	-0.163	0.75	FALSE	-0.122	0.754	FALSE	-0.037	0.802	FALSE	4'-phosphopantetheinyl transferase	GO:0008897;GO:0019878;GO:0005829;GO:0006633;GO:0000287;GO:0016020;	NA
HORVU.MOREX.r3.1HG0013310	NA	NA	NA	NA	NA	NA	NA	NA	NA	NA	NA	NA	NA	NA	NA	Bifunctional inhibitor/lipid-transfer protein/seed storage 2S albumin superfamily protein	GO:0016020;	NA
HORVU.MOREX.r3.1HG0013320	0.531	NA	FALSE	-1.06	NA	NA	NA	NA	NA	0.248	NA	FALSE	-0.005	NA	FALSE	Retrovirus-related Pol polyprotein from transposon TNT 1-94	NA	NA
HORVU.MOREX.r3.1HG0013340	NA	NA	NA	NA	NA	NA	NA	NA	NA	NA	NA	NA	NA	NA	NA	Protease inhibitor/seed storage/lipid transfer protein family protein	GO:0016020;	NA
HORVU.MOREX.r3.1HG0013350	NA	NA	NA	NA	NA	NA	NA	NA	NA	NA	NA	NA	NA	NA	NA	Gamma interferon responsive lysosomal thiol (GILT) reductase family protein		NA
HORVU.MOREX.r3.1HG0013360	NA	NA	NA	-1.06	NA	NA	NA	NA	NA	3.089	NA	NA	0.609	NA	NA	Transposon Ty3-G Gag-Pol polyprotein	NA	NA
HORVU.MOREX.r3.1HG0013370	NA	NA	NA	NA	NA	NA	NA	NA	NA	NA	NA	NA	NA	NA	NA	Transposon Ty3-G Gag-Pol polyprotein	NA	NA
HORVU.MOREX.r3.1HG0013380	NA	NA	NA	NA	NA	NA	NA	NA	NA	NA	NA	NA	NA	NA	NA	glutamate decarboxylase 2	NA	NA
HORVU.MOREX.r3.1HG0013390	NA	NA	NA	NA	NA	NA	NA	NA	NA	NA	NA	NA	NA	NA	NA	rhodanese homologue 2	NA	NA
HORVU.MOREX.r3.1HG0013400	NA	NA	NA	NA	NA	NA	NA	NA	NA	NA	NA	NA	NA	NA	NA	Protease inhibitor/seed storage/lipid transfer protein family protein	GO:0016020;	NA
HORVU.MOREX.r3.1HG0013410	NA	NA	NA	NA	NA	NA	NA	NA	NA	NA	NA	NA	NA	NA	NA	WPP domain-interacting protein 1	GO:0016020;	NA
HORVU.MOREX.r3.1HG0013420	NA	NA	NA	NA	NA	NA	NA	NA	NA	NA	NA	NA	NA	NA	NA	vacuolar H+-ATPase subunit E isoform 3	NA	NA
HORVU.MOREX.r3.1HG0013430	NA	NA	NA	NA	NA	NA	NA	NA	NA	NA	NA	NA	NA	NA	NA	SPS-sensor serine protease component SSY5	NA	NA
HORVU.MOREX.r3.1HG0013440	NA	NA	NA	NA	NA	NA	NA	NA	NA	NA	NA	NA	NA	NA	NA	ETS translocation variant 3		NA
HORVU.MOREX.r3.1HG0013450	NA	NA	NA	NA	NA	NA	NA	NA	NA	NA	NA	NA	NA	NA	NA	Bifunctional inhibitor/lipid-transfer protein/seed storage 2S albumin-like protein	GO:0016020;	NA
HORVU.MOREX.r3.1HG0013460	NA	NA	NA	NA	NA	NA	NA	NA	NA	-0.687	NA	NA	-0.195	NA	FALSE	Peroxisome biogenesis protein 22	NA	NA
HORVU.MOREX.r3.1HG0013470	NA	NA	NA	NA	NA	NA	NA	NA	NA	NA	NA	NA	NA	NA	NA	ATPase, F0 complex, subunit B/B', bacterial/chloroplast (ChrC)	NA	NA
HORVU.MOREX.r3.1HG0013480	NA	NA	NA	NA	NA	NA	NA	NA	NA	NA	NA	NA	NA	NA	NA	Protease inhibitor/seed storage/lipid transfer protein family protein	GO:0016020;	NA
HORVU.MOREX.r3.1HG0013500	NA	NA	NA	NA	NA	NA	NA	NA	NA	NA	NA	NA	NA	NA	NA	Transposon protein, putative, CACTA, En/Spm sub-class		NA
HORVU.MOREX.r3.1HG0013530	NA	NA	NA	NA	NA	NA	NA	NA	NA	NA	NA	NA	NA	NA	NA	Retrotransposon protein, putative, unclassified	NA	NA
HORVU.MOREX.r3.1HG0013540	NA	NA	NA	NA	NA	NA	NA	NA	NA	NA	NA	NA	NA	NA	NA	Protease inhibitor/seed storage/lipid transfer protein family protein	GO:0016020;	NA
HORVU.MOREX.r3.1HG0013550	NA	NA	NA	NA	NA	NA	NA	NA	NA	NA	NA	NA	NA	NA	NA	Transposon protein, putative, CACTA, En/Spm sub-class		NA
HORVU.MOREX.r3.1HG0013560	NA	NA	NA	NA	NA	NA	NA	NA	NA	NA	NA	NA	NA	NA	NA	Transposon protein, putative, CACTA, En/Spm sub-class		NA
HORVU.MOREX.r3.1HG0013570	NA	NA	NA	NA	NA	NA	NA	NA	NA	NA	NA	NA	NA	NA	NA	Protease inhibitor/seed storage/lipid transfer protein family protein	GO:0016020;	NA
HORVU.MOREX.r3.1HG0013580	NA	NA	NA	NA	NA	NA	NA	NA	NA	NA	NA	NA	NA	NA	NA	WPP domain-interacting protein 1	GO:0016020;	NA
HORVU.MOREX.r3.1HG0013590	NA	NA	NA	NA	NA	NA	NA	NA	NA	NA	NA	NA	NA	NA	NA	Protease inhibitor/seed storage/lipid transfer protein family protein	GO:0016020;	NA
HORVU.MOREX.r3.1HG0013600	NA	NA	NA	NA	NA	NA	NA	NA	NA	NA	NA	NA	NA	NA	NA	Retrotransposon protein, putative, unclassified		NA
HORVU.MOREX.r3.1HG0013610	NA	NA	NA	NA	NA	NA	NA	NA	NA	NA	NA	NA	NA	NA	NA	NACHT domain- and WD repeat-containing protein 1	NA	NA
HORVU.MOREX.r3.1HG0013620	NA	NA	NA	NA	NA	NA	NA	NA	NA	NA	NA	NA	NA	NA	NA	Cyclin-dependent kinases regulatory subunit 1	NA	NA
HORVU.MOREX.r3.1HG0013630	NA	NA	NA	NA	NA	NA	NA	NA	NA	NA	NA	NA	NA	NA	NA	N-acetyl-gamma-glutamyl-phosphate reductase	NA	NA
HORVU.MOREX.r3.1HG0013640	NA	NA	NA	NA	NA	NA	NA	NA	NA	NA	NA	NA	NA	NA	NA	RNA-directed DNA polymerase (Reverse transcriptase)		NA
HORVU.MOREX.r3.1HG0013650	0.741	0.836	FALSE	-0.422	0.966	FALSE	-0.234	0.954	FALSE	-0.06	0.988	FALSE	-0.002	0.999	FALSE	RNA-directed DNA polymerase (reverse transcriptase)-related family protein		NA
HORVU.MOREX.r3.1HG0013660	NA	NA	NA	NA	NA	NA	NA	NA	NA	NA	NA	NA	NA	NA	NA	Retrotransposon protein, putative, unclassified		NA
HORVU.MOREX.r3.1HG0013670	0.708	NA	NA	1.543	NA	NA	-0.205	NA	FALSE	-0.206	NA	FALSE	0.378	0.764	FALSE	Retrotransposon protein, putative, unclassified	NA	NA
HORVU.MOREX.r3.1HG0013680	0.281	NA	FALSE	0.493	NA	FALSE	-0.249	NA	FALSE	1.216	NA	NA	0.407	0.803	FALSE	Retrotransposon protein, putative, unclassified	GO:0008311;GO:0006281;GO:0005634;GO:0003906;GO:0008081;	NA
HORVU.MOREX.r3.1HG0013690	0.145	0.934	FALSE	-0.142	0.956	FALSE	-0.275	0.588	FALSE	-0.026	0.979	FALSE	-0.089	0.584	FALSE	Ubiquitin-conjugating enzyme E2	GO:0061631;GO:0000209;GO:0005634;GO:0006974;	NA
HORVU.MOREX.r3.1HG0013700	0.184	0.972	FALSE	-0.32	0.914	FALSE	-0.301	0.836	FALSE	0.015	0.996	FALSE	-0.124	0.624	FALSE	DNL-type zinc finger	GO:0008270;GO:0030150;GO:0005739;GO:0050821;GO:0051087;GO:0006457;	NA
HORVU.MOREX.r3.1HG0013710	NA	NA	NA	NA	NA	NA	NA	NA	NA	NA	NA	NA	NA	NA	NA	Werner Syndrome-like exonuclease	NA	NA
HORVU.MOREX.r3.1HG0013720	1.797	NA	NA	-1.06	NA	NA	NA	NA	NA	NA	NA	NA	0.278	NA	FALSE	Transposon protein, putative, CACTA, En/Spm sub-class	GO:0046872;	NA
HORVU.MOREX.r3.1HG0013730	1.419	NA	NA	-1.599	NA	NA	-2.193	NA	NA	2.781	NA	NA	-0.069	NA	FALSE	Transposon protein, putative, CACTA, En/Spm sub-class	GO:0046872;GO:0016020;	NA
HORVU.MOREX.r3.1HG0013740	NA	NA	NA	2.269	NA	NA	NA	NA	NA	NA	NA	NA	0.68	NA	NA	Transposon protein, putative, CACTA, En/Spm sub-class	NA	NA
HORVU.MOREX.r3.1HG0013750	-0.801	NA	NA	-2.415	NA	NA	-1.543	NA	NA	-1.609	NA	NA	-1.599	NA	NA	Eukaryotic translation initiation factor 3 subunit A	NA	NA
HORVU.MOREX.r3.1HG0013760	NA	NA	NA	NA	NA	NA	NA	NA	NA	NA	NA	NA	NA	NA	NA	P-loop containing nucleoside triphosphate hydrolases superfamily protein	NA	NA
HORVU.MOREX.r3.1HG0013770	NA	NA	NA	NA	NA	NA	NA	NA	NA	NA	NA	NA	NA	NA	NA	HAT dimerization domain-containing protein	NA	NA
HORVU.MOREX.r3.1HG0013780	-0.575	NA	FALSE	0.733	NA	NA	-0.612	NA	NA	2.039	NA	NA	0.25	NA	FALSE	Sulfite reductase [NADPH] hemoprotein beta-component	GO:0020037;GO:0010319;GO:0009409;GO:0051536;GO:0006790;GO:0050311;GO:0016002;	NA
HORVU.MOREX.r3.1HG0013790	NA	NA	NA	NA	NA	NA	NA	NA	NA	NA	NA	NA	NA	NA	NA	Homer protein homolog 1	GO:0016020;	NA
HORVU.MOREX.r3.1HG0013800	-0.648	0	TRUE	-0.239	0.557	FALSE	-0.104	0.947	FALSE	-0.035	0.958	FALSE	-0.271	0.017	FALSE	Glycosyltransferases	GO:0015018;GO:0000139;GO:0071555;GO:0045492;GO:0042285;GO:0010413;GO:0009834;	1A
HORVU.MOREX.r3.1HG0013810	NA	NA	NA	NA	NA	NA	NA	NA	NA	NA	NA	NA	NA	NA	NA	Transposon protein, putative, Pong sub-class	NA	NA
HORVU.MOREX.r3.1HG0013820	-0.098	0.967	FALSE	-0.008	0.996	FALSE	0.472	0.048	FALSE	0.044	0.936	FALSE	0.088	0.591	FALSE	Protein IQ-DOMAIN 1		NA
HORVU.MOREX.r3.1HG0013830	NA	NA	NA	NA	NA	NA	NA	NA	NA	NA	NA	NA	NA	NA	NA	TTF-type zinc finger protein with HAT dimerization domain	GO:0046983;GO:0016020;	NA
HORVU.MOREX.r3.1HG0013840	NA	NA	NA	NA	NA	NA	NA	NA	NA	NA	NA	NA	NA	NA	NA	General transcription factor-like zinc finger protein, putative	NA	NA
HORVU.MOREX.r3.1HG0013850	NA	NA	NA	NA	NA	NA	NA	NA	NA	NA	NA	NA	NA	NA	NA	zinc finger MYM-type-like protein	GO:0016020;	NA
HORVU.MOREX.r3.1HG0013860	0.768	NA	NA	-1.06	NA	NA	-1.639	NA	NA	1.129	NA	NA	-0.217	NA	FALSE	Matrix protein 2	NA	NA
HORVU.MOREX.r3.1HG0013870	NA	NA	NA	NA	NA	NA	NA	NA	NA	NA	NA	NA	NA	NA	NA	Transposon protein, putative, Pong sub-class, expressed		NA
HORVU.MOREX.r3.1HG0013880	1.602	NA	NA	-1.785	NA	NA	1.215	NA	NA	-0.722	NA	NA	0.043	NA	FALSE	transducin family protein / WD-40 repeat family protein	NA	NA
HORVU.MOREX.r3.1HG0013890	NA	NA	NA	NA	NA	NA	NA	NA	NA	NA	NA	NA	NA	NA	NA	proline-rich family protein	NA	NA
HORVU.MOREX.r3.1HG0013900	NA	NA	NA	NA	NA	NA	NA	NA	NA	NA	NA	NA	NA	NA	NA	Neutral/alkaline non-lysosomal ceramidase	NA	NA
HORVU.MOREX.r3.1HG0013910	NA	NA	NA	NA	NA	NA	NA	NA	NA	NA	NA	NA	NA	NA	NA	Amine oxidase	NA	NA
HORVU.MOREX.r3.1HG0013920	NA	NA	NA	NA	NA	NA	NA	NA	NA	NA	NA	NA	NA	NA	NA	Leucine-rich repeat protein kinase family protein	GO:0003723;	NA
HORVU.MOREX.r3.1HG0013930	NA	NA	NA	NA	NA	NA	NA	NA	NA	NA	NA	NA	NA	NA	NA	Transposon protein, putative, CACTA, En/Spm sub-class, expressed	NA	NA
HORVU.MOREX.r3.1HG0013940	NA	NA	NA	NA	NA	NA	NA	NA	NA	NA	NA	NA	NA	NA	NA	NAC (No Apical Meristem) domain transcriptional regulator superfamily protein	NA	NA
HORVU.MOREX.r3.1HG0013950	NA	NA	NA	NA	NA	NA	NA	NA	NA	NA	NA	NA	NA	NA	NA	Nucleolar-like protein	GO:0016020;	NA
HORVU.MOREX.r3.1HG0013960	NA	NA	NA	NA	NA	NA	NA	NA	NA	NA	NA	NA	NA	NA	NA	F-box family protein		NA
HORVU.MOREX.r3.1HG0013970	0.096	0.993	FALSE	0.209	0.977	FALSE	-0.193	0.964	FALSE	-0.145	0.952	FALSE	-0.029	0.961	FALSE	Pyruvate dehydrogenase E1 component subunit beta	GO:0004739;GO:0006086;	NA
HORVU.MOREX.r3.1HG0013980	-0.322	0.892	FALSE	0.151	0.978	FALSE	-0.256	0.924	FALSE	0.189	0.852	FALSE	-0.074	0.838	FALSE	Hexosyltransferase	NA	NA
HORVU.MOREX.r3.1HG0013990	NA	NA	NA	NA	NA	NA	NA	NA	NA	NA	NA	NA	NA	NA	NA	Transposon protein, putative, CACTA, En/Spm sub-class	NA	NA
HORVU.MOREX.r3.1HG0014000	0.687	0.409	FALSE	-0.005	0.999	FALSE	0.257	0.904	FALSE	-0.146	0.926	FALSE	0.191	0.513	FALSE	D-3-phosphoglycerate dehydrogenase	NA	NA
HORVU.MOREX.r3.1HG0014010	0.539	0.658	FALSE	0.41	0.889	FALSE	0.204	0.94	FALSE	0.493	0.574	FALSE	0.397	0.091	FALSE	Transposon protein, putative, CACTA, En/Spm sub-class, expressed		NA
HORVU.MOREX.r3.1HG0014020	0.665	0.452	FALSE	0.684	0.276	FALSE	0.368	0.746	FALSE	0.31	0.772	FALSE	0.497	0.001	FALSE	Transposon protein, putative, CACTA, En/Spm sub-class, expressed		NA
HORVU.MOREX.r3.1HG0014030	0.497	NA	FALSE	1.869	NA	NA	1.86	NA	NA	0.248	NA	FALSE	1.084	0.418	FALSE	Transposon protein, putative, CACTA, En/Spm sub-class	NA	NA
HORVU.MOREX.r3.1HG0014040	1.214	NA	NA	2.416	NA	NA	-0.674	NA	NA	-2.635	NA	NA	0.325	0.888	FALSE	Transposon protein, putative, CACTA, En/Spm sub-class	NA	NA
HORVU.MOREX.r3.1HG0014050	-2.08	NA	NA	-1.06	NA	NA	NA	NA	NA	NA	NA	NA	-0.712	NA	NA	Transposon protein, putative, CACTA, En/Spm sub-class	NA	NA
HORVU.MOREX.r3.1HG0014060	-2.042	NA	NA	NA	NA	NA	1.256	NA	NA	1.21	NA	NA	0.039	NA	FALSE	Transposon protein, putative, CACTA, En/Spm sub-class	NA	NA
HORVU.MOREX.r3.1HG0014070	-2.151	NA	NA	-0.099	NA	FALSE	0.298	NA	FALSE	-0.648	NA	NA	-0.919	NA	NA	Retrovirus-related Pol polyprotein from transposon TNT 1-94	GO:0008270;GO:0006278;GO:0003676;GO:0003964;	NA
HORVU.MOREX.r3.1HG0014080	NA	NA	NA	NA	NA	NA	3.165	NA	NA	-1.528	NA	NA	0.307	NA	FALSE	Retrovirus-related Pol polyprotein from transposon TNT 1-94	GO:0003676;	NA
HORVU.MOREX.r3.1HG0014090	NA	NA	NA	NA	NA	NA	NA	NA	NA	NA	NA	NA	NA	NA	NA	Rho guanine nucleotide exchange factor	GO:0003723;	NA
HORVU.MOREX.r3.1HG0014100	-0.068	0.987	FALSE	-0.155	0.914	FALSE	-0.239	0.744	FALSE	0.268	0.42	FALSE	-0.059	0.743	FALSE	Trehalose-6-phosphate synthase	GO:0003825;GO:0005992;GO:0005634;GO:0004805;GO:0070413;GO:0080186;GO:0048574;GO:0010182;GO:0009793;GO:0009832;GO:0048364;GO:0051301;	NA
HORVU.MOREX.r3.1HG0014110	NA	NA	NA	NA	NA	NA	NA	NA	NA	NA	NA	NA	NA	NA	NA	Delta-aminolevulinic acid dehydratase	NA	NA
HORVU.MOREX.r3.1HG0014120	NA	NA	NA	3.163	NA	NA	NA	NA	NA	NA	NA	NA	0.947	NA	NA	Sugar transporter, putative	GO:0015145;GO:0015749;GO:0016020;GO:0015293;	NA
HORVU.MOREX.r3.1HG0014130	NA	NA	NA	NA	NA	NA	NA	NA	NA	NA	NA	NA	NA	NA	NA	Alcohol dehydrogenase 1	NA	NA
HORVU.MOREX.r3.1HG0014140	NA	NA	NA	NA	NA	NA	NA	NA	NA	NA	NA	NA	NA	NA	NA	UDP-Glycosyltransferase superfamily protein	NA	NA
HORVU.MOREX.r3.1HG0014150	1.108	0.817	FALSE	0.932	0.843	FALSE	-1.203	0.759	FALSE	2.245	0.178	FALSE	0.776	0.26	FALSE	Importin subunit beta-1	NA	NA
HORVU.MOREX.r3.1HG0014160	0.039	0.997	FALSE	1.211	0.706	FALSE	-0.477	0.93	FALSE	-0.76	0.696	FALSE	-0.057	0.954	FALSE	Importin subunit beta-1	NA	NA
HORVU.MOREX.r3.1HG0014170	0.706	NA	NA	0.368	NA	FALSE	0.88	0.908	FALSE	-0.135	NA	FALSE	0.478	0.664	FALSE	Importin subunit beta-1	NA	NA
HORVU.MOREX.r3.1HG0014180	0.04	0.996	FALSE	0.076	0.982	FALSE	0.186	0.901	FALSE	0.061	0.957	FALSE	0.077	0.702	FALSE	Retrotransposon protein, putative, Ty1-copia subclass	NA	NA
HORVU.MOREX.r3.1HG0014190	-0.411	0.538	FALSE	-0.147	0.967	FALSE	-0.376	0.542	FALSE	-0.126	0.875	FALSE	-0.285	0.014	FALSE	Transducin/WD-like repeat-protein	GO:0080008;GO:0043161;	NA
HORVU.MOREX.r3.1HG0014200	-0.188	0.979	FALSE	-0.908	0.664	FALSE	0.002	1	FALSE	-0.613	0.672	FALSE	-0.419	0.237	FALSE	Retrotransposon protein, putative, unclassified		NA
HORVU.MOREX.r3.1HG0014210	1.708	NA	NA	NA	NA	NA	NA	NA	NA	NA	NA	NA	0.526	NA	FALSE	LINE-1 reverse transcriptase		NA
HORVU.MOREX.r3.1HG0014220	0.014	0.998	FALSE	0.704	0.831	FALSE	-0.141	0.981	FALSE	0.096	0.976	FALSE	0.148	0.793	FALSE	Nuclear pore complex protein Nup98	GO:0017056;GO:0005643;GO:0051028;GO:0008139;GO:0006913;GO:0003723;GO:0015031;GO:0000973;GO:0034398;GO:0034504;GO:0072594;	NA
HORVU.MOREX.r3.1HG0014230	-1.072	NA	NA	-0.209	NA	FALSE	-0.187	NA	FALSE	3.136	NA	NA	0.206	NA	FALSE	Ppx-GppA phosphatase	NA	NA
HORVU.MOREX.r3.1HG0014240	NA	NA	NA	NA	NA	NA	NA	NA	NA	NA	NA	NA	NA	NA	NA	Pectin lyase-like superfamily protein	GO:0004650;GO:0010047;GO:0016020;GO:0009901;GO:0005975;GO:0009057;	NA
HORVU.MOREX.r3.1HG0014250	NA	NA	NA	NA	NA	NA	NA	NA	NA	NA	NA	NA	NA	NA	NA	Pectin lyase-like superfamily protein	GO:0004650;GO:0005975;	NA
HORVU.MOREX.r3.1HG0014260	NA	NA	NA	NA	NA	NA	NA	NA	NA	NA	NA	NA	NA	NA	NA	Polygalacturonase	GO:0004650;GO:0005975;	NA
HORVU.MOREX.r3.1HG0014270	NA	NA	NA	NA	NA	NA	NA	NA	NA	NA	NA	NA	NA	NA	NA	Regulator of chromosome condensation (RCC1) family protein	NA	NA
HORVU.MOREX.r3.1HG0014280	NA	NA	NA	NA	NA	NA	NA	NA	NA	NA	NA	NA	NA	NA	NA	myosin 1	GO:0016020;	NA
HORVU.MOREX.r3.1HG0014290	0.449	0.588	FALSE	0.429	0.802	FALSE	-0.318	0.813	FALSE	-0.309	0.747	FALSE	0.05	0.897	FALSE	Retrovirus-related Pol polyprotein from transposon TNT 1-94	GO:0016301;GO:0016310;GO:0016020;GO:0008168;GO:0032259;	NA
HORVU.MOREX.r3.1HG0014300	-0.02	0.997	FALSE	-0.216	0.976	FALSE	-0.46	0.773	FALSE	0.596	0.572	FALSE	-0.04	0.951	FALSE	50S ribosomal protein L11	GO:0016301;GO:0016310;	NA
HORVU.MOREX.r3.1HG0014310	2.841	NA	NA	NA	NA	NA	-2.256	NA	NA	0.248	NA	FALSE	0.025	NA	FALSE	Retrovirus-related Pol polyprotein LINE-1	GO:0008168;GO:0032259;	NA
HORVU.MOREX.r3.1HG0014320	0.041	0.99	FALSE	0.076	0.97	FALSE	-0.155	0.856	FALSE	-0.022	0.976	FALSE	-0.031	0.837	FALSE	Importin subunit beta-1	GO:0006606;GO:0031267;GO:0005737;GO:0005634;GO:0008139;GO:0061608;GO:0016020;	NA
HORVU.MOREX.r3.1HG0014330	-2.496	NA	NA	0.673	NA	NA	0.689	NA	NA	0.101	NA	FALSE	-0.199	0.914	FALSE	Retrovirus-related Pol polyprotein from transposon TNT 1-94	GO:0042575;GO:0003887;GO:0015074;GO:0071897;GO:0003676;	NA
HORVU.MOREX.r3.1HG0014340	-0.165	0.824	FALSE	-0.242	0.542	FALSE	-0.249	0.584	FALSE	-0.25	0.252	FALSE	-0.24	0.003	FALSE	E3 SUMO-protein ligase SIZ1	GO:0019789;GO:0016925;GO:0005634;GO:0008270;GO:0061659;GO:0016874;GO:0005515;	NA
HORVU.MOREX.r3.1HG0014350	-0.196	0.824	FALSE	0.358	0.258	FALSE	0.182	0.786	FALSE	0.286	0.144	FALSE	0.148	0.245	FALSE	P-loop containing nucleoside triphosphate hydrolases superfamily protein	NA	NA
HORVU.MOREX.r3.1HG0014360	-0.886	0.823	FALSE	0.101	0.991	FALSE	0.376	0.939	FALSE	0.884	0.375	FALSE	0.164	0.808	FALSE	RING/U-box superfamily protein	NA	NA
HORVU.MOREX.r3.1HG0014370	NA	NA	NA	NA	NA	NA	NA	NA	NA	NA	NA	NA	NA	NA	NA	Transposon protein, putative, Pong sub-class		NA
HORVU.MOREX.r3.1HG0014380	-1.356	NA	NA	-0.682	NA	NA	-0.097	NA	FALSE	1.21	NA	NA	-0.502	0.778	FALSE	Orotidine 5'-phosphate decarboxylase	NA	NA
HORVU.MOREX.r3.1HG0014390	-0.357	0.982	FALSE	1.277	0.688	FALSE	-0.358	0.955	FALSE	0.829	0.584	FALSE	0.339	0.606	FALSE	ABC-2 type transporter family protein	NA	NA
HORVU.MOREX.r3.1HG0014400	NA	NA	NA	NA	NA	NA	NA	NA	NA	NA	NA	NA	NA	NA	NA	11S globulin seed storage protein	GO:0045735;GO:0016020;	NA
HORVU.MOREX.r3.1HG0014410	-0.22	0.775	FALSE	0.223	0.43	FALSE	0.174	0.74	FALSE	-0.203	0.414	FALSE	-0.021	0.922	FALSE	Receptor-like kinase	GO:0030246;GO:0006468;GO:0005886;GO:0004672;GO:0005524;GO:0002229;GO:0004888;	NA
HORVU.MOREX.r3.1HG0014420	NA	NA	NA	NA	NA	NA	1.215	NA	NA	NA	NA	NA	0.278	NA	FALSE	Diacylglycerol kinase zeta	NA	NA
HORVU.MOREX.r3.1HG0014430	0.002	0.999	FALSE	-0.011	0.996	FALSE	0.034	0.981	FALSE	-0.108	0.794	FALSE	-0.035	0.735	FALSE	Beta 1, 3 galactosyltransferase	GO:0008378;GO:0006486;GO:0000139;GO:0030246;GO:0010405;GO:0140103;GO:0048354;GO:0008194;GO:0080147;GO:0018208;	NA
HORVU.MOREX.r3.1HG0014440	-0.114	0.979	FALSE	-0.121	0.975	FALSE	-0.086	0.975	FALSE	0.045	0.964	FALSE	-0.083	0.737	FALSE	Dihydrolipoyl dehydrogenase	GO:0004148;GO:0045252;GO:0050660;GO:0005739;GO:0009507;	NA
HORVU.MOREX.r3.1HG0014450	NA	NA	NA	NA	NA	NA	NA	NA	NA	NA	NA	NA	NA	NA	NA	Ribosomal protein L2	NA	NA
HORVU.MOREX.r3.1HG0014460	0.493	0.587	FALSE	0.306	0.916	FALSE	-0.21	0.932	FALSE	0.24	0.785	FALSE	0.189	0.48	FALSE	RING/U-box superfamily protein	NA	NA
HORVU.MOREX.r3.1HG0014470	0.768	NA	NA	NA	NA	NA	-0.709	NA	NA	3.156	NA	NA	0.862	NA	NA	Retrovirus-related Pol polyprotein from transposon TNT 1-94		NA
HORVU.MOREX.r3.1HG0014480	0.09	NA	FALSE	-0.08	NA	FALSE	-0.432	0.968	FALSE	-1.019	NA	NA	-0.427	0.741	FALSE	Retrotransposon protein, putative, Ty1-copia subclass	GO:0008270;GO:0016020;GO:0003676;	NA
HORVU.MOREX.r3.1HG0014490	-0.088	0.992	FALSE	0.242	0.963	FALSE	0.465	0.774	FALSE	-0.05	0.981	FALSE	0.13	0.708	FALSE	Pentatricopeptide repeat-containing protein		NA
HORVU.MOREX.r3.1HG0014500	NA	NA	NA	NA	NA	NA	NA	NA	NA	NA	NA	NA	NA	NA	NA	myosin XI D	GO:0016020;	NA
HORVU.MOREX.r3.1HG0014510	0.319	0.921	FALSE	-0.067	0.989	FALSE	-0.349	0.866	FALSE	0.104	0.937	FALSE	-0.019	0.966	FALSE	Disease resistance protein (TIR-NBS-LRR class) family	NA	NA
HORVU.MOREX.r3.1HG0014520	-2.077	NA	NA	-2.774	NA	NA	-1.413	NA	NA	-0.714	NA	NA	-1.831	NA	NA	Kinase family protein	GO:0004674;GO:0006468;GO:0005524;GO:0004715;GO:0030246;	NA
HORVU.MOREX.r3.1HG0014530	0.268	0.512	FALSE	0.193	0.727	FALSE	-0.076	0.952	FALSE	-0.346	0.251	FALSE	0.002	0.997	FALSE	Acyl-CoA dehydrogenase	GO:0003995;GO:1901565;GO:0005739;GO:0050660;GO:0006551;GO:0070013;GO:0046395;GO:0010230;	NA
HORVU.MOREX.r3.1HG0014540	NA	NA	NA	NA	NA	NA	NA	NA	NA	NA	NA	NA	NA	NA	NA	Werner Syndrome-like exonuclease	GO:0008408;GO:0006139;GO:0016020;GO:0003676;	NA
HORVU.MOREX.r3.1HG0014550	NA	NA	NA	NA	NA	NA	NA	NA	NA	NA	NA	NA	NA	NA	NA	NAC (No Apical Meristem) domain transcriptional regulator superfamily protein		NA
HORVU.MOREX.r3.1HG0014560	0.033	0.995	FALSE	0.088	0.978	FALSE	0.578	0.034	FALSE	0.256	0.702	FALSE	0.226	0.153	FALSE	Peptide-N4-(N-acetyl-beta-glucosaminyl)asparagine amidase A	GO:0016020;	NA
HORVU.MOREX.r3.1HG0014570	0.167	0.842	FALSE	0.155	0.912	FALSE	0.01	0.995	FALSE	0.142	0.676	FALSE	0.103	0.263	FALSE	Myb/SANT-like DNA-binding domain protein		NA
HORVU.MOREX.r3.1HG0014580	-0.32	0.775	FALSE	0.125	0.97	FALSE	-0.212	0.857	FALSE	0.083	0.929	FALSE	-0.091	0.674	FALSE	p-loop containing nucleoside triphosphate hydrolases superfamily protein	GO:0090677;GO:0009529;GO:0005524;GO:0010431;GO:0009941;GO:0009657;GO:0008270;GO:0016787;GO:0016020;GO:0003723;	NA
HORVU.MOREX.r3.1HG0014590	0.621	NA	NA	-3.218	NA	NA	2.184	NA	NA	0.819	NA	NA	0.258	0.904	FALSE	3-oxo-5-alpha-steroid 4-dehydrogenase family protein	GO:0016627;GO:0006629;GO:0016020;	NA
HORVU.MOREX.r3.1HG0014600	2.026	NA	NA	-1.06	NA	NA	NA	NA	NA	NA	NA	NA	0.349	NA	FALSE	Cellulose synthase-like protein	NA	NA
HORVU.MOREX.r3.1HG0014610	NA	NA	NA	NA	NA	NA	NA	NA	NA	NA	NA	NA	NA	NA	NA	ELM2 domain protein	NA	NA
HORVU.MOREX.r3.1HG0014620	0.243	0.591	FALSE	-0.017	0.993	FALSE	0.048	0.979	FALSE	0.146	0.484	FALSE	0.091	0.557	FALSE	Polyribonucleotide nucleotidyltransferase	GO:0005730;GO:0006364;GO:0003676;GO:0032040;GO:0009553;GO:0005840;GO:0006412;	NA
HORVU.MOREX.r3.1HG0014630	NA	NA	NA	NA	NA	NA	NA	NA	NA	NA	NA	NA	NA	NA	NA	mitogen-activated protein kinase 1		NA
HORVU.MOREX.r3.1HG0014640	-0.208	0.972	FALSE	0.002	0.999	FALSE	0.214	0.92	FALSE	0.105	0.94	FALSE	0.025	0.941	FALSE	Pentatricopeptide repeat-containing protein		NA
HORVU.MOREX.r3.1HG0014650	-0.12	0.986	FALSE	-0.171	0.966	FALSE	0.215	0.911	FALSE	-0.309	0.656	FALSE	-0.114	0.676	FALSE	Pentatricopeptide repeat-containing protein		NA
HORVU.MOREX.r3.1HG0014660	0.206	0.961	FALSE	0.093	0.982	FALSE	0.041	0.989	FALSE	0.04	0.979	FALSE	0.079	0.741	FALSE	Pentatricopeptide repeat-containing protein		NA
HORVU.MOREX.r3.1HG0014670	-0.603	NA	NA	-1.614	0.774	FALSE	1.31	NA	NA	-0.58	NA	NA	-0.492	0.772	FALSE	Actin-like protein 7A	NA	NA
HORVU.MOREX.r3.1HG0014680	-0.078	0.991	FALSE	0.439	0.762	FALSE	1.07	0.047	TRUE	-0.17	0.92	FALSE	0.304	0.325	FALSE	Tetraspanin family protein	GO:0009734;GO:0009506;GO:0016020;GO:0071944;	1A
HORVU.MOREX.r3.1HG0014690	0.01	0.997	FALSE	0.107	0.928	FALSE	0.082	0.938	FALSE	0.089	0.839	FALSE	0.057	0.644	FALSE	protein translocase subunit	GO:0016301;GO:0016310;GO:0016020;	NA
HORVU.MOREX.r3.1HG0014700	NA	NA	NA	NA	NA	NA	NA	NA	NA	NA	NA	NA	NA	NA	NA	NAC (No Apical Meristem) domain transcriptional regulator superfamily protein	NA	NA
HORVU.MOREX.r3.1HG0014710	NA	NA	NA	NA	NA	NA	-2.126	NA	NA	NA	NA	NA	-0.604	NA	NA	neuronal PAS domain protein		NA
HORVU.MOREX.r3.1HG0014720	2.755	NA	NA	-1.058	NA	NA	-0.061	NA	FALSE	1.409	NA	NA	0.622	NA	NA	kinase with tetratricopeptide repeat domain-containing protein	NA	NA
HORVU.MOREX.r3.1HG0014730	0.721	0.884	FALSE	0.622	0.907	FALSE	-0.117	0.987	FALSE	-0.103	0.981	FALSE	0.271	0.611	FALSE	PLATZ transcription factor		NA
HORVU.MOREX.r3.1HG0014740	0.119	0.884	FALSE	0.182	0.642	FALSE	-0.042	0.968	FALSE	0.16	0.422	FALSE	0.09	0.195	FALSE	Nuclear receptor corepressor 1	GO:0003677;	NA
HORVU.MOREX.r3.1HG0014750	-0.057	0.985	FALSE	0.067	0.982	FALSE	-0.021	0.987	FALSE	-0.041	0.933	FALSE	-0.027	0.892	FALSE	Nuclear receptor corepressor 1	NA	NA
HORVU.MOREX.r3.1HG0014760	0.232	0.95	FALSE	-0.251	0.966	FALSE	0.084	0.975	FALSE	-0.165	0.871	FALSE	-0.037	0.93	FALSE	Myosin-1	NA	NA
HORVU.MOREX.r3.1HG0014780	NA	NA	NA	NA	NA	NA	NA	NA	NA	NA	NA	NA	NA	NA	NA	Werner syndrome-like exonuclease	GO:0008408;GO:0006139;GO:0003676;	NA
HORVU.MOREX.r3.1HG0014790	-0.074	0.997	FALSE	-0.367	0.978	FALSE	-0.172	0.984	FALSE	0.017	NA	FALSE	-0.172	0.859	FALSE	Peptide methionine sulfoxide reductase MsrB		NA
HORVU.MOREX.r3.1HG0014800	0.406	0.933	FALSE	-0.116	0.984	FALSE	-0.847	0.277	FALSE	-0.575	0.729	FALSE	-0.289	0.426	FALSE	Peptide methionine sulfoxide reductase MsrB		NA
HORVU.MOREX.r3.1HG0014810	NA	NA	NA	NA	NA	NA	NA	NA	NA	NA	NA	NA	NA	NA	NA	Transposon protein, putative, CACTA, En/Spm sub-class, expressed	NA	NA
HORVU.MOREX.r3.1HG0014820	NA	NA	NA	NA	NA	NA	NA	NA	NA	NA	NA	NA	NA	NA	NA	Transposon protein, putative, CACTA, En/Spm sub-class, expressed	GO:0046872;	NA
HORVU.MOREX.r3.1HG0014830	NA	NA	NA	NA	NA	NA	NA	NA	NA	NA	NA	NA	NA	NA	NA	DNA topoisomerase 2	NA	NA
HORVU.MOREX.r3.1HG0014840	-3.299	NA	NA	1.379	NA	NA	-1.542	NA	NA	0.612	NA	NA	-0.794	NA	NA	Glycosyl hydrolase, family 43 protein	GO:0016787;GO:0016020;	NA
HORVU.MOREX.r3.1HG0014850	NA	NA	NA	NA	NA	NA	1.215	NA	NA	NA	NA	NA	0.278	NA	FALSE	Eukaryotic translation elongation factor 1 epsilon-1	NA	NA
HORVU.MOREX.r3.1HG0014860	0.531	0.73	FALSE	0.353	0.963	FALSE	-0.922	0.279	FALSE	-0.581	0.603	FALSE	-0.175	0.709	FALSE	Retrotransposon protein, putative, unclassified		NA
HORVU.MOREX.r3.1HG0014870	0.139	0.961	FALSE	0.015	0.997	FALSE	-0.103	0.946	FALSE	-0.011	0.996	FALSE	-0.005	0.991	FALSE	Retrotransposon protein, putative, unclassified	GO:0016020;	NA
HORVU.MOREX.r3.1HG0014880	0.038	0.995	FALSE	0.033	0.991	FALSE	-0.249	0.743	FALSE	0.056	0.953	FALSE	-0.047	0.827	FALSE	Retrotransposon protein, putative, unclassified	GO:0003824;GO:0006281;GO:0003677;	NA
HORVU.MOREX.r3.1HG0014890	-0.776	NA	NA	3.061	NA	NA	-3.592	NA	NA	-1.905	NA	NA	-0.832	NA	NA	Glycosyl hydrolase, family 43 protein	GO:0004553;GO:0005975;	NA
HORVU.MOREX.r3.1HG0014900	-0.194	NA	FALSE	-2.034	NA	NA	1.215	NA	NA	-3.214	NA	NA	-1.177	NA	NA	Zinc finger protein 596	NA	NA
HORVU.MOREX.r3.1HG0014910	NA	NA	NA	NA	NA	NA	NA	NA	NA	NA	NA	NA	NA	NA	NA	Proline--tRNA ligase		NA
HORVU.MOREX.r3.1HG0014920	NA	NA	NA	NA	NA	NA	NA	NA	NA	NA	NA	NA	NA	NA	NA	Glutamyl-tRNA reductase	NA	NA
HORVU.MOREX.r3.1HG0014930	NA	NA	NA	NA	NA	NA	NA	NA	NA	NA	NA	NA	NA	NA	NA	Zinc finger MYM-type protein 1	GO:0046983;GO:0016020;	NA
HORVU.MOREX.r3.1HG0014940	0.562	0.9	FALSE	0.617	0.812	FALSE	0.293	0.936	FALSE	0.18	0.94	FALSE	0.388	0.178	FALSE	Transposon protein, putative, CACTA, En/Spm sub-class	NA	NA
HORVU.MOREX.r3.1HG0014950	NA	NA	NA	NA	NA	NA	NA	NA	NA	NA	NA	NA	NA	NA	NA	zinc finger MYM-type-like protein		NA
HORVU.MOREX.r3.1HG0014960	NA	NA	NA	NA	NA	NA	NA	NA	NA	NA	NA	NA	NA	NA	NA	zinc finger MYM-type-like protein	GO:0046983;GO:0016310;GO:0016020;GO:0016301;	NA
HORVU.MOREX.r3.1HG0014970	NA	NA	NA	NA	NA	NA	NA	NA	NA	NA	NA	NA	NA	NA	NA	senescence regulator (Protein of unknown function, DUF584)		NA
HORVU.MOREX.r3.1HG0014980	NA	NA	NA	NA	NA	NA	NA	NA	NA	NA	NA	NA	NA	NA	NA	beta-1,4-N-acetylglucosaminyltransferase family protein	NA	NA
HORVU.MOREX.r3.1HG0014990	NA	NA	NA	0.863	NA	NA	NA	NA	NA	0.248	NA	FALSE	0.278	NA	FALSE	Retrovirus-related Pol polyprotein LINE-1		NA
HORVU.MOREX.r3.1HG0015000	NA	NA	NA	NA	NA	NA	NA	NA	NA	NA	NA	NA	NA	NA	NA	Movement protein BC1	NA	NA
HORVU.MOREX.r3.1HG0015010	NA	NA	NA	1.842	NA	NA	NA	NA	NA	NA	NA	NA	0.519	NA	FALSE	Integrase-type DNA-binding superfamily protein	NA	NA
HORVU.MOREX.r3.1HG0015020	0.276	0.74	FALSE	-0.105	0.965	FALSE	-0.226	0.711	FALSE	0.11	0.807	FALSE	0	0.999	FALSE	disease resistance protein (TIR-NBS-LRR class)	NA	NA
HORVU.MOREX.r3.1HG0015030	NA	NA	NA	2.789	NA	NA	NA	NA	NA	2.09	NA	NA	1.299	NA	NA	Translation initiation factor IF-2	NA	NA
HORVU.MOREX.r3.1HG0015040	NA	NA	NA	NA	NA	NA	NA	NA	NA	NA	NA	NA	NA	NA	NA	Glycosyl hydrolase family protein with chitinase insertion domain-containing protein	NA	NA
HORVU.MOREX.r3.1HG0015050	NA	NA	NA	NA	NA	NA	NA	NA	NA	NA	NA	NA	NA	NA	NA	F-box protein	GO:0004523;GO:0090502;GO:0046872;GO:0003676;	NA
HORVU.MOREX.r3.1HG0015060	-0.47	NA	FALSE	-0.355	NA	FALSE	0.626	0.929	FALSE	-0.27	NA	FALSE	-0.1	0.93	FALSE	Transposon protein, putative, CACTA, En/Spm sub-class	NA	NA
HORVU.MOREX.r3.1HG0015070	NA	NA	NA	NA	NA	NA	NA	NA	NA	NA	NA	NA	NA	NA	NA	NADH-quinone oxidoreductase subunit B 2	NA	NA
HORVU.MOREX.r3.1HG0015080	NA	NA	NA	NA	NA	NA	NA	NA	NA	NA	NA	NA	NA	NA	NA	Werner Syndrome-like exonuclease	GO:0008408;GO:0006139;GO:0016020;GO:0003676;	NA
HORVU.MOREX.r3.1HG0015090	-1.156	NA	NA	NA	NA	NA	NA	NA	NA	NA	NA	NA	-0.203	NA	FALSE	myosin heavy chain, embryonic smooth protein	NA	NA
HORVU.MOREX.r3.1HG0015100	2.579	NA	NA	0.256	NA	FALSE	1.66	NA	NA	1.725	NA	NA	1.587	NA	NA	Retrovirus-related Pol polyprotein from transposon TNT 1-94	GO:0003676;GO:0016310;GO:0016301;	NA
HORVU.MOREX.r3.1HG0015110	0.129	0.983	FALSE	0.659	0.698	FALSE	0.824	0.346	FALSE	-1.064	0.216	FALSE	0.14	0.815	FALSE	Phosphoinositide phospholipase C	GO:0004435;GO:0016042;GO:0005886;GO:0035556;GO:0051209;	NA
HORVU.MOREX.r3.1HG0015120	NA	NA	NA	NA	NA	NA	NA	NA	NA	1.21	NA	NA	0.278	NA	FALSE	E3 ubiquitin-protein ligase SIS3	GO:0010182;GO:0004842;GO:0016020;	NA
HORVU.MOREX.r3.1HG0015130	-0.732	0.125	FALSE	0.139	0.982	FALSE	0.389	0.879	FALSE	-0.832	0.809	FALSE	-0.215	0.633	FALSE	Phosphoinositide phospholipase C	GO:0004435;GO:0016042;GO:0005886;GO:0035556;GO:0051209;	NA
HORVU.MOREX.r3.1HG0015140	-1.073	NA	NA	0.093	NA	FALSE	-1.171	0.781	FALSE	0.975	NA	NA	-0.468	0.66	FALSE	Xyloglucan 6-xylosyltransferase 1	NA	NA
HORVU.MOREX.r3.1HG0015150	-0.4	NA	FALSE	1.923	NA	NA	0.923	NA	NA	0.311	NA	FALSE	0.629	0.783	FALSE	ABC transporter C family member 4	NA	NA
HORVU.MOREX.r3.1HG0015160	NA	NA	NA	-3.554	NA	NA	NA	NA	NA	NA	NA	NA	-0.888	NA	NA	Phosphatidylinositol 4-kinase gamma-like protein		NA
HORVU.MOREX.r3.1HG0015170	0.147	0.916	FALSE	0.051	0.982	FALSE	0.131	0.855	FALSE	-0.017	0.985	FALSE	0.065	0.498	FALSE	ADP-ribosylation factor, putative	GO:0005794;GO:0003924;GO:0016192;GO:0005525;GO:0034067;GO:0061951;GO:0016020;GO:0006886;	NA
HORVU.MOREX.r3.1HG0015180	NA	NA	NA	NA	NA	NA	NA	NA	NA	NA	NA	NA	NA	NA	NA	E3 ubiquitin-protein ligase SINA-like 10		NA
HORVU.MOREX.r3.1HG0015190	NA	NA	NA	NA	NA	NA	NA	NA	NA	NA	NA	NA	NA	NA	NA	Protein FAR1-RELATED SEQUENCE 3	GO:0008270;GO:0005634;GO:0006355;GO:0003676;	NA
HORVU.MOREX.r3.1HG0015200	NA	NA	NA	NA	NA	NA	NA	NA	NA	NA	NA	NA	NA	NA	NA	Aspartyl/glutamyl-tRNA(Asn/Gln) amidotransferase subunit B	NA	NA
HORVU.MOREX.r3.1HG0015210	NA	NA	NA	NA	NA	NA	NA	NA	NA	NA	NA	NA	NA	NA	NA	C4-dicarboxylate transport protein	NA	NA
HORVU.MOREX.r3.1HG0015220	NA	NA	NA	NA	NA	NA	NA	NA	NA	NA	NA	NA	NA	NA	NA	S-adenosyl-L-methionine-dependent methyltransferases superfamily protein	NA	NA
HORVU.MOREX.r3.1HG0015230	NA	NA	NA	-1.06	NA	NA	NA	NA	NA	NA	NA	NA	-0.203	NA	FALSE	Ta11-like non-LTR retrotransposon	NA	NA
HORVU.MOREX.r3.1HG0015240	0.04	0.996	FALSE	-0.127	0.974	FALSE	-0.744	0.072	FALSE	-0.325	0.572	FALSE	-0.312	0.045	FALSE	Disease resistance protein (CC-NBS-LRR class) family	NA	NA
HORVU.MOREX.r3.1HG0015250	0.276	0.757	FALSE	0.157	0.905	FALSE	0.547	0.091	FALSE	-0.917	0.047	TRUE	0.01	0.988	FALSE	Zinc finger CCCH domain-containing protein	GO:0046872;GO:0003677;	1B
HORVU.MOREX.r3.1HG0015260	NA	NA	NA	NA	NA	NA	NA	NA	NA	NA	NA	NA	NA	NA	NA	Ribosome maturation factor RimP	NA	NA
HORVU.MOREX.r3.1HG0015270	0.127	0.95	FALSE	-0.035	0.982	FALSE	0.119	0.887	FALSE	0.177	0.397	FALSE	0.082	0.471	FALSE	RRP15-like protein	GO:0006364;GO:0030687;GO:0042273;	NA
HORVU.MOREX.r3.1HG0015280	0.768	NA	NA	-2.396	NA	NA	2.133	NA	NA	-3.621	NA	NA	-0.799	NA	NA	Transposon protein, putative, CACTA, En/Spm sub-class	GO:0008234;GO:0006508;	NA
HORVU.MOREX.r3.1HG0015290	NA	NA	NA	NA	NA	NA	NA	NA	NA	NA	NA	NA	NA	NA	NA	Werner Syndrome-like exonuclease	GO:0008408;GO:0006139;GO:0016020;GO:0003676;	NA
HORVU.MOREX.r3.1HG0015300	NA	NA	NA	NA	NA	NA	-0.709	NA	NA	NA	NA	NA	-0.203	NA	FALSE	LINE-1 retrotransposable element ORF2 protein	NA	NA
HORVU.MOREX.r3.1HG0015310	1.797	NA	NA	0.065	NA	FALSE	-0.61	NA	NA	-0.1	NA	FALSE	0.07	0.98	FALSE	Craniofacial development protein 2	GO:0006338;GO:0005634;GO:0003964;GO:0006278;GO:0016301;GO:0016310;GO:0003676;	NA
HORVU.MOREX.r3.1HG0015320	NA	NA	NA	-0.099	NA	FALSE	-0.709	NA	NA	1.21	NA	NA	0.038	NA	FALSE	Alanine--tRNA ligase	NA	NA
HORVU.MOREX.r3.1HG0015330	NA	NA	NA	NA	NA	NA	NA	NA	NA	NA	NA	NA	NA	NA	NA	Serine/threonine protein phosphatase 7 long form	GO:0010073;	NA
HORVU.MOREX.r3.1HG0015340	NA	NA	NA	NA	NA	NA	NA	NA	NA	NA	NA	NA	NA	NA	NA	Transposon protein, putative, Mutator sub-class	NA	NA
HORVU.MOREX.r3.1HG0015350	NA	NA	NA	NA	NA	NA	NA	NA	NA	NA	NA	NA	NA	NA	NA	Transposon protein, putative, Mutator sub-class, expressed	NA	NA
HORVU.MOREX.r3.1HG0015360	NA	NA	NA	NA	NA	NA	NA	NA	NA	-0.714	NA	NA	-0.203	NA	FALSE	Tunicamycin induced 1	NA	NA
HORVU.MOREX.r3.1HG0015370	NA	NA	NA	NA	NA	NA	NA	NA	NA	NA	NA	NA	NA	NA	NA	Photosystem I assembly protein Ycf3	NA	NA
HORVU.MOREX.r3.1HG0015380	NA	NA	NA	NA	NA	NA	NA	NA	NA	NA	NA	NA	NA	NA	NA	Retrotransposon protein, putative, unclassified	NA	NA
HORVU.MOREX.r3.1HG0015390	-0.692	0.918	FALSE	-1.335	NA	NA	1.499	0.578	FALSE	0.475	0.877	FALSE	0.069	0.955	FALSE	Acetylcholine receptor subunit beta	NA	NA
HORVU.MOREX.r3.1HG0015400	NA	NA	NA	0.863	NA	NA	-0.709	NA	NA	4.386	NA	NA	1.029	NA	NA	Retrovirus-related Pol polyprotein from transposon TNT 1-94	GO:0008270;GO:0003676;	NA
HORVU.MOREX.r3.1HG0015410	-0.897	NA	NA	-0.951	NA	NA	-3.124	NA	NA	3.469	NA	NA	-0.645	NA	NA	Retrovirus-related Pol polyprotein from transposon TNT 1-94	GO:0003676;	NA
HORVU.MOREX.r3.1HG0015420	0.841	NA	NA	-0.873	0.966	FALSE	-1.402	0.721	FALSE	0.348	NA	FALSE	-0.307	0.827	FALSE	Aminomethyltransferase	NA	NA
HORVU.MOREX.r3.1HG0015430	-0.516	0.579	FALSE	-0.099	0.985	FALSE	-0.317	0.808	FALSE	-0.304	0.772	FALSE	-0.324	0.178	FALSE	Trihelix transcription factor GT-3b		NA
HORVU.MOREX.r3.1HG0015440	0.072	0.997	FALSE	0.802	0.928	FALSE	-0.77	0.835	FALSE	0.22	0.948	FALSE	0.059	0.958	FALSE	Retrovirus-related Pol polyprotein from transposon TNT 1-94		NA
HORVU.MOREX.r3.1HG0015450	NA	NA	NA	NA	NA	NA	NA	NA	NA	NA	NA	NA	NA	NA	NA	Homer protein homolog 1	GO:0016020;	NA
HORVU.MOREX.r3.1HG0015460	NA	NA	NA	NA	NA	NA	NA	NA	NA	NA	NA	NA	NA	NA	NA	Werner Syndrome-like exonuclease	GO:0008408;GO:0006139;GO:0016020;GO:0003676;	NA
HORVU.MOREX.r3.1HG0015470	-1.438	0	TRUE	-1.656	0.004	TRUE	-0.851	0.384	FALSE	-1.074	0.075	FALSE	-1.264	0	TRUE	2-oxoglutarate (2OG) and Fe(II)-dependent oxygenase superfamily protein	GO:0016491;GO:0046872;	1A
HORVU.MOREX.r3.1HG0015480	-0.019	0.996	FALSE	-0.011	0.996	FALSE	-0.153	0.785	FALSE	0.053	0.902	FALSE	-0.047	0.695	FALSE	Chaperone protein dnaJ	GO:0051082;GO:0006457;GO:0005783;GO:0051087;GO:0005829;GO:0016853;	NA
HORVU.MOREX.r3.1HG0015490	-0.075	NA	FALSE	0.026	NA	FALSE	-0.077	NA	FALSE	0.507	NA	FALSE	0.09	0.957	FALSE	Retrotransposon protein, putative, Ty3-gypsy subclass	NA	NA
HORVU.MOREX.r3.1HG0015500	NA	NA	NA	NA	NA	NA	NA	NA	NA	NA	NA	NA	NA	NA	NA	Retrovirus-related Pol polyprotein from transposon TNT 1-94	GO:0015074;GO:0003676;	NA
HORVU.MOREX.r3.1HG0015510	NA	NA	NA	NA	NA	NA	NA	NA	NA	NA	NA	NA	NA	NA	NA	NAC (No Apical Meristem) domain transcriptional regulator superfamily protein	NA	NA
HORVU.MOREX.r3.1HG0015520	-0.142	0.982	FALSE	-0.223	0.916	FALSE	-0.424	0.627	FALSE	-0.575	0.14	FALSE	-0.355	0.066	FALSE	Aminotransferase-related family protein	GO:0008483;GO:0006520;GO:0030170;GO:0009058;GO:0046395;GO:1901361;GO:0019439;GO:1901565;	NA
HORVU.MOREX.r3.1HG0015530	NA	NA	NA	NA	NA	NA	NA	NA	NA	NA	NA	NA	NA	NA	NA	Werner Syndrome-like exonuclease	GO:0008408;GO:0006139;GO:0016020;GO:0003676;	NA
HORVU.MOREX.r3.1HG0015540	NA	NA	NA	NA	NA	NA	NA	NA	NA	NA	NA	NA	NA	NA	NA	PIF1-like helicase	GO:0000723;GO:0003678;GO:0032508;GO:0006310;GO:0005524;GO:0006281;GO:0016787;	NA
HORVU.MOREX.r3.1HG0015550	0.864	NA	NA	1.277	NA	NA	0.68	NA	NA	1.147	0.695	FALSE	0.987	0.277	FALSE	Endonuclease/exonuclease/phosphatase family protein	GO:0008311;GO:0006281;GO:0005634;GO:0003906;GO:0008081;	NA
HORVU.MOREX.r3.1HG0015560	0.159	0.993	FALSE	-0.711	0.956	FALSE	-0.483	0.919	FALSE	0.095	0.981	FALSE	-0.228	0.74	FALSE	Retrotransposon protein, putative, unclassified	GO:0004519;GO:0006281;GO:0003677;	NA
HORVU.MOREX.r3.1HG0015570	-0.978	NA	NA	-2.073	NA	NA	2.133	NA	NA	3.139	NA	NA	0.748	NA	NA	phototropin 1	NA	NA
HORVU.MOREX.r3.1HG0015580	NA	NA	NA	NA	NA	NA	NA	NA	NA	NA	NA	NA	NA	NA	NA	Retrotransposon protein, putative, LINE subclass		NA
HORVU.MOREX.r3.1HG0015590	NA	NA	NA	NA	NA	NA	NA	NA	NA	NA	NA	NA	NA	NA	NA	Beta-glucosidase	GO:0004553;GO:0005975;	NA
HORVU.MOREX.r3.1HG0015600	-0.071	0.996	FALSE	-0.318	0.96	FALSE	-0.18	0.964	FALSE	-0.004	0.998	FALSE	-0.158	0.645	FALSE	Beta-glucosidase	GO:0004553;GO:0005975;	NA
HORVU.MOREX.r3.1HG0015610	NA	NA	NA	NA	NA	NA	NA	NA	NA	NA	NA	NA	NA	NA	NA	B3 domain-containing protein	NA	NA
HORVU.MOREX.r3.1HG0015620	NA	NA	NA	NA	NA	NA	NA	NA	NA	NA	NA	NA	NA	NA	NA	Dirigent protein	NA	NA
HORVU.MOREX.r3.1HG0015630	NA	NA	NA	NA	NA	NA	NA	NA	NA	NA	NA	NA	NA	NA	NA	NA	NA	NA
HORVU.MOREX.r3.1HG0015640	NA	NA	NA	NA	NA	NA	NA	NA	NA	NA	NA	NA	NA	NA	NA	Alanine--tRNA ligase	NA	NA
HORVU.MOREX.r3.1HG0015650	2.944	NA	NA	NA	NA	NA	NA	NA	NA	NA	NA	NA	0.909	NA	NA	cysteine-rich RLK (RECEPTOR-like protein kinase) 28	NA	NA
HORVU.MOREX.r3.1HG0015660	NA	NA	NA	-1.666	NA	NA	4.076	NA	NA	NA	NA	NA	0.767	NA	NA	Transposase	NA	NA
HORVU.MOREX.r3.1HG0015670	NA	NA	NA	NA	NA	NA	NA	NA	NA	NA	NA	NA	NA	NA	NA	Gag-pol polyprotein	GO:0008270;GO:0003676;	NA
HORVU.MOREX.r3.1HG0015680	-0.6	0.841	FALSE	-0.463	0.924	FALSE	0.075	0.991	FALSE	-0.129	NA	FALSE	-0.317	0.615	FALSE	Receptor protein kinase, putative	GO:0004672;GO:0006468;GO:0016020;GO:0071944;GO:0051716;GO:0005524;GO:0009725;GO:0071495;GO:0038023;GO:0023052;GO:0007154;GO:0050794;	NA
HORVU.MOREX.r3.1HG0015690	-1.188	NA	NA	-0.407	NA	FALSE	0.253	NA	FALSE	-1.609	NA	NA	-0.767	NA	NA	Replicase polyprotein 1ab	NA	NA
HORVU.MOREX.r3.1HG0015700	-1.156	NA	NA	NA	NA	NA	NA	NA	NA	NA	NA	NA	-0.203	NA	FALSE	RNA-directed DNA polymerase (reverse transcriptase)-related family protein		NA
HORVU.MOREX.r3.1HG0015710	NA	NA	NA	NA	NA	NA	NA	NA	NA	NA	NA	NA	NA	NA	NA	Transposon protein, putative, Mutator sub-class	NA	NA
HORVU.MOREX.r3.1HG0015720	-0.127	0.963	FALSE	-0.047	0.984	FALSE	0.488	0.218	FALSE	-0.689	0	TRUE	-0.106	0.74	FALSE	Kinase family protein	GO:0004674;GO:0006468;GO:0016020;GO:0042803;GO:0005524;	1B
HORVU.MOREX.r3.1HG0015730	-0.271	NA	FALSE	-0.417	NA	FALSE	-0.392	NA	FALSE	-2.69	NA	NA	-0.781	0.564	FALSE	ABC(ABCG) family transporter: multidrug	NA	NA
HORVU.MOREX.r3.1HG0015740	NA	NA	NA	NA	NA	NA	NA	NA	NA	NA	NA	NA	NA	NA	NA	protein kinase family protein	NA	NA
HORVU.MOREX.r3.1HG0015750	-1.503	0.193	FALSE	-0.224	0.982	FALSE	1.196	0.347	FALSE	-0.912	NA	NA	-0.361	0.721	FALSE	transcription factor, putative (Protein of unknown function, DUF547)	GO:0043565;GO:0016874;	NA
HORVU.MOREX.r3.1HG0015760	0.171	0.72	FALSE	0.123	0.836	FALSE	-0.114	0.904	FALSE	0.176	0.35	FALSE	0.074	0.506	FALSE	Regulator of chromosome condensation (RCC1) family protein	GO:0034260;GO:0031267;GO:0005634;GO:0016020;GO:0003677;	NA
HORVU.MOREX.r3.1HG0015770	NA	NA	NA	NA	NA	NA	NA	NA	NA	NA	NA	NA	NA	NA	NA	cobalt ion binding protein	NA	NA
HORVU.MOREX.r3.1HG0015780	NA	NA	NA	NA	NA	NA	NA	NA	NA	NA	NA	NA	NA	NA	NA	kinase with adenine nucleotide alpha hydrolases-like domain-containing protein		NA
HORVU.MOREX.r3.1HG0015790	NA	NA	NA	NA	NA	NA	NA	NA	NA	NA	NA	NA	NA	NA	NA	Polymerase basic protein 2	GO:0016020;	NA
HORVU.MOREX.r3.1HG0015800	NA	NA	NA	NA	NA	NA	NA	NA	NA	NA	NA	NA	NA	NA	NA	Ankyrin repeat family protein	NA	NA
HORVU.MOREX.r3.1HG0015810	3.475	NA	NA	0.653	NA	NA	-1.877	NA	NA	1.708	NA	NA	0.775	0.594	FALSE	Retrovirus-related Pol polyprotein from transposon TNT 1-94	GO:0015074;GO:0003676;	NA
HORVU.MOREX.r3.1HG0015820	NA	NA	NA	NA	NA	NA	NA	NA	NA	NA	NA	NA	NA	NA	NA	Vacuolar sorting receptor	NA	NA
HORVU.MOREX.r3.1HG0015830	-0.471	0.97	FALSE	-0.13	0.996	FALSE	-0.143	0.991	FALSE	-1.356	0.643	FALSE	-0.533	0.64	FALSE	Cysteine and histidine-rich domain-containing protein 1	NA	NA
HORVU.MOREX.r3.1HG0015840	NA	NA	NA	NA	NA	NA	NA	NA	NA	NA	NA	NA	NA	NA	NA	Transposon Ty3-I Gag-Pol polyprotein	GO:0003964;GO:0006278;GO:0006974;	NA
HORVU.MOREX.r3.1HG0015850	NA	NA	NA	NA	NA	NA	NA	NA	NA	NA	NA	NA	NA	NA	NA	Transposon Ty3-I Gag-Pol polyprotein		NA
HORVU.MOREX.r3.1HG0015860	NA	NA	NA	NA	NA	NA	NA	NA	NA	NA	NA	NA	NA	NA	NA	Transposon Ty3-I Gag-Pol polyprotein	GO:0015074;GO:0003676;GO:0016020;	NA
HORVU.MOREX.r3.1HG0015870	-1.156	NA	NA	-1.06	NA	NA	2.221	NA	NA	-1.686	NA	NA	-0.443	NA	FALSE	N-terminal nucleophile aminohydrolases (Ntn hydrolases) superfamily protein	NA	NA
HORVU.MOREX.r3.1HG0015880	0.591	NA	NA	-0.584	NA	NA	1.062	NA	NA	-0.408	NA	FALSE	0.114	NA	FALSE	Retrovirus-related Pol polyprotein from transposon TNT 1-94	GO:0016301;GO:0016310;GO:0016020;	NA
HORVU.MOREX.r3.1HG0015890	0.052	0.988	FALSE	0.049	0.984	FALSE	0.118	0.898	FALSE	0.129	0.738	FALSE	0.072	0.501	FALSE	ATP-dependent zinc metalloprotease FtsH	GO:0016887;GO:0005737;GO:0006412;GO:1990904;GO:0005840;GO:0005524;GO:0016020;GO:0005516;GO:0003735;	NA
HORVU.MOREX.r3.1HG0015900	NA	NA	NA	NA	NA	NA	NA	NA	NA	NA	NA	NA	NA	NA	NA	UDP-N-acetylenolpyruvoylglucosamine reductase	NA	NA
HORVU.MOREX.r3.1HG0015910	-0.033	0.997	FALSE	0.425	0.982	FALSE	0.051	0.996	FALSE	-0.341	0.937	FALSE	0.016	0.992	FALSE	Retrovirus-related Pol polyprotein from transposon TNT 1-94	GO:0016301;GO:0016310;GO:0016020;	NA
HORVU.MOREX.r3.1HG0015920	NA	NA	NA	0.863	NA	NA	NA	NA	NA	NA	NA	NA	0.278	NA	FALSE	Transposon protein, putative, CACTA, En/Spm sub-class		NA
HORVU.MOREX.r3.1HG0015930	NA	NA	NA	NA	NA	NA	NA	NA	NA	NA	NA	NA	NA	NA	NA	Transposon protein, putative, CACTA, En/Spm sub-class	NA	NA
HORVU.MOREX.r3.1HG0015940	NA	NA	NA	NA	NA	NA	NA	NA	NA	NA	NA	NA	NA	NA	NA	Transposon protein, putative, CACTA, En/Spm sub-class	NA	NA
HORVU.MOREX.r3.1HG0015950	0.768	NA	NA	NA	NA	NA	1.215	NA	NA	NA	NA	NA	0.519	NA	FALSE	Retrovirus-related Pol polyprotein from transposon TNT 1-94	GO:0003964;GO:0006278;GO:0003676;	NA
HORVU.MOREX.r3.1HG0015960	NA	NA	NA	-1.06	NA	NA	-0.709	NA	NA	NA	NA	NA	-0.443	NA	FALSE	Protein kinase family protein	GO:0030247;GO:0007166;GO:0005886;GO:0006468;GO:0004674;GO:0005509;GO:0005524;	NA
HORVU.MOREX.r3.1HG0015970	0.647	0.945	FALSE	-0.567	0.97	FALSE	-0.293	0.972	FALSE	0.821	0.753	FALSE	0.174	0.839	FALSE	Major facilitator superfamily protein	NA	NA
HORVU.MOREX.r3.1HG0015980	NA	NA	NA	NA	NA	NA	NA	NA	NA	NA	NA	NA	NA	NA	NA	Protein kinase superfamily protein	NA	NA
HORVU.MOREX.r3.1HG0015990	0.038	NA	FALSE	-1.578	NA	NA	-1.77	NA	NA	3.538	NA	NA	-0.009	NA	FALSE	camelliol C synthase 1	NA	NA
HORVU.MOREX.r3.1HG0016000	-0.201	NA	FALSE	-1.107	0.923	FALSE	-0.059	0.996	FALSE	-0.606	NA	NA	-0.498	0.604	FALSE	F-box family-2	NA	NA
HORVU.MOREX.r3.1HG0016010	0.733	0.938	FALSE	1.267	0.785	FALSE	-0.166	0.989	FALSE	0.072	0.99	FALSE	0.458	0.49	FALSE	Transposon protein, putative, CACTA, En/Spm sub-class	NA	NA
HORVU.MOREX.r3.1HG0016020	0.119	0.996	FALSE	0.067	0.996	FALSE	0.058	NA	FALSE	-4.845	NA	NA	-0.645	0.544	FALSE	Transposon protein, putative, CACTA, En/Spm sub-class		NA
HORVU.MOREX.r3.1HG0016030	0.585	0.922	FALSE	-2.049	0.645	FALSE	0.159	0.989	FALSE	-0.768	NA	NA	-0.362	0.759	FALSE	Mitochondrial pyruvate carrier	GO:0006850;GO:0005743;GO:0050833;GO:0010119;	NA
HORVU.MOREX.r3.1HG0016040	0.768	NA	NA	NA	NA	NA	-0.709	NA	NA	NA	NA	NA	0.038	NA	FALSE	Retrotransposon protein, putative, unclassified	NA	NA
HORVU.MOREX.r3.1HG0016050	NA	NA	NA	1.842	NA	NA	NA	NA	NA	NA	NA	NA	0.519	NA	FALSE	protein kinase family protein	NA	NA
HORVU.MOREX.r3.1HG0016060	0.243	NA	FALSE	-1.142	NA	NA	-0.171	NA	FALSE	-1.686	NA	NA	-0.532	0.735	FALSE	Structural maintenance of chromosomes protein 1	NA	NA
HORVU.MOREX.r3.1HG0016070	-0.333	NA	FALSE	1.374	0.911	FALSE	-1.059	NA	NA	-0.521	NA	FALSE	-0.099	0.955	FALSE	K+ uptake permease 11	NA	NA
HORVU.MOREX.r3.1HG0016080	0.827	NA	NA	1.259	0.891	FALSE	-1.173	0.836	FALSE	1.934	NA	NA	0.681	0.511	FALSE	Retrotransposon protein, putative, unclassified	NA	NA
HORVU.MOREX.r3.1HG0016090	0.097	0.969	FALSE	-0.038	0.99	FALSE	0.223	0.75	FALSE	0.055	0.948	FALSE	0.07	0.723	FALSE	Carotenoid isomerase, putative, expressed	GO:0046608;GO:0016116;GO:0031969;GO:0016109;GO:0016491;GO:0050660;GO:0046148;GO:0009662;	NA
HORVU.MOREX.r3.1HG0016100	0.416	NA	FALSE	-0.907	NA	NA	0.044	NA	FALSE	3.531	NA	NA	0.529	0.784	FALSE	F-box protein	GO:0031146;GO:0004842;GO:0016020;	NA
HORVU.MOREX.r3.1HG0016110	-0.071	0.972	FALSE	0.051	0.978	FALSE	-0.314	0.421	FALSE	-0.319	0.044	FALSE	-0.178	0.075	FALSE	Metal tolerance protein	GO:0005774;GO:0008324;GO:0098655;GO:0010312;GO:0000325;GO:1901702;GO:0022890;GO:0005886;GO:0006829;GO:0098662;	NA
HORVU.MOREX.r3.1HG0016120	NA	NA	NA	NA	NA	NA	NA	NA	NA	NA	NA	NA	NA	NA	NA	PDZ and LIM domain protein 2		NA
HORVU.MOREX.r3.1HG0016130	NA	NA	NA	NA	NA	NA	NA	NA	NA	NA	NA	NA	NA	NA	NA	NAC (No Apical Meristem) domain transcriptional regulator superfamily protein		NA
HORVU.MOREX.r3.1HG0016140	0.806	0.742	FALSE	0.748	0.812	FALSE	-0.054	0.993	FALSE	-0.2	0.926	FALSE	0.295	0.556	FALSE	GRAM domain family protein	NA	NA
HORVU.MOREX.r3.1HG0016150	NA	NA	NA	NA	NA	NA	NA	NA	NA	NA	NA	NA	NA	NA	NA	RNAse THREE-like protein 3		NA
HORVU.MOREX.r3.1HG0016160	NA	NA	NA	NA	NA	NA	NA	NA	NA	NA	NA	NA	NA	NA	NA	Cobalt-precorrin-5B C(1)-methyltransferase		NA
HORVU.MOREX.r3.1HG0016170	NA	NA	NA	NA	NA	NA	NA	NA	NA	NA	NA	NA	NA	NA	NA	RNAse THREE-like protein 3		NA
HORVU.MOREX.r3.1HG0016180	-0.046	0.987	FALSE	0.103	0.906	FALSE	0.127	0.825	FALSE	-0.171	0.368	FALSE	-0.01	0.95	FALSE	Glutamate--cysteine ligase, chloroplastic	GO:0004357;GO:0006750;GO:0009507;GO:0042398;GO:0005524;GO:0009700;GO:0052544;GO:0019758;GO:0016144;GO:0002213;GO:0019760;GO:0010193;GO:0046686;GO:0009753;GO:0009908;GO:0050832;GO:0042742;GO:0009408;GO:0009635;	NA
HORVU.MOREX.r3.1HG0016190	-0.644	NA	NA	-1.451	0.796	FALSE	-1.104	0.877	FALSE	-0.665	NA	NA	-0.98	0.185	FALSE	Ribonuclease H-like superfamily protein		NA
HORVU.MOREX.r3.1HG0016200	-0.297	0.231	FALSE	-0.397	0.052	FALSE	-0.473	0.009	FALSE	-0.181	0.493	FALSE	-0.352	0	FALSE	Aminotransferase like protein	GO:0003992;GO:0006525;GO:0009507;GO:0009084;GO:0030170;GO:0005739;GO:0042802;GO:0080022;GO:0042742;	NA
HORVU.MOREX.r3.1HG0016210	-1.46	0.587	FALSE	-0.375	0.976	FALSE	-1.852	0.178	FALSE	0.196	0.962	FALSE	-0.868	0.093	FALSE	Endoglucanase	GO:0030245;GO:0008810;GO:0005576;GO:0016020;GO:0030246;GO:0071555;	NA
HORVU.MOREX.r3.1HG0016220	NA	NA	NA	NA	NA	NA	NA	NA	NA	NA	NA	NA	NA	NA	NA	myosin 1	GO:0016020;	NA
HORVU.MOREX.r3.1HG0016230	NA	NA	NA	NA	NA	NA	NA	NA	NA	NA	NA	NA	NA	NA	NA	Nascent polypeptide-associated complex subunit beta		NA
HORVU.MOREX.r3.1HG0016240	NA	NA	NA	NA	NA	NA	NA	NA	NA	NA	NA	NA	NA	NA	NA	Voltage-dependent L-type calcium channel subunit alpha-1C		NA
HORVU.MOREX.r3.1HG0016250	NA	NA	NA	NA	NA	NA	NA	NA	NA	NA	NA	NA	NA	NA	NA	Eukaryotic translation initiation factor 6	NA	NA
HORVU.MOREX.r3.1HG0016260	0.285	0.93	FALSE	0.242	0.932	FALSE	0.061	0.984	FALSE	-0.026	0.988	FALSE	0.123	0.703	FALSE	Xyloglucan 6-xylosyltransferase 1	GO:0016757;GO:0000139;	NA
HORVU.MOREX.r3.1HG0016270	NA	NA	NA	NA	NA	NA	NA	NA	NA	NA	NA	NA	NA	NA	NA	Retrotransposon protein, putative, Ty1-copia subclass	NA	NA
HORVU.MOREX.r3.1HG0016280	NA	NA	NA	NA	NA	NA	NA	NA	NA	NA	NA	NA	NA	NA	NA	BTB/POZ and MATH domain-containing protein 2	GO:0016567;	NA
HORVU.MOREX.r3.1HG0016290	NA	NA	NA	NA	NA	NA	NA	NA	NA	NA	NA	NA	NA	NA	NA	RING/U-box superfamily protein	GO:0016020;GO:0008270;	NA
HORVU.MOREX.r3.1HG0016300	NA	NA	NA	NA	NA	NA	NA	NA	NA	NA	NA	NA	NA	NA	NA	ARM repeat superfamily protein	NA	NA
HORVU.MOREX.r3.1HG0016310	0.024	0.996	FALSE	-0.357	0.072	FALSE	-0.27	0.431	FALSE	-0.105	0.759	FALSE	-0.192	0.044	FALSE	BZIP transcription factor	GO:0003700;GO:0006355;GO:0005634;GO:0003677;GO:0001067;GO:0046982;GO:0004707;GO:1903508;GO:2000693;GO:0006971;GO:0009267;GO:0000165;	NA
HORVU.MOREX.r3.1HG0016320	0.768	NA	NA	NA	NA	NA	NA	NA	NA	NA	NA	NA	0.278	NA	FALSE	Tryprostatin B synthase		NA
HORVU.MOREX.r3.1HG0016330	NA	NA	NA	NA	NA	NA	NA	NA	NA	NA	NA	NA	NA	NA	NA	Peptidyl-prolyl cis-trans isomerase-like protein	GO:0000413;GO:0003755;GO:0003676;	NA
HORVU.MOREX.r3.1HG0016340	NA	NA	NA	NA	NA	NA	NA	NA	NA	NA	NA	NA	NA	NA	NA	Proteasome subunit alpha type	GO:0019773;GO:0006511;GO:0016787;GO:0005634;GO:0005737;	NA
HORVU.MOREX.r3.1HG0016350	-0.144	NA	FALSE	-1.06	NA	NA	-0.711	NA	NA	1.21	NA	NA	-0.231	NA	FALSE	Retrotransposon protein, putative, unclassified	NA	NA
HORVU.MOREX.r3.1HG0016360	NA	NA	NA	NA	NA	NA	NA	NA	NA	NA	NA	NA	NA	NA	NA	BTB/POZ domain containing protein, expressed	GO:0016567;GO:0110165;GO:0009628;	NA
HORVU.MOREX.r3.1HG0016370	0.014	0.997	FALSE	0.055	0.976	FALSE	-0.19	0.876	FALSE	0.358	0.14	FALSE	0.046	0.87	FALSE	Homeobox protein knotted-1-like 1	GO:0000981;GO:0006357;GO:0005634;GO:0003677;	NA
HORVU.MOREX.r3.1HG0016380	-0.026	0.996	FALSE	-0.004	0.999	FALSE	0.163	0.946	FALSE	0.179	0.775	FALSE	0.066	0.819	FALSE	RIMS-binding protein 3A	NA	NA
HORVU.MOREX.r3.1HG0016390	NA	NA	NA	NA	NA	NA	NA	NA	NA	NA	NA	NA	NA	NA	NA	Polyprotein	GO:0003676;GO:0006278;GO:0090502;GO:0004519;GO:0003964;GO:0004190;GO:0004540;	NA
HORVU.MOREX.r3.1HG0016400	NA	NA	NA	NA	NA	NA	NA	NA	NA	-0.714	NA	NA	-0.203	NA	FALSE	Transposon protein, putative, CACTA, En/Spm sub-class	NA	NA
HORVU.MOREX.r3.1HG0016410	0.056	0.99	FALSE	-0.048	0.982	FALSE	0.11	0.903	FALSE	0.185	0.621	FALSE	0.062	0.602	FALSE	RNA polymerase II-associated protein 3	GO:0009579;GO:0017018;GO:0009536;GO:0016020;	NA
HORVU.MOREX.r3.1HG0016420	0.423	NA	FALSE	0.546	0.963	FALSE	-0.201	0.982	FALSE	0.729	0.778	FALSE	0.364	0.601	FALSE	JmjC domain protein JMJ24	NA	NA
HORVU.MOREX.r3.1HG0016430	0.388	0.944	FALSE	0.471	0.946	FALSE	-0.271	0.973	FALSE	0.917	0.478	FALSE	0.394	0.37	FALSE	Cyclin B1	NA	NA
HORVU.MOREX.r3.1HG0016440	NA	NA	NA	-1.06	NA	NA	NA	NA	NA	NA	NA	NA	-0.203	NA	FALSE	Trehalose 6-phosphate phosphatase	GO:0004805;GO:0005992;	NA
HORVU.MOREX.r3.1HG0016450	0.148	0.995	FALSE	-0.188	0.987	FALSE	-1.465	0.546	FALSE	-0.372	0.882	FALSE	-0.466	0.501	FALSE	Kinase, putative	GO:0004674;GO:0006468;GO:0016020;GO:0070069;GO:0005524;GO:0005739;	NA
HORVU.MOREX.r3.1HG0016460	NA	NA	NA	NA	NA	NA	NA	NA	NA	NA	NA	NA	NA	NA	NA	Dynein assembly factor 1, axonemal	NA	NA
HORVU.MOREX.r3.1HG0016470	NA	NA	NA	NA	NA	NA	NA	NA	NA	NA	NA	NA	NA	NA	NA	HAT transposon superfamily	NA	NA
HORVU.MOREX.r3.1HG0016480	-0.762	0.537	FALSE	0.173	0.978	FALSE	0.856	0.66	FALSE	0.264	0.899	FALSE	0.124	0.859	FALSE	Leucine-rich repeat receptor-like protein kinase family protein	GO:0016020;GO:0016301;GO:0016310;GO:0071944;GO:0009755;GO:0038023;GO:0050832;	NA
HORVU.MOREX.r3.1HG0016490	NA	NA	NA	NA	NA	NA	NA	NA	NA	NA	NA	NA	NA	NA	NA	Retrotransposon protein, putative, unclassified, expressed		NA
HORVU.MOREX.r3.1HG0016500	0.084	0.986	FALSE	0.179	0.953	FALSE	0.011	0.996	FALSE	0.204	0.676	FALSE	0.109	0.498	FALSE	Leucine-rich repeat receptor-like kinase	NA	NA
HORVU.MOREX.r3.1HG0016510	-1.053	0.085	FALSE	-0.268	0.96	FALSE	0.284	0.93	FALSE	-0.287	0.908	FALSE	-0.342	0.41	FALSE	transmembrane protein, putative (DUF247)	NA	NA
HORVU.MOREX.r3.1HG0016530	NA	NA	NA	NA	NA	NA	1.215	NA	NA	NA	NA	NA	-0.203	NA	FALSE	GRIP-related ARF-binding domain-containing protein 1	GO:0016020;	NA
HORVU.MOREX.r3.1HG0016540	-1.027	NA	NA	-0.226	NA	FALSE	-0.312	NA	FALSE	-0.524	NA	FALSE	-0.502	NA	FALSE	Potassium voltage-gated channel subfamily S member 1	NA	NA
HORVU.MOREX.r3.1HG0016550	-1.251	0.835	FALSE	1.619	NA	NA	-1.908	0.514	FALSE	-0.688	NA	NA	-0.645	0.651	FALSE	transmembrane protein, putative (DUF247)	NA	NA
HORVU.MOREX.r3.1HG0016560	0.026	0.997	FALSE	0.056	0.991	FALSE	0.25	0.9	FALSE	-0.088	0.954	FALSE	0.046	0.892	FALSE	Beta-carotene isomerase d27, chloroplastic	GO:0005506;GO:0016020;GO:0016853;	NA
HORVU.MOREX.r3.1HG0016570	NA	NA	NA	NA	NA	NA	NA	NA	NA	NA	NA	NA	NA	NA	NA	HAT family dimerisation domain containing protein	GO:0046983;	NA
HORVU.MOREX.r3.1HG0016580	NA	NA	NA	NA	NA	NA	NA	NA	NA	-0.714	NA	NA	-0.203	NA	FALSE	tRNA pseudouridine synthase A	NA	NA
HORVU.MOREX.r3.1HG0016590	-0.329	0.948	FALSE	0.393	0.914	FALSE	0.159	0.973	FALSE	0.251	0.857	FALSE	0.111	0.815	FALSE	Protein BIG GRAIN 1-like	NA	NA
HORVU.MOREX.r3.1HG0016600	NA	NA	NA	NA	NA	NA	NA	NA	NA	NA	NA	NA	NA	NA	NA	Cysteine-rich receptor-like protein kinase 10	NA	NA
HORVU.MOREX.r3.1HG0016610	-1.156	NA	NA	NA	NA	NA	NA	NA	NA	NA	NA	NA	-0.203	NA	FALSE	3-oxoacyl-[acyl-carrier-protein] synthase 3	NA	NA
HORVU.MOREX.r3.1HG0016620	NA	NA	NA	NA	NA	NA	NA	NA	NA	NA	NA	NA	NA	NA	NA	Pentatricopeptide repeat superfamily protein, putative		NA
HORVU.MOREX.r3.1HG0016630	0.448	0.919	FALSE	0.372	0.961	FALSE	0.004	0.999	FALSE	-0.059	0.982	FALSE	0.17	0.686	FALSE	Zinc knuckle family protein, expressed	NA	NA
HORVU.MOREX.r3.1HG0016640	0.551	NA	FALSE	0.687	NA	NA	0.232	NA	FALSE	1.471	NA	NA	0.665	0.74	FALSE	Retrotransposon protein, putative, unclassified	GO:0006281;GO:0004518;GO:0003677;	NA
HORVU.MOREX.r3.1HG0016650	-0.28	0.981	FALSE	0.907	0.691	FALSE	0.843	0.662	FALSE	0.408	0.829	FALSE	0.443	0.252	FALSE	Retrotransposon protein, putative, unclassified		NA
HORVU.MOREX.r3.1HG0016660	1.602	NA	NA	-1.06	NA	NA	3.165	NA	NA	NA	NA	NA	1.075	NA	NA	F-box protein		NA
HORVU.MOREX.r3.1HG0016670	-0.228	NA	FALSE	-1.636	NA	NA	0.314	NA	FALSE	2.513	NA	NA	0.096	0.964	FALSE	Methionine aminopeptidase 2	NA	NA
HORVU.MOREX.r3.1HG0016680	NA	NA	NA	NA	NA	NA	NA	NA	NA	NA	NA	NA	NA	NA	NA	protein kinase family protein	NA	NA
HORVU.MOREX.r3.1HG0016690	NA	NA	NA	0.863	NA	NA	3.474	NA	NA	NA	NA	NA	1.188	NA	NA	AT hook motif-containing protein, putative, expressed	NA	NA
HORVU.MOREX.r3.1HG0016700	NA	NA	NA	NA	NA	NA	NA	NA	NA	NA	NA	NA	NA	NA	NA	Alkane 1-monooxygenase	NA	NA
HORVU.MOREX.r3.1HG0016710	-1.187	0.607	FALSE	0.374	0.955	FALSE	0.233	0.982	FALSE	2.373	NA	NA	0.238	0.865	FALSE	Annexin	GO:0005544;GO:0006950;GO:0005737;GO:0009846;GO:0005509;GO:0009860;GO:0009555;GO:0051015;GO:0009639;GO:0009415;GO:0009266;	NA
HORVU.MOREX.r3.1HG0016720	-2.77	NA	NA	NA	NA	NA	NA	NA	NA	NA	NA	NA	-0.694	NA	NA	Retrotransposon protein, putative, unclassified	NA	NA
HORVU.MOREX.r3.1HG0016730	-0.195	0.969	FALSE	0.48	0.706	FALSE	0.225	0.919	FALSE	0.288	0.748	FALSE	0.192	0.352	FALSE	Exostosin-like	GO:0006486;GO:0005794;GO:0016757;GO:0098588;GO:0031984;	NA
HORVU.MOREX.r3.1HG0016740	0.037	0.99	FALSE	-0.049	0.976	FALSE	-0.161	0.707	FALSE	0.068	0.843	FALSE	-0.041	0.659	FALSE	G-patch domain containing protein	GO:0005634;GO:0003676;GO:0005737;	NA
HORVU.MOREX.r3.1HG0016750	0.112	0.986	FALSE	0.026	0.996	FALSE	0.451	0.654	FALSE	-0.469	0.635	FALSE	0.024	0.959	FALSE	Nuclear pore complex-interacting protein family member B3	NA	NA
HORVU.MOREX.r3.1HG0016760	-0.092	0.97	FALSE	-0.118	0.938	FALSE	-0.003	0.998	FALSE	-0.195	0.683	FALSE	-0.115	0.36	FALSE	Transmembrane protein, putative	GO:0016020;	NA
HORVU.MOREX.r3.1HG0016770	-0.432	0.902	FALSE	-0.079	0.991	FALSE	-0.078	0.986	FALSE	-0.407	0.683	FALSE	-0.272	0.28	FALSE	Pentatricopeptide repeat-containing protein	GO:0000963;GO:0005739;GO:0003729;GO:0008380;GO:0008168;GO:0071203;GO:0032259;	NA
HORVU.MOREX.r3.1HG0016780	1.489	NA	NA	NA	NA	NA	1.215	NA	NA	1.603	NA	NA	1.051	NA	NA	with no lysine (K) kinase 2	NA	NA
HORVU.MOREX.r3.1HG0016790	0.197	0.566	FALSE	-0.033	0.985	FALSE	0.269	0.716	FALSE	-0.187	0.304	FALSE	0.047	0.829	FALSE	Long-Chain Acyl-CoA Synthetase	GO:0016207;GO:0009698;GO:0005783;GO:0106290;GO:0001676;GO:0004467;GO:0016020;GO:0005524;GO:0010025;GO:0010143;	NA
HORVU.MOREX.r3.1HG0016800	-0.735	NA	NA	-0.538	NA	FALSE	1.022	NA	NA	0.339	NA	FALSE	-0.068	NA	FALSE	Multiple epidermal growth factor-like domains protein 10	NA	NA
HORVU.MOREX.r3.1HG0016810	-0.026	0.993	FALSE	-0.003	0.999	FALSE	-0.033	0.981	FALSE	0.048	0.889	FALSE	-0.018	0.861	FALSE	Agenet domain-containing protein		NA
HORVU.MOREX.r3.1HG0016820	-0.232	0.938	FALSE	0.129	0.975	FALSE	0.092	0.972	FALSE	0.032	0.982	FALSE	-0.007	0.983	FALSE	F-box/FBD/LRR-repeat protein	GO:0016020;	NA
HORVU.MOREX.r3.1HG0016830	NA	NA	NA	NA	NA	NA	NA	NA	NA	NA	NA	NA	NA	NA	NA	arginine N-methyltransferase, putative (DUF688)		NA
HORVU.MOREX.r3.1HG0016840	NA	NA	NA	NA	NA	NA	NA	NA	NA	NA	NA	NA	NA	NA	NA	NAC (No Apical Meristem) domain transcriptional regulator superfamily protein	NA	NA
HORVU.MOREX.r3.1HG0016850	0.107	0.972	FALSE	0.337	0.391	FALSE	0.223	0.768	FALSE	-0.133	0.821	FALSE	0.123	0.363	FALSE	FBD-associated F-box protein		NA
HORVU.MOREX.r3.1HG0016860	0.198	0.992	FALSE	-0.495	0.976	FALSE	-0.548	0.932	FALSE	0.436	0.882	FALSE	-0.077	0.939	FALSE	Transposon Ty3-G Gag-Pol polyprotein	NA	NA
HORVU.MOREX.r3.1HG0016870	-0.397	NA	FALSE	NA	NA	NA	-0.674	NA	NA	-0.568	NA	FALSE	-0.453	NA	FALSE	Transposon Ty3-I Gag-Pol polyprotein	NA	NA
HORVU.MOREX.r3.1HG0016880	0.198	0.993	FALSE	1.243	0.841	FALSE	-0.285	0.971	FALSE	1.113	NA	NA	0.451	0.564	FALSE	5-hydroxytryptamine receptor	NA	NA
HORVU.MOREX.r3.1HG0016890	NA	NA	NA	NA	NA	NA	NA	NA	NA	NA	NA	NA	NA	NA	NA	Dihydrosphingosine 1-phosphate phosphatase	NA	NA
HORVU.MOREX.r3.1HG0016900	NA	NA	NA	NA	NA	NA	NA	NA	NA	NA	NA	NA	NA	NA	NA	golgin Putative 5	GO:0016020;	NA
HORVU.MOREX.r3.1HG0016910	0.178	0.798	FALSE	0.194	0.762	FALSE	-0.144	0.757	FALSE	0.137	0.544	FALSE	0.076	0.544	FALSE	Formin-like protein	GO:0004721;GO:0016020;	NA
HORVU.MOREX.r3.1HG0016920	0.837	0.905	FALSE	1.714	0.44	FALSE	1.832	0.357	FALSE	0.182	0.973	FALSE	1.117	0.02	TRUE	Retrovirus-related Pol polyprotein from transposon TNT 1-94	GO:0003964;GO:0006278;GO:0005739;GO:0006974;GO:0016020;	3B
HORVU.MOREX.r3.1HG0016930	NA	NA	NA	-3.038	NA	NA	NA	NA	NA	1.783	NA	NA	-0.432	NA	FALSE	Retrovirus-related Pol polyprotein from transposon TNT 1-94	GO:0008270;GO:0003676;	NA
HORVU.MOREX.r3.1HG0016940	0.134	0.963	FALSE	-0.092	0.971	FALSE	0.228	0.671	FALSE	0.044	0.955	FALSE	0.063	0.701	FALSE	Phosphate translocator	GO:0015605;GO:0031969;GO:0015748;GO:0015718;GO:0046943;GO:1905039;GO:0015297;GO:0005794;GO:0008643;	NA
HORVU.MOREX.r3.1HG0016950	0.179	0.816	FALSE	0.143	0.866	FALSE	0.114	0.908	FALSE	0.095	0.806	FALSE	0.119	0.097	FALSE	O-fucosyltransferase family protein	GO:0006004;GO:0016740;GO:0005737;GO:0016020;GO:0010197;GO:0048868;	NA
HORVU.MOREX.r3.1HG0016960	-0.372	0.931	FALSE	-0.28	0.967	FALSE	0.101	0.981	FALSE	-0.82	0.281	FALSE	-0.365	0.207	FALSE	NADH-quinone oxidoreductase subunit B	NA	NA
HORVU.MOREX.r3.1HG0016970	NA	NA	NA	NA	NA	NA	NA	NA	NA	NA	NA	NA	NA	NA	NA	kinesin-like protein	GO:0016020;	NA
HORVU.MOREX.r3.1HG0016980	NA	NA	NA	0.863	NA	NA	NA	NA	NA	NA	NA	NA	0.278	NA	FALSE	Initiation-control protein YabA	NA	NA
HORVU.MOREX.r3.1HG0016990	0.12	NA	FALSE	0.137	NA	FALSE	0.527	0.96	FALSE	1.778	NA	NA	0.534	0.629	FALSE	Transposable element protein, putative, Retrotrans_gag	NA	NA
HORVU.MOREX.r3.1HG0017000	1.681	NA	NA	-3.044	NA	NA	-1.555	NA	NA	-4.083	NA	NA	-1.647	0.258	FALSE	Gag-Pol polyprotein	GO:0003964;GO:0006278;	NA
HORVU.MOREX.r3.1HG0017010	0.038	NA	FALSE	-1.784	NA	NA	-1.729	NA	NA	-1.686	NA	NA	-1.346	NA	NA	Retrovirus-related Pol polyprotein from transposon opus	GO:0003964;GO:0006278;GO:0003676;	NA
HORVU.MOREX.r3.1HG0017020	-1.248	NA	NA	2.114	NA	NA	-3.192	NA	NA	-0.688	NA	NA	-0.847	NA	NA	Pol polyprotein	GO:0015074;GO:0003676;GO:0004523;GO:0016779;GO:0090502;	NA
HORVU.MOREX.r3.1HG0017030	NA	NA	NA	NA	NA	NA	NA	NA	NA	NA	NA	NA	NA	NA	NA	Gag-pol polyprotein	GO:0008270;GO:0003676;	NA
HORVU.MOREX.r3.1HG0017040	NA	NA	NA	NA	NA	NA	NA	NA	NA	NA	NA	NA	NA	NA	NA	NAC (No Apical Meristem) domain transcriptional regulator superfamily protein	NA	NA
HORVU.MOREX.r3.1HG0017050	0.122	0.995	FALSE	-2.778	0.024	TRUE	-1.184	0.672	FALSE	-0.714	NA	NA	-1.178	0.121	FALSE	MYB transcription factor	GO:0043565;GO:0005634;GO:0006355;GO:0003700;GO:0003824;	1A
HORVU.MOREX.r3.1HG0017060	NA	NA	NA	NA	NA	NA	NA	NA	NA	NA	NA	NA	NA	NA	NA	protein kinase family protein	NA	NA
HORVU.MOREX.r3.1HG0017070	-0.004	0.998	FALSE	-0.052	0.982	FALSE	-0.11	0.908	FALSE	-0.271	0.368	FALSE	-0.116	0.108	FALSE	Nitrogen regulatory protein P-II-like protein	GO:0006808;GO:0030234;GO:0005829;GO:0009507;GO:0000287;GO:0005524;GO:0009718;GO:0009744;GO:0042304;GO:0009416;	NA
HORVU.MOREX.r3.1HG0017080	0.259	0.852	FALSE	0.273	0.748	FALSE	0.131	0.929	FALSE	0.002	0.998	FALSE	0.151	0.207	FALSE	Regulator of chromosome condensation (RCC1) family protein	GO:0061630;GO:0006511;GO:0005737;GO:0016567;	NA
HORVU.MOREX.r3.1HG0017090	NA	NA	NA	NA	NA	NA	NA	NA	NA	NA	NA	NA	NA	NA	NA	Disease resistance protein (TIR-NBS-LRR class) family	GO:0008124;GO:0006729;	NA
HORVU.MOREX.r3.1HG0017100	NA	NA	NA	-3.038	NA	NA	NA	NA	NA	1.21	NA	NA	-0.554	NA	FALSE	GDSL esterase/lipase	GO:0016788;GO:0016020;GO:0008152;GO:0004560;	NA
HORVU.MOREX.r3.1HG0017110	-0.018	0.996	FALSE	-0.072	0.966	FALSE	0.002	0.999	FALSE	-0.172	0.521	FALSE	-0.077	0.419	FALSE	Protein kinase	GO:0004674;GO:0006468;GO:0005737;GO:0005524;GO:0007165;GO:0106310;	NA
HORVU.MOREX.r3.1HG0017120	0.622	NA	NA	-2.748	NA	NA	-4.16	NA	NA	-2.914	NA	NA	-2.081	0.084	FALSE	gamma-irradiation and mitomycin c induced 1	NA	NA
HORVU.MOREX.r3.1HG0017130	0.217	0.804	FALSE	0.134	0.935	FALSE	-0.169	0.874	FALSE	0.322	0.24	FALSE	0.112	0.433	FALSE	Ankyrin repeat-containing protein	NA	NA
HORVU.MOREX.r3.1HG0017140	NA	NA	NA	NA	NA	NA	NA	NA	NA	NA	NA	NA	NA	NA	NA	Per1-like family protein		NA
HORVU.MOREX.r3.1HG0017150	-0.057	0.996	FALSE	-0.177	0.978	FALSE	-0.159	0.96	FALSE	-0.407	0.736	FALSE	-0.207	0.464	FALSE	transmembrane protein, putative (DUF594)	NA	NA
HORVU.MOREX.r3.1HG0017160	NA	NA	NA	NA	NA	NA	NA	NA	NA	NA	NA	NA	NA	NA	NA	Retrotransposon protein, putative, unclassified		NA
HORVU.MOREX.r3.1HG0017170	NA	NA	NA	0.863	NA	NA	NA	NA	NA	NA	NA	NA	0.278	NA	FALSE	no-apical-meristem-associated carboxy-terminal domain protein		NA
HORVU.MOREX.r3.1HG0017180	NA	NA	NA	NA	NA	NA	NA	NA	NA	NA	NA	NA	NA	NA	NA	LINE-1 reverse transcriptase		NA
HORVU.MOREX.r3.1HG0017190	2.477	NA	NA	NA	NA	NA	NA	NA	NA	NA	NA	NA	0.766	NA	NA	mechanosensitive channel of small conductance-like 9	NA	NA
HORVU.MOREX.r3.1HG0017200	NA	NA	NA	NA	NA	NA	NA	NA	NA	NA	NA	NA	NA	NA	NA	ARM repeat superfamily protein	NA	NA
HORVU.MOREX.r3.1HG0017210	0.447	0.934	FALSE	1.308	0.513	FALSE	-0.595	0.886	FALSE	-0.444	0.819	FALSE	0.156	0.846	FALSE	Retrovirus-related Pol polyprotein from transposon TNT 1-94	NA	NA
HORVU.MOREX.r3.1HG0017220	-0.048	0.997	FALSE	0.386	0.982	FALSE	-0.494	0.92	FALSE	-0.237	0.946	FALSE	-0.128	0.918	FALSE	Retrotransposon protein, putative, Ty1-copia subclass		NA
HORVU.MOREX.r3.1HG0017230	0.053	0.996	FALSE	0.519	0.831	FALSE	-0.802	0.358	FALSE	0.328	0.803	FALSE	0.01	0.99	FALSE	Retrotransposon protein, putative, Ty1-copia subclass	GO:0015074;GO:0008270;GO:0003676;	NA
HORVU.MOREX.r3.1HG0017240	-0.129	0.934	FALSE	0.01	0.996	FALSE	-0.091	0.946	FALSE	-0.212	0.468	FALSE	-0.119	0.234	FALSE	Protein phosphatase 2C-like protein	GO:0004722;GO:0006470;GO:0043169;	NA
HORVU.MOREX.r3.1HG0017250	0.087	0.963	FALSE	-0.059	0.979	FALSE	-0.176	0.712	FALSE	-0.01	0.991	FALSE	-0.054	0.613	FALSE	RNA polymerase II subunit B1 CTD phosphatase RPAP2, putative	GO:0008420;GO:0006357;GO:0005634;GO:0043175;GO:0005829;GO:0016020;GO:0017018;GO:0046872;GO:0030154;GO:0016985;	NA
HORVU.MOREX.r3.1HG0017260	NA	NA	NA	NA	NA	NA	NA	NA	NA	NA	NA	NA	NA	NA	NA	Aspartate--tRNA ligase	NA	NA
HORVU.MOREX.r3.1HG0017270	0.365	0.985	FALSE	-0.288	0.982	FALSE	-0.217	0.975	FALSE	-0.871	0.468	FALSE	-0.334	0.577	FALSE	Retrovirus-related Pol polyprotein from transposon TNT 1-94	NA	NA
HORVU.MOREX.r3.1HG0017280	-0.891	0	TRUE	-0.717	0.005	TRUE	0.021	0.996	FALSE	-0.447	0.279	FALSE	-0.524	0.006	FALSE	Peroxidase	GO:0042744;GO:0140825;GO:0005576;GO:0009505;GO:0006979;GO:0098869;GO:0020037;GO:0046872;	1A
HORVU.MOREX.r3.1HG0017290	0.768	NA	NA	NA	NA	NA	NA	NA	NA	NA	NA	NA	0.278	NA	FALSE	NA	NA	NA
HORVU.MOREX.r3.1HG0017300	NA	NA	NA	NA	NA	NA	NA	NA	NA	NA	NA	NA	NA	NA	NA	Werner Syndrome-like exonuclease	GO:0008408;GO:0006139;GO:0003676;	NA
HORVU.MOREX.r3.1HG0017310	0.234	0.532	FALSE	0.181	0.698	FALSE	-0.186	0.885	FALSE	0.286	0.187	FALSE	0.114	0.53	FALSE	Auxin influx transporter	GO:0006865;GO:0005886;GO:0015171;GO:0015293;GO:1905039;GO:0010588;GO:0048829;GO:0009734;	NA
HORVU.MOREX.r3.1HG0017320	NA	NA	NA	NA	NA	NA	NA	NA	NA	NA	NA	NA	NA	NA	NA	Retrotransposon protein, putative, unclassified	NA	NA
HORVU.MOREX.r3.1HG0017330	NA	NA	NA	NA	NA	NA	NA	NA	NA	NA	NA	NA	NA	NA	NA	golgin Putative 5	GO:0016020;	NA
HORVU.MOREX.r3.1HG0017340	3.601	NA	NA	4.613	NA	NA	1.708	0.747	FALSE	-0.626	0.85	FALSE	2.114	0.088	FALSE	Protein FAR1-RELATED SEQUENCE 5	NA	NA
HORVU.MOREX.r3.1HG0017350	-2.18	NA	NA	0.863	NA	NA	0.625	NA	NA	NA	NA	NA	-0.067	NA	FALSE	Peroxidase	GO:0042744;GO:0140825;GO:0005576;GO:0009505;GO:0006979;GO:0098869;GO:0020037;GO:0046872;	NA
HORVU.MOREX.r3.1HG0017360	NA	NA	NA	NA	NA	NA	NA	NA	NA	NA	NA	NA	NA	NA	NA	Heat shock factor protein 1	NA	NA
HORVU.MOREX.r3.1HG0017370	NA	NA	NA	NA	NA	NA	NA	NA	NA	NA	NA	NA	NA	NA	NA	Peroxidase	GO:0042744;GO:0140825;GO:0005576;GO:0009505;GO:0006979;GO:0098869;GO:0020037;GO:0046872;	NA
HORVU.MOREX.r3.1HG0017380	NA	NA	NA	-2.14	NA	NA	-0.709	NA	NA	-0.714	NA	NA	-0.946	NA	NA	Pectate lyase	NA	NA
HORVU.MOREX.r3.1HG0017390	NA	NA	NA	NA	NA	NA	NA	NA	NA	NA	NA	NA	NA	NA	NA	P-loop containing nucleoside triphosphate hydrolases superfamily protein	NA	NA
HORVU.MOREX.r3.1HG0017400	NA	NA	NA	NA	NA	NA	NA	NA	NA	NA	NA	NA	NA	NA	NA	Potassium-transporting ATPase ATP-binding subunit	NA	NA
HORVU.MOREX.r3.1HG0017410	-0.081	0.997	FALSE	-1.461	0.833	FALSE	1.483	0.758	FALSE	NA	NA	NA	-0.019	0.995	FALSE	Peroxidase	GO:0042744;GO:0140825;GO:0005576;GO:0009505;GO:0006979;GO:0098869;GO:0020037;GO:0016020;GO:0046872;	NA
HORVU.MOREX.r3.1HG0017420	NA	NA	NA	-3.096	NA	NA	-0.709	NA	NA	NA	NA	NA	-1.036	NA	NA	Peroxidase	GO:0042744;GO:0140825;GO:0005576;GO:0009505;GO:0006979;GO:0098869;GO:0020037;GO:0016020;GO:0046872;	NA
HORVU.MOREX.r3.1HG0017430	NA	NA	NA	NA	NA	NA	NA	NA	NA	NA	NA	NA	NA	NA	NA	Peroxidase	GO:0042744;GO:0140825;GO:0005576;GO:0009505;GO:0006979;GO:0098869;GO:0020037;GO:0016020;GO:0046872;	NA
HORVU.MOREX.r3.1HG0017440	0.043	0.993	FALSE	0.054	0.982	FALSE	0.017	0.993	FALSE	0.006	0.996	FALSE	0.014	0.946	FALSE	phosphoribosylformylglycinamidine synthase	GO:0016020;	NA
HORVU.MOREX.r3.1HG0017450	NA	NA	NA	NA	NA	NA	NA	NA	NA	NA	NA	NA	NA	NA	NA	Solute carrier family 22 member 12	NA	NA
HORVU.MOREX.r3.1HG0017460	-1.146	NA	NA	-0.549	NA	FALSE	-2.923	NA	NA	NA	NA	NA	-1.156	NA	NA	Peroxidase	GO:0042744;GO:0140825;GO:0005576;GO:0009505;GO:0006979;GO:0098869;GO:0020037;GO:0016020;GO:0046872;	NA
HORVU.MOREX.r3.1HG0017470	NA	NA	NA	NA	NA	NA	NA	NA	NA	NA	NA	NA	NA	NA	NA	Transposon protein, putative, Pong sub-class	NA	NA
HORVU.MOREX.r3.1HG0017480	NA	NA	NA	NA	NA	NA	NA	NA	NA	NA	NA	NA	NA	NA	NA	Peroxidase	GO:0042744;GO:0140825;GO:0005576;GO:0009505;GO:0006979;GO:0098869;GO:0020037;GO:0016020;GO:0046872;	NA
HORVU.MOREX.r3.1HG0017490	0.688	NA	NA	0.863	NA	NA	NA	NA	NA	-0.714	NA	NA	0.261	NA	FALSE	Auxin response factor	NA	NA
HORVU.MOREX.r3.1HG0017500	NA	NA	NA	NA	NA	NA	NA	NA	NA	NA	NA	NA	NA	NA	NA	Transcription elongation factor (TFIIS) family protein	GO:0005634;	NA
HORVU.MOREX.r3.1HG0017510	NA	NA	NA	NA	NA	NA	NA	NA	NA	NA	NA	NA	NA	NA	NA	Zinc finger MYM-type protein 5	GO:0046983;GO:0016020;	NA
HORVU.MOREX.r3.1HG0017520	NA	NA	NA	-2.053	NA	NA	NA	NA	NA	-1.528	NA	NA	-0.908	NA	NA	Transcription elongation factor (TFIIS) family protein	GO:0005634;	NA
HORVU.MOREX.r3.1HG0017540	-1.092	NA	NA	0.035	NA	FALSE	-2.202	NA	NA	-3.138	NA	NA	-1.477	0.324	FALSE	AP2/B3-like transcriptional factor family protein, putative	NA	NA
HORVU.MOREX.r3.1HG0017550	-1.929	NA	NA	-1.924	NA	NA	1.171	NA	NA	-2.571	NA	NA	-1.493	NA	NA	alpha/beta-Hydrolases superfamily protein	NA	NA
HORVU.MOREX.r3.1HG0017560	NA	NA	NA	NA	NA	NA	NA	NA	NA	NA	NA	NA	NA	NA	NA	NAC (No Apical Meristem) domain transcriptional regulator superfamily protein	NA	NA
HORVU.MOREX.r3.1HG0017570	NA	NA	NA	NA	NA	NA	NA	NA	NA	NA	NA	NA	NA	NA	NA	Coiled-coil domain-containing protein SCD2	GO:0016020;	NA
HORVU.MOREX.r3.1HG0017580	NA	NA	NA	NA	NA	NA	NA	NA	NA	NA	NA	NA	NA	NA	NA	zinc finger MYM-type-like protein	NA	NA
HORVU.MOREX.r3.1HG0017590	NA	NA	NA	NA	NA	NA	NA	NA	NA	NA	NA	NA	NA	NA	NA	Glutamate--tRNA ligase	NA	NA
HORVU.MOREX.r3.1HG0017600	NA	NA	NA	NA	NA	NA	NA	NA	NA	NA	NA	NA	NA	NA	NA	Divalent metal cation transporter MntH	NA	NA
HORVU.MOREX.r3.1HG0017610	NA	NA	NA	NA	NA	NA	NA	NA	NA	NA	NA	NA	NA	NA	NA	Homer protein homolog 1	GO:0016020;	NA
HORVU.MOREX.r3.1HG0017620	-4.003	0	TRUE	-0.944	0.877	FALSE	-1.629	0.376	FALSE	NA	NA	NA	-1.967	0.001	TRUE	Peroxidase	GO:0042744;GO:0140825;GO:0005576;GO:0009505;GO:0006979;GO:0098869;GO:0020037;GO:0016020;GO:0046872;	1A
HORVU.MOREX.r3.1HG0017630	-1.416	NA	NA	-2.034	NA	NA	2.105	NA	NA	-0.826	NA	NA	-0.681	NA	NA	zinc finger MYM-type-like protein	GO:0046983;	NA
HORVU.MOREX.r3.1HG0017640	NA	NA	NA	NA	NA	NA	NA	NA	NA	NA	NA	NA	NA	NA	NA	Retrovirus-related Pol polyprotein from transposon TNT 1-94	NA	NA
HORVU.MOREX.r3.1HG0017650	NA	NA	NA	NA	NA	NA	NA	NA	NA	NA	NA	NA	NA	NA	NA	pre-mRNA-processing protein 40A	NA	NA
HORVU.MOREX.r3.1HG0017660	NA	NA	NA	-1.06	NA	NA	NA	NA	NA	NA	NA	NA	-0.203	NA	FALSE	Werner Syndrome-like exonuclease	GO:0008408;GO:0006139;GO:0003676;	NA
HORVU.MOREX.r3.1HG0017670	-0.395	0.58	FALSE	0.097	0.978	FALSE	0.208	0.878	FALSE	0.078	0.941	FALSE	-0.012	0.973	FALSE	basic helix-loop-helix (bHLH) DNA-binding superfamily protein	GO:0009960;GO:0046983;GO:0003700;GO:0006355;	NA
HORVU.MOREX.r3.1HG0017680	NA	NA	NA	NA	NA	NA	NA	NA	NA	NA	NA	NA	NA	NA	NA	zinc finger MYM-type-like protein	NA	NA
HORVU.MOREX.r3.1HG0017690	NA	NA	NA	NA	NA	NA	NA	NA	NA	NA	NA	NA	NA	NA	NA	Zinc finger MYM-type-like protein	NA	NA
HORVU.MOREX.r3.1HG0017700	2.388	NA	NA	NA	NA	NA	1.215	NA	NA	NA	NA	NA	0.963	NA	NA	Lecithin-cholesterol acyltransferase-like 1	GO:0008374;GO:0006629;GO:0016020;GO:0102545;GO:0004622;	NA
HORVU.MOREX.r3.1HG0017710	-2.77	NA	NA	2.192	NA	NA	0.253	NA	FALSE	-1.63	NA	NA	-0.487	NA	FALSE	Retrovirus-related Pol polyprotein from transposon TNT 1-94	GO:0008270;GO:0003676;	NA
HORVU.MOREX.r3.1HG0017720	0.114	0.953	FALSE	0.008	0.996	FALSE	0.456	0.094	FALSE	-0.328	0.22	FALSE	0.049	0.855	FALSE	Glutathione S-transferase	GO:0004364;GO:0009636;GO:0005737;GO:0043295;GO:0006749;	NA
HORVU.MOREX.r3.1HG0017730	-0.019	0.997	FALSE	0.18	0.976	FALSE	0.27	0.898	FALSE	-0.005	0.998	FALSE	0.09	0.794	FALSE	Protein ROOT PRIMORDIUM DEFECTIVE 1	GO:0003723;GO:0016787;	NA
HORVU.MOREX.r3.1HG0017740	NA	NA	NA	NA	NA	NA	NA	NA	NA	NA	NA	NA	NA	NA	NA	calpain-type cysteine protease family	NA	NA
HORVU.MOREX.r3.1HG0017750	-0.068	0.97	FALSE	-0.416	0.238	FALSE	0.023	0.991	FALSE	-0.415	0.028	FALSE	-0.233	0.12	FALSE	Kinase family protein	GO:0004674;GO:0006468;GO:0016020;GO:0005524;	NA
HORVU.MOREX.r3.1HG0017760	0.24	0.891	FALSE	-0.078	0.978	FALSE	-0.059	0.971	FALSE	-0.056	0.94	FALSE	-0.011	0.963	FALSE	myosin heavy chain, cardiac protein	GO:0017018;GO:0006413;GO:0016020;GO:0003743;	NA
HORVU.MOREX.r3.1HG0017770	-0.441	0.106	FALSE	0.142	0.882	FALSE	0.785	0	TRUE	0.102	0.815	FALSE	0.132	0.557	FALSE	Germin-like protein 1	GO:0048046;GO:0030145;GO:2000280;GO:0010497;GO:0009506;GO:0016491;GO:0000326;GO:0005783;GO:0016020;	1B
HORVU.MOREX.r3.1HG0017780	2.727	NA	NA	1.614	NA	NA	2.003	NA	NA	2.331	NA	NA	2.166	NA	NA	Lectin-domain containing receptor kinase A4.3		NA
HORVU.MOREX.r3.1HG0017790	NA	NA	NA	NA	NA	NA	NA	NA	NA	NA	NA	NA	NA	NA	NA	F-box domain containing protein, expressed	GO:0016020;	NA
HORVU.MOREX.r3.1HG0017800	2.939	NA	NA	-2.073	NA	NA	1.136	NA	NA	-0.412	NA	FALSE	0.382	NA	FALSE	Multivesicular body subunit 12A	NA	NA
HORVU.MOREX.r3.1HG0017810	2.477	NA	NA	1.464	NA	NA	1.215	NA	NA	0.366	NA	FALSE	1.412	NA	NA	Retrovirus-related Pol polyprotein from transposon TNT 1-94		NA
HORVU.MOREX.r3.1HG0017820	-1.156	NA	NA	NA	NA	NA	NA	NA	NA	NA	NA	NA	-0.203	NA	FALSE	Alpha-amylase inhibiotr AI-Pa1L	NA	NA
HORVU.MOREX.r3.1HG0017830	NA	NA	NA	NA	NA	NA	NA	NA	NA	NA	NA	NA	NA	NA	NA	NA	NA	NA
HORVU.MOREX.r3.1HG0017840	NA	NA	NA	NA	NA	NA	NA	NA	NA	NA	NA	NA	NA	NA	NA	Werner Syndrome-like exonuclease	NA	NA
HORVU.MOREX.r3.1HG0017850	NA	NA	NA	NA	NA	NA	NA	NA	NA	NA	NA	NA	NA	NA	NA	ArfGap/RecO-like zinc finger domain-containing protein	GO:0016020;	NA
HORVU.MOREX.r3.1HG0017860	NA	NA	NA	NA	NA	NA	NA	NA	NA	NA	NA	NA	NA	NA	NA	Transposon protein, putative, mutator sub-class	NA	NA
HORVU.MOREX.r3.1HG0017870	0.141	0.957	FALSE	0.104	0.966	FALSE	0.291	0.617	FALSE	0.241	0.521	FALSE	0.18	0.101	FALSE	DNA binding protein, putative	GO:0046872;	NA
HORVU.MOREX.r3.1HG0017880	-0.042	0.99	FALSE	0.053	0.976	FALSE	-0.107	0.919	FALSE	0.067	0.84	FALSE	-0.022	0.866	FALSE	Zinc ion binding protein	GO:0008270;GO:0016020;	NA
HORVU.MOREX.r3.1HG0017890	0.144	0.92	FALSE	0.027	0.99	FALSE	0.169	0.826	FALSE	0.044	0.947	FALSE	0.081	0.421	FALSE	Peptide chain release factor 1	GO:0003747;GO:0006415;	NA
HORVU.MOREX.r3.1HG0017900	NA	NA	NA	NA	NA	NA	NA	NA	NA	NA	NA	NA	NA	NA	NA	Polynucleotidyl transferase, ribonuclease H-like superfamily protein	GO:0004523;GO:0090502;GO:0003676;	NA
HORVU.MOREX.r3.1HG0017910	0.242	NA	FALSE	-0.884	0.958	FALSE	-2.764	NA	NA	-0.329	NA	FALSE	-0.794	0.451	FALSE	Ubiquitinyl hydrolase 1	NA	NA
HORVU.MOREX.r3.1HG0017920	NA	NA	NA	NA	NA	NA	NA	NA	NA	NA	NA	NA	NA	NA	NA	Acyl-CoA thioesterase, putative		NA
HORVU.MOREX.r3.1HG0017930	-0.054	0.993	FALSE	-0.768	0.34	FALSE	-0.119	0.969	FALSE	0.1	0.962	FALSE	-0.226	0.553	FALSE	Non-specific serine/threonine protein kinase	GO:0004674;GO:0006468;GO:0106310;GO:0007165;GO:0005524;	NA
HORVU.MOREX.r3.1HG0017940	NA	NA	NA	-1.06	NA	NA	-1.674	NA	NA	-0.471	NA	FALSE	-0.876	NA	NA	FAR1-related sequence 10		NA
HORVU.MOREX.r3.1HG0017950	NA	NA	NA	NA	NA	NA	NA	NA	NA	NA	NA	NA	NA	NA	NA	NA	NA	NA
HORVU.MOREX.r3.1HG0017960	1.753	NA	NA	0.828	NA	NA	0.596	NA	NA	2.04	NA	NA	1.267	NA	NA	Serine/threonine protein phosphatase 7 long form isogeny	GO:0010073;	NA
HORVU.MOREX.r3.1HG0017970	NA	NA	NA	NA	NA	NA	NA	NA	NA	NA	NA	NA	NA	NA	NA	Retrotransposon protein, putative, Ty1-copia subclass	NA	NA
HORVU.MOREX.r3.1HG0017980	-0.412	0.303	FALSE	-1.439	0	TRUE	-0.882	0	TRUE	-1.591	0	TRUE	-1.09	0	TRUE	Non-specific serine/threonine protein kinase	GO:0004674;GO:0006468;GO:0106310;GO:0007165;GO:0005524;	1A
HORVU.MOREX.r3.1HG0017990	1.323	NA	NA	0.789	0.963	FALSE	-2.152	0.307	FALSE	0.674	NA	NA	0.138	0.929	FALSE	Voltage-dependent calcium channel subunit alpha-2/delta-2	NA	NA
HORVU.MOREX.r3.1HG0018000	NA	NA	NA	-2.053	NA	NA	NA	NA	NA	-2.171	NA	NA	-1.095	NA	NA	Triacylglycerol lipase SDP1		NA
HORVU.MOREX.r3.1HG0018010	-0.676	0.957	FALSE	0.622	0.961	FALSE	-0.022	0.999	FALSE	-1.942	NA	NA	-0.258	0.859	FALSE	NF-X1 type zinc finger family protein	NA	NA
HORVU.MOREX.r3.1HG0018020	-0.1	NA	FALSE	0.874	NA	NA	-0.452	0.967	FALSE	-3.547	NA	NA	-0.476	0.741	FALSE	Serine/threonine-protein kinase	NA	NA
HORVU.MOREX.r3.1HG0018030	0.643	NA	NA	2.552	NA	NA	-2.124	NA	NA	-0.52	NA	FALSE	0.107	NA	FALSE	phytochrome-associated protein 1	NA	NA
HORVU.MOREX.r3.1HG0018040	NA	NA	NA	-2.362	NA	NA	-3.124	NA	NA	2.09	NA	NA	-1.089	NA	NA	Transposon protein, putative, CACTA, En/Spm sub-class, expressed	GO:0032196;	NA
HORVU.MOREX.r3.1HG0018050	-0.891	0.144	FALSE	-0.248	0.945	FALSE	0.405	0.815	FALSE	-0.823	0.654	FALSE	-0.364	0.269	FALSE	3-N-debenzoyl-2-deoxytaxol N-benzoyltransferase	GO:0016747;GO:0009809;GO:0016020;	NA
HORVU.MOREX.r3.1HG0018060	NA	NA	NA	NA	NA	NA	NA	NA	NA	NA	NA	NA	NA	NA	NA	Crossover junction endodeoxyribonuclease RuvC	NA	NA
HORVU.MOREX.r3.1HG0018070	-1.303	0.252	FALSE	-0.932	0.508	FALSE	-1.189	0.324	FALSE	-0.212	0.916	FALSE	-0.899	0.001	TRUE	Protein kinase superfamily protein	NA	3A
HORVU.MOREX.r3.1HG0018080	1.797	NA	NA	2.431	NA	NA	NA	NA	NA	-1.686	NA	NA	0.754	NA	NA	DNA repair and recombination protein RAD54	NA	NA
HORVU.MOREX.r3.1HG0018090	0.478	NA	FALSE	1.836	NA	NA	-0.509	0.961	FALSE	1.671	NA	NA	0.758	0.459	FALSE	DNA repair and recombination protein RAD54	NA	NA
HORVU.MOREX.r3.1HG0018100	NA	NA	NA	1.842	NA	NA	-0.709	NA	NA	NA	NA	NA	0.278	NA	FALSE	20S proteasome beta subunit PBB2	NA	NA
HORVU.MOREX.r3.1HG0018110	-0.237	0.59	FALSE	-0.139	0.71	FALSE	-0.08	0.944	FALSE	-0.073	0.777	FALSE	-0.146	0.073	FALSE	ABC transporter B family protein	GO:0140359;GO:0055085;GO:0016020;GO:0016887;GO:0005524;	NA
HORVU.MOREX.r3.1HG0018120	1.489	NA	NA	0.86	NA	NA	-2.191	NA	NA	1.457	NA	NA	0.433	NA	FALSE	Retrovirus-related Pol polyprotein from transposon TNT 1-94	GO:0003676;	NA
HORVU.MOREX.r3.1HG0018130	-0.056	0.986	FALSE	-0.274	0.517	FALSE	-0.47	0.036	FALSE	-0.121	0.83	FALSE	-0.245	0.003	FALSE	Diacylglycerol acyltransferase	GO:0016746;	NA
HORVU.MOREX.r3.1HG0018140	NA	NA	NA	NA	NA	NA	NA	NA	NA	NA	NA	NA	NA	NA	NA	Protein kinase superfamily protein	NA	NA
HORVU.MOREX.r3.1HG0018150	NA	NA	NA	NA	NA	NA	NA	NA	NA	NA	NA	NA	NA	NA	NA	Reticulon-like protein	GO:0005789;GO:0071786;GO:0016301;GO:0009617;GO:0016310;GO:0071782;GO:0098562;	NA
HORVU.MOREX.r3.1HG0018160	NA	NA	NA	NA	NA	NA	NA	NA	NA	NA	NA	NA	NA	NA	NA	polyadenylate-binding protein 1-B-binding protein	GO:0016020;	NA
HORVU.MOREX.r3.1HG0018170	-0.117	0.996	FALSE	0.112	0.991	FALSE	0.299	0.948	FALSE	-0.56	0.77	FALSE	-0.074	0.932	FALSE	polyadenylate-binding protein 1-B-binding protein	GO:0016020;	NA
HORVU.MOREX.r3.1HG0018180	2.477	NA	NA	0.863	NA	NA	NA	NA	NA	NA	NA	NA	0.993	NA	NA	Retrotransposon protein, putative, Ty1-copia subclass	NA	NA
HORVU.MOREX.r3.1HG0018190	-0.035	0.993	FALSE	0.079	0.976	FALSE	-0.124	0.932	FALSE	-0.737	0.002	TRUE	-0.211	0.211	FALSE	Aspartic proteinase	GO:0004190;GO:0006629;GO:0005773;GO:0006508;	1B
HORVU.MOREX.r3.1HG0018200	0.258	0.959	FALSE	0.065	0.988	FALSE	-0.194	0.934	FALSE	0.208	0.863	FALSE	0.056	0.868	FALSE	Transmembrane protein, putative	GO:0016020;	NA
HORVU.MOREX.r3.1HG0018210	0.079	0.993	FALSE	0.196	0.976	FALSE	0.425	0.842	FALSE	-0.023	0.994	FALSE	0.15	0.67	FALSE	Thioesterase family protein	GO:0061522;GO:0042372;GO:0005777;GO:0005829;	NA
HORVU.MOREX.r3.1HG0018220	NA	NA	NA	NA	NA	NA	NA	NA	NA	NA	NA	NA	NA	NA	NA	Retrovirus-related Pol polyprotein from transposon TNT 1-94	GO:0003676;GO:0015074;	NA
HORVU.MOREX.r3.1HG0018230	NA	NA	NA	NA	NA	NA	NA	NA	NA	NA	NA	NA	NA	NA	NA	NACHT, LRR and PYD domains-containing protein 14	NA	NA
HORVU.MOREX.r3.1HG0018240	-1.658	0.643	FALSE	-1.582	0.705	FALSE	0.343	0.975	FALSE	-0.763	NA	NA	-0.975	0.21	FALSE	ATP synthase subunit beta	GO:0016020;	NA
HORVU.MOREX.r3.1HG0018250	2.477	NA	NA	-3.36	NA	NA	1.982	NA	NA	NA	NA	NA	0.685	NA	NA	Chitinase	GO:0004568;GO:0006032;GO:0016020;GO:0008061;GO:0016998;GO:0000272;GO:0006952;	NA
HORVU.MOREX.r3.1HG0018260	-0.516	0.037	FALSE	-1.032	0.111	FALSE	-0.694	0.011	TRUE	-1.751	0.003	TRUE	-1.005	0	TRUE	Low temperature and salt responsive protein	NA	1A
HORVU.MOREX.r3.1HG0018270	-0.007	0.997	FALSE	-0.016	0.994	FALSE	-0.019	0.991	FALSE	0.017	0.982	FALSE	-0.021	0.871	FALSE	Bushy growth protein	GO:0070603;GO:0006338;GO:0003712;GO:0000228;GO:1900461;GO:0006351;	NA
HORVU.MOREX.r3.1HG0018280	0.09	0.979	FALSE	0.306	0.495	FALSE	-0.213	0.745	FALSE	0.243	0.537	FALSE	0.092	0.531	FALSE	U-box domain-containing protein 1	NA	NA
HORVU.MOREX.r3.1HG0018290	0.531	0.911	FALSE	0.96	0.63	FALSE	-0.717	0.819	FALSE	0.426	0.862	FALSE	0.297	0.579	FALSE	Phosphoenolpyruvate carboxylase, putative	NA	NA
HORVU.MOREX.r3.1HG0018300	0.457	0.91	FALSE	0.746	0.719	FALSE	-0.17	0.968	FALSE	0.556	0.693	FALSE	0.374	0.256	FALSE	RNA helicase	NA	NA
HORVU.MOREX.r3.1HG0018310	0.084	0.996	FALSE	0.578	0.831	FALSE	-0.621	0.747	FALSE	0.119	0.963	FALSE	0.034	0.961	FALSE	Protein transport protein SEC31	NA	NA
HORVU.MOREX.r3.1HG0018320	NA	NA	NA	NA	NA	NA	NA	NA	NA	NA	NA	NA	NA	NA	NA	Telomere length regulation protein TEL2-like protein	NA	NA
HORVU.MOREX.r3.1HG0018330	-1.156	NA	NA	-1.321	NA	NA	-2.862	NA	NA	NA	NA	NA	-1.353	NA	NA	V-type proton ATPase 116 kDa subunit a isoform 1	NA	NA
HORVU.MOREX.r3.1HG0018340	-0.146	NA	FALSE	-1.955	NA	NA	-0.146	NA	FALSE	0.713	NA	NA	-0.36	0.828	FALSE	Gag-pol polyprotein-like protein	GO:0008270;GO:0003676;	NA
HORVU.MOREX.r3.1HG0018350	-0.882	0.92	FALSE	1.095	NA	NA	0.661	0.933	FALSE	-0.687	NA	NA	0.128	0.932	FALSE	Auxin-responsive protein	GO:0009734;GO:0005634;GO:0000976;GO:0042802;GO:0016020;GO:0006355;GO:0009630;GO:0048364;GO:0048367;	NA
HORVU.MOREX.r3.1HG0018360	NA	NA	NA	NA	NA	NA	NA	NA	NA	NA	NA	NA	NA	NA	NA	NAC (No Apical Meristem) domain transcriptional regulator superfamily protein	NA	NA
HORVU.MOREX.r3.1HG0018370	NA	NA	NA	NA	NA	NA	NA	NA	NA	NA	NA	NA	NA	NA	NA	Retrotransposon protein, putative, Ty1-copia subclass	NA	NA
HORVU.MOREX.r3.1HG0018380	-0.553	0.972	FALSE	-1.041	NA	NA	-0.761	NA	NA	-0.161	NA	FALSE	-0.614	0.58	FALSE	Retrotransposon protein, putative, Ty1-copia subclass	GO:0008270;GO:0003676;	NA
HORVU.MOREX.r3.1HG0018390	0.189	0.924	FALSE	0.136	0.749	FALSE	0.007	0.996	FALSE	0.005	0.996	FALSE	0.069	0.753	FALSE	Histone H4	GO:0000786;GO:0046982;GO:0006334;GO:0030527;GO:0005634;GO:0003677;GO:0009414;	NA
HORVU.MOREX.r3.1HG0018400	NA	NA	NA	-1.06	NA	NA	NA	NA	NA	1.21	NA	NA	-0.203	NA	FALSE	Myb/SANT-like DNA-binding domain protein		NA
HORVU.MOREX.r3.1HG0018410	NA	NA	NA	0.863	NA	NA	NA	NA	NA	NA	NA	NA	NA	NA	NA	Transposase	GO:0046872;GO:0016310;GO:0016020;GO:0016301;	NA
HORVU.MOREX.r3.1HG0018420	0.768	NA	NA	-2.774	NA	NA	-2.54	NA	NA	NA	NA	NA	-1.181	NA	NA	CAI-1 autoinducer sensor kinase/phosphatase cqsS isoform 1	NA	NA
HORVU.MOREX.r3.1HG0018430	0.182	0.869	FALSE	0.114	0.896	FALSE	-0.123	0.899	FALSE	0.112	0.869	FALSE	0.055	0.799	FALSE	Histone H3	GO:0000786;GO:0046982;GO:0030527;GO:0003677;GO:0005634;	NA
HORVU.MOREX.r3.1HG0018440	-1.471	NA	NA	-3.038	NA	NA	0.335	NA	FALSE	-0.315	NA	FALSE	-1.051	0.602	FALSE	30S ribosomal protein S19, chloroplastic	GO:0015935;GO:0019843;GO:0006412;GO:0003735;GO:0009536;GO:0000028;	NA
HORVU.MOREX.r3.1HG0018450	NA	NA	NA	NA	NA	NA	NA	NA	NA	NA	NA	NA	NA	NA	NA	Elongation factor 1-alpha	NA	NA
HORVU.MOREX.r3.1HG0018460	NA	NA	NA	NA	NA	NA	NA	NA	NA	NA	NA	NA	NA	NA	NA	50S ribosomal protein L2	GO:0015934;GO:0002181;GO:0003735;GO:0022626;GO:0003723;GO:0016740;GO:0009536;	NA
HORVU.MOREX.r3.1HG0018470	NA	NA	NA	NA	NA	NA	NA	NA	NA	NA	NA	NA	NA	NA	NA	50S ribosomal protein L23	GO:0019843;GO:0009536;GO:0006412;GO:1990904;GO:0003735;GO:0005840;GO:0005829;GO:0000027;	NA
HORVU.MOREX.r3.1HG0018480	NA	NA	NA	NA	NA	NA	NA	NA	NA	NA	NA	NA	NA	NA	NA	Protein Ycf2	GO:0009536;GO:0016020;GO:0005739;	NA
HORVU.MOREX.r3.1HG0018490	NA	NA	NA	NA	NA	NA	NA	NA	NA	NA	NA	NA	NA	NA	NA	E3 ubiquitin-protein ligase RING1	GO:0016020;	NA
HORVU.MOREX.r3.1HG0018500	2.052	NA	NA	0.499	NA	FALSE	-4.446	NA	NA	0.222	NA	FALSE	-0.167	0.931	FALSE	nudix hydrolase homolog 24	NA	NA
HORVU.MOREX.r3.1HG0018510	0.238	0.658	FALSE	0.223	0.479	FALSE	0.108	0.891	FALSE	-0.055	0.925	FALSE	0.117	0.219	FALSE	Basic helix-loop-helix transcription factor	GO:0046983;GO:0005634;GO:0006355;GO:0003700;GO:0003677;GO:0016020;GO:0080113;GO:0090229;GO:0009742;	NA
HORVU.MOREX.r3.1HG0018520	NA	NA	NA	NA	NA	NA	NA	NA	NA	NA	NA	NA	NA	NA	NA	RING-H2 finger A3B	NA	NA
HORVU.MOREX.r3.1HG0018530	NA	NA	NA	NA	NA	NA	NA	NA	NA	NA	NA	NA	NA	NA	NA	Pol polyprotein		NA
HORVU.MOREX.r3.1HG0018540	NA	NA	NA	NA	NA	NA	NA	NA	NA	NA	NA	NA	NA	NA	NA	Transposon Ty3-I Gag-Pol polyprotein		NA
HORVU.MOREX.r3.1HG0018550	NA	NA	NA	-1.671	NA	NA	-0.764	NA	NA	2.386	NA	NA	-0.163	NA	FALSE	Soluble starch synthase III-1	NA	NA
HORVU.MOREX.r3.1HG0018560	NA	NA	NA	NA	NA	NA	NA	NA	NA	NA	NA	NA	NA	NA	NA	Plant regulator RWP-RK family protein		NA
HORVU.MOREX.r3.1HG0018570	NA	NA	NA	NA	NA	NA	NA	NA	NA	NA	NA	NA	NA	NA	NA	NAC (No Apical Meristem) domain transcriptional regulator superfamily protein		NA
HORVU.MOREX.r3.1HG0018580	2.431	NA	NA	-1.06	NA	NA	2.221	NA	NA	-1.651	NA	NA	0.495	NA	FALSE	tRNA uridine 5-carboxymethylaminomethyl modification enzyme MnmG	NA	NA
HORVU.MOREX.r3.1HG0018590	-0.485	0.375	FALSE	-0.143	0.97	FALSE	0.661	0.536	FALSE	-0.66	0.554	FALSE	-0.146	0.764	FALSE	MYB transcription factor	GO:0003677;GO:0005634;GO:0006355;GO:0001067;	NA
HORVU.MOREX.r3.1HG0018600	0.269	0.971	FALSE	0.406	0.976	FALSE	1.007	0.797	FALSE	1.117	NA	NA	0.563	0.201	FALSE	G-box binding factor 2	NA	NA
HORVU.MOREX.r3.1HG0018610	NA	NA	NA	NA	NA	NA	NA	NA	NA	NA	NA	NA	NA	NA	NA	Transcription factor IIIC, subunit 5	NA	NA
HORVU.MOREX.r3.1HG0018620	0.086	0.996	FALSE	-0.854	0.708	FALSE	-0.891	0.366	FALSE	-0.949	0.797	FALSE	-0.639	0.254	FALSE	DUF1685 family protein	NA	NA
HORVU.MOREX.r3.1HG0018630	NA	NA	NA	NA	NA	NA	NA	NA	NA	NA	NA	NA	NA	NA	NA	B3 domain-containing protein	GO:0005634;GO:0003677;	NA
HORVU.MOREX.r3.1HG0018640	NA	NA	NA	NA	NA	NA	NA	NA	NA	NA	NA	NA	NA	NA	NA	2-C-methyl-D-erythritol 2,4-cyclodiphosphate synthase		NA
HORVU.MOREX.r3.1HG0018650	0.245	0.958	FALSE	-0.004	0.999	FALSE	-0.71	0.368	FALSE	0.32	0.721	FALSE	-0.05	0.914	FALSE	chromatin remodeling 34	NA	NA
HORVU.MOREX.r3.1HG0018660	NA	NA	NA	NA	NA	NA	NA	NA	NA	NA	NA	NA	NA	NA	NA	RING/U-box superfamily protein		NA
HORVU.MOREX.r3.1HG0018670	NA	NA	NA	NA	NA	NA	NA	NA	NA	NA	NA	NA	NA	NA	NA	Centromere-associated protein E, putative isoform 1	NA	NA
HORVU.MOREX.r3.1HG0018680	NA	NA	NA	NA	NA	NA	NA	NA	NA	NA	NA	NA	NA	NA	NA	SET domain-containing protein	NA	NA
HORVU.MOREX.r3.1HG0018690	-0.654	0.844	FALSE	-0.684	0.741	FALSE	0.339	0.911	FALSE	0.193	0.933	FALSE	-0.198	0.667	FALSE	ABC transporter B family member 20	NA	NA
HORVU.MOREX.r3.1HG0018700	NA	NA	NA	NA	NA	NA	NA	NA	NA	NA	NA	NA	NA	NA	NA	P-loop containing nucleoside triphosphate hydrolases superfamily protein	NA	NA
HORVU.MOREX.r3.1HG0018710	NA	NA	NA	NA	NA	NA	NA	NA	NA	NA	NA	NA	NA	NA	NA	Nuclease SbcCD subunit C	NA	NA
HORVU.MOREX.r3.1HG0018720	NA	NA	NA	NA	NA	NA	NA	NA	NA	NA	NA	NA	NA	NA	NA	Protein YIPF	NA	NA
HORVU.MOREX.r3.1HG0018730	-0.004	0.998	FALSE	-0.032	0.983	FALSE	0.026	0.983	FALSE	-0.032	0.937	FALSE	-0.025	0.805	FALSE	RNA-binding family protein	GO:0003729;GO:0006396;GO:0005634;GO:0005737;GO:0003700;GO:0003677;GO:0032991;GO:0000184;GO:0051028;GO:0010628;GO:0006417;GO:0006355;	NA
HORVU.MOREX.r3.1HG0018740	0.149	0.954	FALSE	0.103	0.978	FALSE	0.002	0.999	FALSE	0.207	0.699	FALSE	0.1	0.523	FALSE	ATP-dependent RNA helicase family protein	NA	NA
HORVU.MOREX.r3.1HG0018750	NA	NA	NA	NA	NA	NA	NA	NA	NA	NA	NA	NA	NA	NA	NA	Retrotransposon protein, putative, unclassified	NA	NA
HORVU.MOREX.r3.1HG0018760	NA	NA	NA	NA	NA	NA	NA	NA	NA	NA	NA	NA	NA	NA	NA	Zinc finger family protein / transcription factor jumonji family protein, putative		NA
HORVU.MOREX.r3.1HG0018770	NA	NA	NA	NA	NA	NA	NA	NA	NA	NA	NA	NA	NA	NA	NA	P-glycoprotein 21	NA	NA
HORVU.MOREX.r3.1HG0018780	NA	NA	NA	NA	NA	NA	NA	NA	NA	NA	NA	NA	NA	NA	NA	Werner Syndrome-like exonuclease	GO:0008408;GO:0006139;GO:0016020;GO:0003676;	NA
HORVU.MOREX.r3.1HG0018790	0.768	NA	NA	NA	NA	NA	NA	NA	NA	NA	NA	NA	0.278	NA	FALSE	Maturase		NA
HORVU.MOREX.r3.1HG0018800	-1.97	0.009	TRUE	-0.929	0.944	FALSE	0.101	0.993	FALSE	-1.407	0.83	FALSE	-1.068	0.304	FALSE	Dehydrogenase	GO:0016491;	1A
HORVU.MOREX.r3.1HG0018810	0.085	0.967	FALSE	0.153	0.741	FALSE	-0.044	0.978	FALSE	0.123	0.656	FALSE	0.064	0.553	FALSE	FBD-associated F-box protein		NA
HORVU.MOREX.r3.1HG0018820	NA	NA	NA	NA	NA	NA	NA	NA	NA	NA	NA	NA	NA	NA	NA	Benzyl alcohol O-benzoyltransferase	GO:0016747;	NA
HORVU.MOREX.r3.1HG0018830	NA	NA	NA	NA	NA	NA	NA	NA	NA	NA	NA	NA	NA	NA	NA	Benzyl alcohol O-benzoyltransferase	GO:0016747;GO:0016020;	NA
HORVU.MOREX.r3.1HG0018840	NA	NA	NA	NA	NA	NA	NA	NA	NA	NA	NA	NA	NA	NA	NA	Interactor of constitutive active ROPs-like protein	NA	NA
HORVU.MOREX.r3.1HG0018850	NA	NA	NA	0.863	NA	NA	NA	NA	NA	NA	NA	NA	0.278	NA	FALSE	Interactor of constitutive active ROPs-like protein	NA	NA
HORVU.MOREX.r3.1HG0018860	NA	NA	NA	NA	NA	NA	NA	NA	NA	NA	NA	NA	NA	NA	NA	Retrotransposon protein, putative, Ty1-copia subclass	NA	NA
HORVU.MOREX.r3.1HG0018870	NA	NA	NA	NA	NA	NA	NA	NA	NA	NA	NA	NA	NA	NA	NA	Dipeptidyl-peptidase 5	NA	NA
HORVU.MOREX.r3.1HG0018880	NA	NA	NA	NA	NA	NA	NA	NA	NA	NA	NA	NA	NA	NA	NA	Endothelin B receptor	NA	NA
HORVU.MOREX.r3.1HG0018890	NA	NA	NA	NA	NA	NA	NA	NA	NA	NA	NA	NA	NA	NA	NA	Retrotransposon protein, putative, unclassified	NA	NA
HORVU.MOREX.r3.1HG0018900	-0.194	NA	FALSE	-2.455	NA	NA	NA	NA	NA	0.248	NA	FALSE	-0.624	NA	NA	Gb:AAD10662.1, putative isoform 1	NA	NA
HORVU.MOREX.r3.1HG0018910	-2.515	NA	NA	NA	NA	NA	NA	NA	NA	NA	NA	NA	-0.616	NA	NA	Seven transmembrane MLO family protein	NA	NA
HORVU.MOREX.r3.1HG0018920	NA	NA	NA	NA	NA	NA	NA	NA	NA	NA	NA	NA	NA	NA	NA	Transposon Ty3-I Gag-Pol polyprotein	GO:0015074;GO:0003676;	NA
HORVU.MOREX.r3.1HG0018930	-0.474	0.639	FALSE	0.462	0.464	FALSE	0.174	0.94	FALSE	0.355	0.446	FALSE	0.123	0.699	FALSE	Benzyl alcohol O-benzoyltransferase	GO:0016747;GO:0010466;GO:0016020;GO:0004869;GO:0006952;	NA
HORVU.MOREX.r3.1HG0018940	0.158	0.943	FALSE	0.038	0.986	FALSE	0.098	0.947	FALSE	0.081	0.902	FALSE	0.077	0.557	FALSE	tRNA/rRNA methyltransferase family protein	GO:0008173;GO:0001510;GO:0006396;GO:0003723;	NA
HORVU.MOREX.r3.1HG0018950	NA	NA	NA	-1.06	NA	NA	NA	NA	NA	NA	NA	NA	-0.203	NA	FALSE	Serine/threonine-protein phosphatase 7 long form-like protein	GO:0010073;GO:0016020;	NA
HORVU.MOREX.r3.1HG0018960	NA	NA	NA	NA	NA	NA	NA	NA	NA	NA	NA	NA	NA	NA	NA	Transposon protein, putative, Mutator sub-class, expressed		NA
HORVU.MOREX.r3.1HG0018970	NA	NA	NA	NA	NA	NA	NA	NA	NA	NA	NA	NA	NA	NA	NA	Mutator protein	NA	NA
HORVU.MOREX.r3.1HG0018980	NA	NA	NA	NA	NA	NA	NA	NA	NA	NA	NA	NA	NA	NA	NA	Heat shock protein 70 (Hsp 70) family protein	GO:0016020;	NA
HORVU.MOREX.r3.1HG0018990	NA	NA	NA	NA	NA	NA	NA	NA	NA	NA	NA	NA	NA	NA	NA	Protein GIGANTEA	NA	NA
HORVU.MOREX.r3.1HG0019000	NA	NA	NA	NA	NA	NA	NA	NA	NA	NA	NA	NA	NA	NA	NA	DNA-directed RNA polymerase subunit H	GO:0004386;	NA
HORVU.MOREX.r3.1HG0019010	NA	NA	NA	NA	NA	NA	NA	NA	NA	NA	NA	NA	NA	NA	NA	DNA helicase homolog, putative	NA	NA
HORVU.MOREX.r3.1HG0019020	NA	NA	NA	-2.034	NA	NA	-2.256	NA	NA	NA	NA	NA	-1.123	NA	NA	Helicase-like protein	NA	NA
HORVU.MOREX.r3.1HG0019030	NA	NA	NA	NA	NA	NA	NA	NA	NA	NA	NA	NA	NA	NA	NA	DNA helicase homolog, putative	GO:0000723;GO:0003678;GO:0032508;GO:0006310;GO:0005524;GO:0006281;GO:0016787;	NA
HORVU.MOREX.r3.1HG0019040	NA	NA	NA	NA	NA	NA	NA	NA	NA	NA	NA	NA	NA	NA	NA	ATP-dependent DNA helicase PIF1	GO:0000723;GO:0003678;GO:0016020;GO:0032508;GO:0006310;GO:0005524;GO:0006281;GO:0016787;	NA
HORVU.MOREX.r3.1HG0019050	NA	NA	NA	NA	NA	NA	NA	NA	NA	NA	NA	NA	NA	NA	NA	NAC (No Apical Meristem) domain transcriptional regulator superfamily protein		NA
HORVU.MOREX.r3.1HG0019060	-0.129	0.884	FALSE	0.161	0.756	FALSE	-0.028	0.984	FALSE	-0.029	0.962	FALSE	-0.021	0.859	FALSE	RING/U-box superfamily protein, putative	GO:0008173;GO:0001510;GO:0016874;GO:0006396;GO:0003723;	NA
HORVU.MOREX.r3.1HG0019070	NA	NA	NA	NA	NA	NA	NA	NA	NA	NA	NA	NA	NA	NA	NA	Transducin/WD40 repeat-like superfamily protein		NA
HORVU.MOREX.r3.1HG0019080	NA	NA	NA	NA	NA	NA	NA	NA	NA	NA	NA	NA	NA	NA	NA	Retrotransposon protein, putative, unclassified	NA	NA
HORVU.MOREX.r3.1HG0019090	-3.042	NA	NA	-4.704	NA	NA	0.95	0.9	FALSE	0.205	NA	FALSE	-1.208	0.442	FALSE	P-loop containing nucleoside triphosphate hydrolases superfamily protein	NA	NA
HORVU.MOREX.r3.1HG0019100	-0.968	0	TRUE	-0.617	0.842	FALSE	0.234	0.9	FALSE	-1.034	0.002	TRUE	-0.605	0.015	TRUE	2,3-bisphosphoglycerate-dependent phosphoglycerate mutase	GO:0016791;GO:0016020;	1A
HORVU.MOREX.r3.1HG0019110	NA	NA	NA	NA	NA	NA	NA	NA	NA	NA	NA	NA	NA	NA	NA	Retrotransposon protein, putative, Ty1-copia subclass	GO:0016020;	NA
HORVU.MOREX.r3.1HG0019120	-1.156	NA	NA	NA	NA	NA	NA	NA	NA	-0.714	NA	NA	-0.443	NA	FALSE	Retrotransposon protein, putative, Ty1-copia subclass, expressed	GO:0008270;GO:0003676;	NA
HORVU.MOREX.r3.1HG0019130	NA	NA	NA	NA	NA	NA	NA	NA	NA	NA	NA	NA	NA	NA	NA	Katanin p60 ATPase-containing subunit A1	NA	NA
HORVU.MOREX.r3.1HG0019140	-1.395	0.136	FALSE	-2.498	0.04	TRUE	-3.551	0.005	TRUE	1.908	NA	NA	-2.052	0	TRUE	D-3-phosphoglycerate dehydrogenase		1A
HORVU.MOREX.r3.1HG0019150	-1.179	NA	NA	-0.224	NA	FALSE	-2.653	NA	NA	-1.686	NA	NA	-1.3	0.337	FALSE	5-methyltetrahydropteroyltriglutamate--homocysteine methyltransferase		NA
HORVU.MOREX.r3.1HG0019160	-0.393	0.945	FALSE	-2.144	0.09	FALSE	-1.8	0.076	FALSE	-4.522	NA	NA	-1.654	0	TRUE	autophagy 2	NA	1A
HORVU.MOREX.r3.1HG0019170	-0.025	0.996	FALSE	-0.048	0.982	FALSE	0.071	0.953	FALSE	0.18	0.481	FALSE	0.031	0.843	FALSE	Replication protein A 70 kDa DNA-binding subunit	GO:0006260;GO:0008270;GO:0005634;GO:0006310;GO:0006281;GO:0003677;GO:0030894;GO:0007004;GO:0070013;GO:0051321;GO:0120114;GO:0005829;GO:1990904;GO:0005840;GO:0016020;GO:0008380;GO:0006397;	NA
HORVU.MOREX.r3.1HG0019180	NA	NA	NA	NA	NA	NA	NA	NA	NA	NA	NA	NA	NA	NA	NA	ATP synthase subunit-like protein		NA
HORVU.MOREX.r3.1HG0019190	1.489	NA	NA	0.863	NA	NA	NA	NA	NA	NA	NA	NA	0.731	NA	NA	DNA polymerase lambda	NA	NA
HORVU.MOREX.r3.1HG0019200	-0.547	NA	FALSE	-3.257	NA	NA	-2.503	0.627	FALSE	-2.884	NA	NA	-2.184	0.043	TRUE	Octicosapeptide/Phox/Bem1p (PB1) domain-containing protein / tetratricopeptide repeat (TPR)-containing protein	NA	1A
HORVU.MOREX.r3.1HG0019210	-1.864	NA	NA	-2.841	NA	NA	-1.384	0.812	FALSE	2.971	NA	NA	-1.226	0.306	FALSE	Phosphatidylinositol 4-kinase beta 1	NA	NA
HORVU.MOREX.r3.1HG0019220	-0.439	0.879	FALSE	-0.327	0.974	FALSE	-0.074	0.993	FALSE	0.346	0.932	FALSE	-0.189	0.781	FALSE	Phytochrome B	NA	NA
HORVU.MOREX.r3.1HG0019230	-0.118	0.972	FALSE	0.047	0.986	FALSE	-0.367	0.944	FALSE	-0.575	0.388	FALSE	-0.255	0.43	FALSE	ABC transporter A family member 1	NA	NA
HORVU.MOREX.r3.1HG0019240	0.092	0.987	FALSE	-0.187	0.966	FALSE	0.575	0.467	FALSE	0.286	0.771	FALSE	0.182	0.468	FALSE	N-acetyltransferase, putative	GO:0016747;GO:0006474;GO:0009507;GO:0018394;GO:0016020;	NA
HORVU.MOREX.r3.1HG0019250	NA	NA	NA	NA	NA	NA	NA	NA	NA	NA	NA	NA	NA	NA	NA	Transposon protein, putative, Mutator sub-class		NA
HORVU.MOREX.r3.1HG0019260	-0.119	0.887	FALSE	-0.264	0.086	FALSE	-0.005	0.997	FALSE	-0.13	0.699	FALSE	-0.144	0.154	FALSE	Aminotransferase	GO:0042853;GO:0008483;GO:0030170;GO:0009058;	NA
HORVU.MOREX.r3.1HG0019270	-0.217	0.954	FALSE	-0.061	0.984	FALSE	0.085	0.969	FALSE	-0.337	0.257	FALSE	-0.147	0.48	FALSE	2-oxoglutarate (2OG) and Fe(II)-dependent oxygenase superfamily protein, putative	GO:0016491;GO:0046872;	NA
HORVU.MOREX.r3.1HG0019280	-1.156	NA	NA	NA	NA	NA	-0.709	NA	NA	NA	NA	NA	-0.443	NA	FALSE	Tryptophanase	NA	NA
HORVU.MOREX.r3.1HG0019290	NA	NA	NA	NA	NA	NA	NA	NA	NA	-0.714	NA	NA	-0.203	NA	FALSE	Retrovirus-related Pol polyprotein from transposon TNT 1-94	GO:0008270;GO:0003676;	NA
HORVU.MOREX.r3.1HG0019300	NA	NA	NA	NA	NA	NA	2.56	NA	NA	NA	NA	NA	0.686	NA	NA	Photosystem II reaction center PsbP family protein	NA	NA
HORVU.MOREX.r3.1HG0019310	NA	NA	NA	NA	NA	NA	NA	NA	NA	NA	NA	NA	NA	NA	NA	Transposon protein, putative, Mutator sub-class	GO:0004803;GO:0006313;GO:0003677;	NA
HORVU.MOREX.r3.1HG0019320	0.352	0.67	FALSE	0.216	0.891	FALSE	0.082	0.968	FALSE	0.037	0.975	FALSE	0.156	0.31	FALSE	Methyltransferase family protein	GO:0008168;GO:0032259;	NA
HORVU.MOREX.r3.1HG0019330	-0.062	0.997	FALSE	0.116	0.993	FALSE	-2.296	0.373	FALSE	-0.273	0.95	FALSE	-0.524	0.506	FALSE	Carboxypeptidase	GO:0004185;GO:0006508;GO:0005576;	NA
HORVU.MOREX.r3.1HG0019340	-0.066	0.99	FALSE	-0.097	0.97	FALSE	-0.343	0.421	FALSE	-0.207	0.695	FALSE	-0.192	0.098	FALSE	Drebrin-like protein	GO:0016020;GO:0004386;	NA
HORVU.MOREX.r3.1HG0019350	NA	NA	NA	NA	NA	NA	NA	NA	NA	NA	NA	NA	NA	NA	NA	Cyclic nucleotide-gated channel	GO:0005249;GO:0071805;GO:0016020;GO:0090406;GO:0071944;GO:0009860;GO:0030552;GO:0030553;GO:0005516;	NA
HORVU.MOREX.r3.1HG0019360	0.094	0.945	FALSE	0.029	0.986	FALSE	0.051	0.962	FALSE	0.021	0.971	FALSE	0.035	0.729	FALSE	Mitogen-activated protein kinase	GO:0004707;GO:0000165;GO:0005634;GO:0006468;GO:0106310;GO:0005737;GO:0005524;	NA
HORVU.MOREX.r3.1HG0019370	1.007	NA	NA	0.246	NA	FALSE	-1.543	NA	NA	-0.078	NA	FALSE	-0.007	NA	FALSE	C2H2-like zinc finger protein	NA	NA
HORVU.MOREX.r3.1HG0019380	0.035	0.99	FALSE	0.063	0.966	FALSE	-0.059	0.969	FALSE	0.154	0.372	FALSE	0.034	0.799	FALSE	Glioma tumor suppressor-like protein	GO:0005654;GO:0042254;GO:0008097;GO:0005730;GO:0140694;GO:0022618;GO:0010971;GO:0016020;GO:0051781;GO:0016072;GO:0034470;	NA
HORVU.MOREX.r3.1HG0019390	-1.786	NA	NA	-3.038	NA	NA	-2.257	NA	NA	NA	NA	NA	-1.79	NA	NA	Proteinase inhibitor	GO:0010466;GO:0004867;GO:0009611;GO:0008233;GO:0009753;GO:0006508;GO:0098542;	NA
HORVU.MOREX.r3.1HG0019400	NA	NA	NA	NA	NA	NA	NA	NA	NA	NA	NA	NA	NA	NA	NA	myosin heavy chain, embryonic smooth protein	NA	NA
HORVU.MOREX.r3.1HG0019410	-0.004	0.999	FALSE	0.046	0.985	FALSE	-0.111	0.911	FALSE	-0.355	0.204	FALSE	-0.118	0.302	FALSE	Transducin/WD-like repeat-protein	GO:0080008;GO:0043161;	NA
HORVU.MOREX.r3.1HG0019420	0.192	0.82	FALSE	0.088	0.966	FALSE	0.109	0.9	FALSE	0.104	0.815	FALSE	0.107	0.135	FALSE	O-acyltransferase	GO:0019432;GO:0016746;GO:0005783;GO:0016020;	NA
HORVU.MOREX.r3.1HG0019430	NA	NA	NA	NA	NA	NA	NA	NA	NA	NA	NA	NA	NA	NA	NA	Protein translocase subunit SecA 1	NA	NA
HORVU.MOREX.r3.1HG0019440	NA	NA	NA	NA	NA	NA	NA	NA	NA	NA	NA	NA	NA	NA	NA	Vegetative cell wall protein gp1	NA	NA
HORVU.MOREX.r3.1HG0019450	NA	NA	NA	NA	NA	NA	NA	NA	NA	NA	NA	NA	NA	NA	NA	Retrovirus-related Pol polyprotein from transposon TNT 1-94	GO:0003676;	NA
HORVU.MOREX.r3.1HG0019460	0.768	NA	NA	-1.06	NA	NA	NA	NA	NA	-1.528	NA	NA	-0.443	NA	FALSE	Retrovirus-related Pol polyprotein from transposon TNT 1-94	GO:0003964;GO:0006278;GO:0006974;GO:0003676;	NA
HORVU.MOREX.r3.1HG0019470	NA	NA	NA	0.863	NA	NA	NA	NA	NA	1.21	NA	NA	0.519	NA	FALSE	Retrovirus-related Pol polyprotein from transposon TNT 1-94	GO:0008270;GO:0003676;	NA
HORVU.MOREX.r3.1HG0019480	1.192	NA	NA	0.863	NA	NA	1.215	NA	NA	0.311	NA	FALSE	0.88	NA	NA	Retrovirus-related Pol polyprotein from transposon TNT 1-94	NA	NA
HORVU.MOREX.r3.1HG0019490	-2.675	NA	NA	-1.06	NA	NA	NA	NA	NA	NA	NA	NA	-0.89	NA	NA	MND1-interacting protein 1	NA	NA
HORVU.MOREX.r3.1HG0019500	NA	NA	NA	NA	NA	NA	1.215	NA	NA	NA	NA	NA	0.278	NA	FALSE	Retrotransposon protein, putative, Ty1-copia subclass	NA	NA
HORVU.MOREX.r3.1HG0019510	-1.973	NA	NA	-1.06	NA	NA	-0.709	NA	NA	NA	NA	NA	-0.889	NA	NA	Pumilio-like protein 1	NA	NA
HORVU.MOREX.r3.1HG0019520	NA	NA	NA	NA	NA	NA	NA	NA	NA	NA	NA	NA	NA	NA	NA	ARM repeat superfamily protein	NA	NA
HORVU.MOREX.r3.1HG0019530	NA	NA	NA	NA	NA	NA	NA	NA	NA	-0.714	NA	NA	-0.203	NA	FALSE	pumilio 1	NA	NA
HORVU.MOREX.r3.1HG0019540	NA	NA	NA	NA	NA	NA	NA	NA	NA	NA	NA	NA	NA	NA	NA	Transposon protein, putative, CACTA, En/Spm sub-class, expressed	NA	NA
HORVU.MOREX.r3.1HG0019550	0.787	0.833	FALSE	0.554	0.905	FALSE	0.908	0.461	FALSE	0.699	0.675	FALSE	0.727	0.023	TRUE	tRNA dimethylallyltransferase	NA	3B
HORVU.MOREX.r3.1HG0019560	0.444	NA	FALSE	-1.676	NA	NA	-3.904	NA	NA	1.279	NA	NA	-0.897	NA	NA	Transposon Ty3-G Gag-Pol polyprotein	NA	NA
HORVU.MOREX.r3.1HG0019570	0.368	0.982	FALSE	0.835	0.936	FALSE	-0.151	0.987	FALSE	0.799	0.737	FALSE	0.441	0.455	FALSE	Leucine-rich repeat protein kinase family protein	NA	NA
HORVU.MOREX.r3.1HG0019580	0.176	0.979	FALSE	-0.018	0.998	FALSE	0.42	0.788	FALSE	0.086	0.962	FALSE	0.158	0.634	FALSE	Mitochondrial transcription termination factor family protein	GO:0006353;GO:0003690;GO:0006355;GO:0008810;GO:0005975;	NA
HORVU.MOREX.r3.1HG0019590	NA	NA	NA	-0.099	NA	FALSE	-1.729	NA	NA	-0.567	NA	FALSE	-0.654	NA	NA	Retrotransposon protein, putative, LINE subclass	GO:0016020;	NA
HORVU.MOREX.r3.1HG0019600	NA	NA	NA	NA	NA	NA	NA	NA	NA	NA	NA	NA	NA	NA	NA	nudix hydrolase homolog 3	NA	NA
HORVU.MOREX.r3.1HG0019610	-2.289	NA	NA	0.403	0.982	FALSE	-0.917	NA	NA	-0.607	NA	NA	-0.696	0.537	FALSE	Transposon protein, putative, CACTA, En/Spm sub-class	NA	NA
HORVU.MOREX.r3.1HG0019620	NA	NA	NA	NA	NA	NA	NA	NA	NA	NA	NA	NA	NA	NA	NA	Transposon Ty3-I Gag-Pol polyprotein	GO:0003964;GO:0006278;GO:0016020;	NA
HORVU.MOREX.r3.1HG0019630	NA	NA	NA	NA	NA	NA	NA	NA	NA	NA	NA	NA	NA	NA	NA	Retrovirus-related Pol polyprotein from transposon gypsy	GO:0071897;	NA
HORVU.MOREX.r3.1HG0019640	NA	NA	NA	NA	NA	NA	NA	NA	NA	NA	NA	NA	NA	NA	NA	Transposon Ty3-I Gag-Pol polyprotein	GO:0015074;GO:0003676;	NA
HORVU.MOREX.r3.1HG0019650	-0.388	0.981	FALSE	0.616	0.963	FALSE	-0.195	0.975	FALSE	-0.664	0.785	FALSE	-0.202	0.781	FALSE	extracellular ligand-gated ion channel protein (DUF3537)	GO:0016020;	NA
HORVU.MOREX.r3.1HG0019660	0.207	0.965	FALSE	0.106	0.982	FALSE	-0.381	0.703	FALSE	0.801	0	TRUE	0.184	0.473	FALSE	ATP-dependent RNA helicase, putative	GO:0005524;GO:0000462;GO:0005730;GO:0046872;GO:1990904;GO:0003676;GO:0005840;GO:0004386;GO:0005737;GO:0006412;GO:0008186;GO:0003735;GO:0140098;GO:0016787;	2B
HORVU.MOREX.r3.1HG0019670	NA	NA	NA	NA	NA	NA	NA	NA	NA	NA	NA	NA	NA	NA	NA	Transposable element protein, putative		NA
HORVU.MOREX.r3.1HG0019680	0.195	0.835	FALSE	-0.477	0.13	FALSE	0.067	0.972	FALSE	-0.586	0.085	FALSE	-0.199	0.271	FALSE	Alpha-mannosidase	GO:0006013;GO:0004559;GO:0016020;GO:0030246;GO:0046872;GO:0000272;	NA
HORVU.MOREX.r3.1HG0019690	NA	NA	NA	NA	NA	NA	NA	NA	NA	NA	NA	NA	NA	NA	NA	Pol polyprotein	GO:0015074;GO:0003964;GO:0003676;GO:0006278;	NA
HORVU.MOREX.r3.1HG0019700	NA	NA	NA	NA	NA	NA	NA	NA	NA	NA	NA	NA	NA	NA	NA	Retrovirus-related Pol polyprotein from transposon opus	GO:0003964;GO:0006278;GO:0003676;	NA
HORVU.MOREX.r3.1HG0019710	-1.936	NA	NA	NA	NA	NA	NA	NA	NA	NA	NA	NA	-0.443	NA	FALSE	Pol polyprotein	GO:0003964;GO:0006278;GO:0006974;	NA
HORVU.MOREX.r3.1HG0019720	NA	NA	NA	NA	NA	NA	NA	NA	NA	NA	NA	NA	NA	NA	NA	Nitrite reductase [NAD(P)H]	NA	NA
HORVU.MOREX.r3.1HG0019730	0.099	0.915	FALSE	-0.019	0.988	FALSE	-0.171	0.701	FALSE	0.137	0.513	FALSE	-0.002	0.989	FALSE	DNA/RNA helicase protein	GO:0042393;GO:0006338;GO:0005634;GO:0140658;GO:0045944;GO:0005524;GO:0070013;GO:0043232;GO:0004386;GO:0003677;GO:0016787;GO:0042254;	NA
HORVU.MOREX.r3.1HG0019740	NA	NA	NA	-1.06	NA	NA	-1.544	NA	NA	NA	NA	NA	-0.678	NA	NA	SWAP (Suppressor-of-White-APricot)/surp domain-containing protein / ubiquitin family protein	NA	NA
HORVU.MOREX.r3.1HG0019750	NA	NA	NA	NA	NA	NA	NA	NA	NA	NA	NA	NA	NA	NA	NA	50S ribosomal protein L24	NA	NA
HORVU.MOREX.r3.1HG0019760	-1.186	NA	NA	0.297	NA	FALSE	-0.371	NA	FALSE	-2.002	NA	NA	-0.87	0.552	FALSE	Retrotransposon protein, putative, Ty3-gypsy subclass	GO:0004523;GO:0090502;GO:0015074;GO:0046872;GO:0003676;	NA
HORVU.MOREX.r3.1HG0019770	NA	NA	NA	NA	NA	NA	NA	NA	NA	NA	NA	NA	NA	NA	NA	Retrotransposon protein, putative, unclassified	NA	NA
HORVU.MOREX.r3.1HG0019780	NA	NA	NA	NA	NA	NA	NA	NA	NA	NA	NA	NA	NA	NA	NA	2-oxoglutarate (2OG) and Fe(II)-dependent oxygenase superfamily protein	NA	NA
HORVU.MOREX.r3.1HG0019790	0.768	NA	NA	NA	NA	NA	NA	NA	NA	NA	NA	NA	0.278	NA	FALSE	Retrovirus-related Pol polyprotein from transposon TNT 1-94		NA
HORVU.MOREX.r3.1HG0019800	NA	NA	NA	NA	NA	NA	NA	NA	NA	NA	NA	NA	NA	NA	NA	Retrotransposon protein, putative, Ty1-copia subclass		NA
HORVU.MOREX.r3.1HG0019810	NA	NA	NA	NA	NA	NA	NA	NA	NA	NA	NA	NA	NA	NA	NA	Glycine--tRNA ligase alpha subunit	NA	NA
HORVU.MOREX.r3.1HG0019820	NA	NA	NA	NA	NA	NA	NA	NA	NA	NA	NA	NA	NA	NA	NA	Transposon protein, putative, CACTA, En/Spm sub-class, expressed	NA	NA
HORVU.MOREX.r3.1HG0019830	NA	NA	NA	NA	NA	NA	NA	NA	NA	NA	NA	NA	NA	NA	NA	NA		NA
HORVU.MOREX.r3.1HG0019840	NA	NA	NA	NA	NA	NA	NA	NA	NA	NA	NA	NA	NA	NA	NA	Reverse transcriptase	NA	NA
HORVU.MOREX.r3.1HG0019850	NA	NA	NA	NA	NA	NA	NA	NA	NA	NA	NA	NA	NA	NA	NA	Transposon protein, putative, CACTA, En/Spm sub-class		NA
HORVU.MOREX.r3.1HG0019860	NA	NA	NA	NA	NA	NA	1.215	NA	NA	NA	NA	NA	0.278	NA	FALSE	Transposon protein, putative, CACTA, En/Spm sub-class	GO:0046872;GO:0016020;	NA
HORVU.MOREX.r3.1HG0019870	-0.278	0.26	FALSE	-0.425	0.034	FALSE	-0.171	0.741	FALSE	-0.242	0.238	FALSE	-0.293	0	FALSE	Serine/threonine-protein phosphatase	GO:0009742;GO:0004722;GO:0005634;GO:0046872;	NA
HORVU.MOREX.r3.1HG0019880	-1.156	NA	NA	NA	NA	NA	NA	NA	NA	NA	NA	NA	-0.203	NA	FALSE	Transposon protein, putative, Mutator sub-class	GO:0004803;GO:0006313;GO:0003677;	NA
HORVU.MOREX.r3.1HG0019890	NA	NA	NA	NA	NA	NA	NA	NA	NA	NA	NA	NA	NA	NA	NA	Transposon protein, putative, Mutator sub-class	NA	NA
HORVU.MOREX.r3.1HG0019900	2.638	NA	NA	2.366	NA	NA	-3.798	NA	NA	0.656	NA	NA	0.656	0.748	FALSE	NA	NA	NA
HORVU.MOREX.r3.1HG0019910	NA	NA	NA	NA	NA	NA	NA	NA	NA	NA	NA	NA	NA	NA	NA	Sialidase A	NA	NA
HORVU.MOREX.r3.1HG0019920	-0.019	0.996	FALSE	-0.176	0.72	FALSE	-0.302	0.182	FALSE	0.193	0.4	FALSE	-0.09	0.41	FALSE	Ankyrin repeat domain protein, putative	GO:0016740;GO:0016567;GO:0016020;GO:0016874;GO:0046872;	NA
HORVU.MOREX.r3.1HG0019930	0.086	0.979	FALSE	-0.093	0.963	FALSE	0.232	0.703	FALSE	0.041	0.945	FALSE	0.052	0.762	FALSE	DNA repair helicase	GO:0006289;GO:0003678;GO:0005634;GO:0032508;GO:0016818;GO:0009507;GO:0003677;GO:0005524;GO:0045951;GO:0009411;GO:0009408;GO:0006366;	NA
HORVU.MOREX.r3.1HG0019940	NA	NA	NA	NA	NA	NA	NA	NA	NA	-0.714	NA	NA	-0.203	NA	FALSE	protein kinase family protein	NA	NA
HORVU.MOREX.r3.1HG0019950	NA	NA	NA	NA	NA	NA	NA	NA	NA	NA	NA	NA	NA	NA	NA	Dihydroflavonol 4-reductase/flavanone protein	GO:0071786;GO:0016020;GO:0005783;GO:0061024;	NA
HORVU.MOREX.r3.1HG0019960	-1.538	NA	NA	-3.774	NA	NA	NA	NA	NA	NA	NA	NA	-1.361	NA	NA	Agmatine coumaroyltransferase-2	GO:0016747;	NA
HORVU.MOREX.r3.1HG0019970	0.164	0.996	FALSE	0.528	NA	FALSE	1.292	NA	NA	-1.609	NA	NA	0.314	0.879	FALSE	Agmatine coumaroyltransferase-1	GO:0016747;	NA
HORVU.MOREX.r3.1HG0019980	-0.35	0.671	FALSE	-0.171	0.935	FALSE	-0.039	0.987	FALSE	-0.009	0.996	FALSE	-0.152	0.276	FALSE	ATP binding protein	GO:0005525;GO:0016020;GO:0016310;GO:0016787;GO:0016301;	NA
HORVU.MOREX.r3.1HG0019990	NA	NA	NA	NA	NA	NA	NA	NA	NA	NA	NA	NA	NA	NA	NA	NAC (No Apical Meristem) domain transcriptional regulator superfamily protein		NA
HORVU.MOREX.r3.1HG0020000	-1.145	NA	NA	NA	NA	NA	-1.639	NA	NA	-0.714	NA	NA	-0.927	NA	NA	Retrovirus-related Pol polyprotein LINE-1	GO:0008168;GO:0032259;	NA
HORVU.MOREX.r3.1HG0020010	NA	NA	NA	NA	NA	NA	NA	NA	NA	NA	NA	NA	NA	NA	NA	NAC (No Apical Meristem) domain transcriptional regulator superfamily protein		NA
HORVU.MOREX.r3.1HG0020020	NA	NA	NA	NA	NA	NA	1.982	NA	NA	1.21	NA	NA	0.759	NA	NA	cDNA clone:J033115O13, full insert sequence	NA	NA
HORVU.MOREX.r3.1HG0020030	0.089	0.987	FALSE	0.407	0.753	FALSE	0.057	0.984	FALSE	0.156	0.861	FALSE	0.164	0.518	FALSE	Ras-related protein Rab-21	NA	NA
HORVU.MOREX.r3.1HG0020040	0.794	0.085	FALSE	-0.148	0.97	FALSE	0.002	0.999	FALSE	0.071	0.952	FALSE	0.154	0.535	FALSE	Phosphate import ATP-binding protein PstB	NA	NA
HORVU.MOREX.r3.1HG0020050	0.32	0.681	FALSE	0.294	0.716	FALSE	-0.069	0.973	FALSE	0.095	0.901	FALSE	0.145	0.436	FALSE	Queuine tRNA-ribosyltransferase	GO:0101030;GO:0016763;	NA
HORVU.MOREX.r3.1HG0020060	0.421	0.434	FALSE	0.356	0.534	FALSE	-0.076	0.973	FALSE	0.186	0.729	FALSE	0.206	0.163	FALSE	Pentatricopeptide repeat-containing protein		NA
HORVU.MOREX.r3.1HG0020070	0.545	0.222	FALSE	0.293	0.79	FALSE	0.011	0.996	FALSE	0.57	0.051	FALSE	0.339	0.004	FALSE	TIR-NBS-LRR class disease resistance protein	NA	NA
HORVU.MOREX.r3.1HG0020080	NA	NA	NA	-0.827	NA	NA	NA	NA	NA	NA	NA	NA	-0.16	NA	FALSE	Anthranilate phosphoribosyltransferase	NA	NA
HORVU.MOREX.r3.1HG0020090	-2.122	NA	NA	2.192	NA	NA	0.253	NA	FALSE	3.393	NA	NA	1.13	NA	NA	Retrovirus-related Pol polyprotein from transposon TNT 1-94	NA	NA
HORVU.MOREX.r3.1HG0020100	-1.754	NA	NA	0.48	NA	FALSE	1.215	NA	NA	NA	NA	NA	0.052	NA	FALSE	Homeobox-leucine zipper protein HOX20	NA	NA
HORVU.MOREX.r3.1HG0020110	-1.229	NA	NA	-0.093	NA	FALSE	1.512	NA	NA	-2.609	NA	NA	-0.535	NA	FALSE	Retrotransposon protein, putative, unclassified	NA	NA
HORVU.MOREX.r3.1HG0020120	-1.156	NA	NA	-1.06	NA	NA	-0.709	NA	NA	NA	NA	NA	-0.684	NA	NA	zinc finger nuclease 2	NA	NA
HORVU.MOREX.r3.1HG0020130	-1.156	NA	NA	NA	NA	NA	NA	NA	NA	NA	NA	NA	-0.203	NA	FALSE	Anthranilate phosphoribosyltransferase	NA	NA
HORVU.MOREX.r3.1HG0020140	0.201	NA	FALSE	1.804	NA	NA	1.531	NA	NA	1.028	NA	NA	1.129	0.397	FALSE	S-domain-1 29	NA	NA
HORVU.MOREX.r3.1HG0020150	NA	NA	NA	NA	NA	NA	NA	NA	NA	NA	NA	NA	NA	NA	NA	Retrotransposon protein, putative, unclassified		NA
HORVU.MOREX.r3.1HG0020160	NA	NA	NA	NA	NA	NA	NA	NA	NA	NA	NA	NA	NA	NA	NA	Retrotransposon protein, putative, unclassified		NA
HORVU.MOREX.r3.1HG0020170	NA	NA	NA	NA	NA	NA	NA	NA	NA	1.21	NA	NA	0.278	NA	FALSE	B3 domain-containing protein	GO:0005634;GO:0003677;	NA
HORVU.MOREX.r3.1HG0020180	NA	NA	NA	NA	NA	NA	NA	NA	NA	1.21	NA	NA	0.278	NA	FALSE	Endoglucanase	GO:0030245;GO:0008810;GO:0005576;GO:0016020;GO:0009835;GO:0071555;	NA
HORVU.MOREX.r3.1HG0020190	-0.066	0.992	FALSE	-0.29	0.919	FALSE	-0.462	0.641	FALSE	-0.159	0.909	FALSE	-0.255	0.137	FALSE	Sucrose-phosphatase	GO:0050307;GO:0005986;GO:0016020;GO:0000287;	NA
HORVU.MOREX.r3.1HG0020200	NA	NA	NA	NA	NA	NA	NA	NA	NA	NA	NA	NA	NA	NA	NA	D111/G-patch domain-containing protein	NA	NA
HORVU.MOREX.r3.1HG0020210	0.095	0.979	FALSE	0.096	0.976	FALSE	0.03	0.99	FALSE	0.275	0.46	FALSE	0.112	0.46	FALSE	CRS1/YhbY (CRM) domain protein	GO:0003723;GO:0016020;	NA
HORVU.MOREX.r3.1HG0020220	-0.1	0.953	FALSE	-0.114	0.955	FALSE	-0.163	0.763	FALSE	-0.012	0.988	FALSE	-0.111	0.206	FALSE	Protein VERNALIZATION INSENSITIVE 3	GO:0010048;GO:0005634;GO:0040029;GO:0070013;GO:0032991;GO:0048575;GO:0031062;GO:0016571;GO:0010629;	NA
HORVU.MOREX.r3.1HG0020230	-2.112	NA	NA	-1.408	NA	NA	-0.674	NA	NA	NA	NA	NA	-1.014	NA	NA	Ta11-like non-LTR retrotransposon	NA	NA
HORVU.MOREX.r3.1HG0020240	NA	NA	NA	NA	NA	NA	NA	NA	NA	NA	NA	NA	NA	NA	NA	Reverse transcriptase	NA	NA
HORVU.MOREX.r3.1HG0020250	NA	NA	NA	NA	NA	NA	NA	NA	NA	NA	NA	NA	NA	NA	NA	Polynucleotidyl transferase, ribonuclease H-like superfamily protein	GO:0004523;GO:0090502;GO:0003676;	NA
HORVU.MOREX.r3.1HG0020260	-4.041	NA	NA	-2.947	NA	NA	-4.169	0.041	TRUE	-0.314	NA	FALSE	-2.872	0.005	TRUE	GDSL esterase/lipase	GO:0016788;GO:0006629;GO:0016020;	3A
HORVU.MOREX.r3.1HG0020270	-0.039	0.989	FALSE	0.068	0.965	FALSE	-0.057	0.95	FALSE	-0.045	0.915	FALSE	-0.033	0.674	FALSE	SAD1/UNC-84 domain protein, putative	GO:0043621;GO:0005635;GO:0043495;GO:0016020;	NA
HORVU.MOREX.r3.1HG0020280	-0.043	0.984	FALSE	-0.049	0.972	FALSE	0.067	0.96	FALSE	-0.078	0.786	FALSE	-0.04	0.7	FALSE	Pentatricopeptide repeat superfamily protein	GO:0003729;GO:0016020;	NA
HORVU.MOREX.r3.1HG0020290	0.183	0.852	FALSE	0.136	0.896	FALSE	-0.232	0.716	FALSE	0.397	0.198	FALSE	0.108	0.58	FALSE	PAX-interacting protein 1	GO:0016020;	NA
HORVU.MOREX.r3.1HG0020300	0.094	0.965	FALSE	-0.065	0.974	FALSE	0.134	0.914	FALSE	0.32	0.091	FALSE	0.108	0.424	FALSE	Nucleolar MIF4G domain-containing protein 1	GO:0006417;GO:0003723;GO:0005730;GO:0003743;GO:0016020;GO:0042274;GO:0006413;	NA
HORVU.MOREX.r3.1HG0020310	-0.95	0.91	FALSE	0.274	0.985	FALSE	0.168	0.985	FALSE	-0.844	NA	NA	-0.317	0.763	FALSE	Calcium-dependent protein kinase	GO:0005509;	NA
HORVU.MOREX.r3.1HG0020320	0.203	0.975	FALSE	0.165	0.976	FALSE	0.304	0.86	FALSE	0.155	0.896	FALSE	0.189	0.419	FALSE	Pentatricopeptide repeat-containing protein	GO:0009451;GO:0003723;GO:0004519;	NA
HORVU.MOREX.r3.1HG0020330	NA	NA	NA	NA	NA	NA	NA	NA	NA	NA	NA	NA	NA	NA	NA	Transposon protein, putative, Pong sub-class		NA
HORVU.MOREX.r3.1HG0020340	NA	NA	NA	NA	NA	NA	NA	NA	NA	NA	NA	NA	NA	NA	NA	SWI/SNF-related matrix-associated actin-dependent regulator of chromatin subfamily B member 1	NA	NA
HORVU.MOREX.r3.1HG0020350	-1.156	NA	NA	-0.103	NA	FALSE	-0.709	NA	NA	-1.182	NA	NA	-0.8	NA	NA	zinc finger MYM-type-like protein		NA
HORVU.MOREX.r3.1HG0020360	NA	NA	NA	-0.099	NA	FALSE	NA	NA	NA	0.248	NA	FALSE	0.038	NA	FALSE	Retrotransposon protein, putative, unclassified	NA	NA
HORVU.MOREX.r3.1HG0020370	NA	NA	NA	NA	NA	NA	NA	NA	NA	2.514	NA	NA	0.68	NA	NA	D-tagatose-1,6-bisphosphate aldolase subunit GatZ	NA	NA
HORVU.MOREX.r3.1HG0020380	NA	NA	NA	NA	NA	NA	NA	NA	NA	NA	NA	NA	NA	NA	NA	Transducin/WD40 repeat-like superfamily protein	NA	NA
HORVU.MOREX.r3.1HG0020390	-4.973	NA	NA	NA	NA	NA	-1.455	NA	NA	-0.714	NA	NA	-1.905	NA	NA	Nodulin-like / Major Facilitator Superfamily protein	GO:0016020;GO:0022857;GO:0055085;	NA
HORVU.MOREX.r3.1HG0020400	NA	NA	NA	NA	NA	NA	NA	NA	NA	NA	NA	NA	NA	NA	NA	Thiopurine S-methyltransferase	NA	NA
HORVU.MOREX.r3.1HG0020410	NA	NA	NA	NA	NA	NA	NA	NA	NA	NA	NA	NA	NA	NA	NA	Core-2/I-branching beta-1,6-N-acetylglucosaminyltransferase family protein	NA	NA
HORVU.MOREX.r3.1HG0020420	NA	NA	NA	NA	NA	NA	NA	NA	NA	NA	NA	NA	NA	NA	NA	Retrotransposon protein, putative, unclassified	GO:0004523;GO:0090502;GO:0003676;	NA
HORVU.MOREX.r3.1HG0020430	NA	NA	NA	NA	NA	NA	NA	NA	NA	NA	NA	NA	NA	NA	NA	LINE-1 reverse transcriptase-like protein	GO:0003964;GO:0006278;GO:0016020;	NA
HORVU.MOREX.r3.1HG0020440	-0.131	0.989	FALSE	-1.76	0	TRUE	-1.512	0	TRUE	-2.955	0.002	TRUE	-1.531	0	TRUE	Kinase family protein	GO:0004672;GO:0006468;GO:0005524;	1A
HORVU.MOREX.r3.1HG0020450	NA	NA	NA	-2.034	NA	NA	-1.639	NA	NA	-2.274	NA	NA	-1.573	NA	NA	Laccase	GO:0046274;GO:0052716;GO:0048046;GO:0005507;	NA
HORVU.MOREX.r3.1HG0020460	-3.204	NA	NA	-0.242	NA	FALSE	-2.541	NA	NA	-1.53	NA	NA	-1.834	NA	NA	DNA mismatch repair protein Msh6-1		NA
HORVU.MOREX.r3.1HG0020470	NA	NA	NA	NA	NA	NA	NA	NA	NA	NA	NA	NA	NA	NA	NA	Cell division cycle protein 27 homolog	NA	NA
HORVU.MOREX.r3.1HG0020480	0.003	0.999	FALSE	0.477	0.956	FALSE	-0.014	0.998	FALSE	0.886	0.513	FALSE	0.31	0.473	FALSE	myosin XI D	NA	NA
HORVU.MOREX.r3.1HG0020490	NA	NA	NA	-0.099	NA	FALSE	-1.638	NA	NA	2.244	NA	NA	0.038	NA	FALSE	Replicase polyprotein 1a	NA	NA
HORVU.MOREX.r3.1HG0020500	0.533	0.682	FALSE	0.161	0.978	FALSE	-0.265	0.879	FALSE	0.261	0.794	FALSE	0.161	0.581	FALSE	2-isopropylmalate synthase	NA	NA
HORVU.MOREX.r3.1HG0020510	0.794	0.824	FALSE	0.232	0.983	FALSE	0.173	0.975	FALSE	-0.586	0.828	FALSE	0.164	0.846	FALSE	Non-specific serine/threonine protein kinase	NA	NA
HORVU.MOREX.r3.1HG0020520	NA	NA	NA	NA	NA	NA	NA	NA	NA	NA	NA	NA	NA	NA	NA	F-box family protein		NA
HORVU.MOREX.r3.1HG0020530	NA	NA	NA	NA	NA	NA	NA	NA	NA	NA	NA	NA	NA	NA	NA	Serine/threonine-protein phosphatase 7 long form-like protein	GO:0010073;	NA
HORVU.MOREX.r3.1HG0020540	NA	NA	NA	NA	NA	NA	NA	NA	NA	NA	NA	NA	NA	NA	NA	Retrotransposon protein, putative, unclassified	NA	NA
HORVU.MOREX.r3.1HG0020550	0.455	0.84	FALSE	0.034	0.996	FALSE	-0.229	0.961	FALSE	0.407	0.661	FALSE	0.148	0.747	FALSE	Transposon protein, putative, Mutator sub-class	GO:0008270;	NA
HORVU.MOREX.r3.1HG0020560	0.017	0.997	FALSE	0.071	0.991	FALSE	-0.091	0.985	FALSE	0.139	0.952	FALSE	0.023	0.971	FALSE	Transposon protein, putative, Mutator sub-class	GO:0016020;	NA
HORVU.MOREX.r3.1HG0020570	0.21	0.969	FALSE	-0.047	0.994	FALSE	-0.219	0.92	FALSE	0.071	0.976	FALSE	-0.017	0.97	FALSE	16:0delta9 desaturase 2	NA	NA
HORVU.MOREX.r3.1HG0020590	NA	NA	NA	NA	NA	NA	-0.709	NA	NA	NA	NA	NA	-0.203	NA	FALSE	General transcription factor-like zinc finger protein, putative		NA
HORVU.MOREX.r3.1HG0020630	NA	NA	NA	0.863	NA	NA	-1.638	NA	NA	1.21	NA	NA	-0.203	NA	FALSE	Manganese ABC transporter substrate-binding lipoprotein	NA	NA
HORVU.MOREX.r3.1HG0020650	-0.09	0.993	FALSE	-0.661	0.742	FALSE	0.163	0.971	FALSE	0.012	0.997	FALSE	-0.15	0.79	FALSE	F-box family protein		NA
HORVU.MOREX.r3.1HG0020660	0.097	0.996	FALSE	-0.238	0.985	FALSE	-0.204	0.978	FALSE	-0.103	0.98	FALSE	-0.121	0.906	FALSE	Retrovirus-related Pol polyprotein LINE-1	GO:0016020;	NA
HORVU.MOREX.r3.1HG0020670	-0.655	NA	NA	-1.393	NA	NA	-0.21	0.99	FALSE	0.923	NA	NA	-0.377	0.898	FALSE	LINE-1 retrotransposable element ORF2 protein	NA	NA
HORVU.MOREX.r3.1HG0020680	0.354	0.965	FALSE	-0.166	0.985	FALSE	0.05	0.994	FALSE	-0.636	0.75	FALSE	-0.09	0.879	FALSE	F-box family protein	GO:0005524;	NA
HORVU.MOREX.r3.1HG0020690	NA	NA	NA	0.863	NA	NA	0.253	NA	FALSE	-3.012	NA	NA	-0.616	NA	NA	Retrovirus-related Pol polyprotein from transposon TNT 1-94	GO:0015074;GO:0008270;GO:0005634;GO:0003676;GO:0003964;GO:0006278;GO:0003887;GO:0008234;GO:0006974;GO:0032196;GO:0006508;	NA
HORVU.MOREX.r3.1HG0020700	NA	NA	NA	NA	NA	NA	NA	NA	NA	NA	NA	NA	NA	NA	NA	Ribosomal protein S1	NA	NA
HORVU.MOREX.r3.1HG0020710	NA	NA	NA	NA	NA	NA	NA	NA	NA	NA	NA	NA	NA	NA	NA	S-adenosyl-L-methionine-dependent methyltransferases superfamily protein	NA	NA
HORVU.MOREX.r3.1HG0020720	NA	NA	NA	NA	NA	NA	NA	NA	NA	NA	NA	NA	NA	NA	NA	Type III pantothenate kinase	NA	NA
HORVU.MOREX.r3.1HG0020730	NA	NA	NA	NA	NA	NA	NA	NA	NA	NA	NA	NA	NA	NA	NA	GRF zinc finger protein	GO:0008270;	NA
HORVU.MOREX.r3.1HG0020740	NA	NA	NA	NA	NA	NA	NA	NA	NA	NA	NA	NA	NA	NA	NA	Photosystem II reaction center PsbP family protein	NA	NA
HORVU.MOREX.r3.1HG0020750	NA	NA	NA	NA	NA	NA	NA	NA	NA	NA	NA	NA	NA	NA	NA	kinesin-like protein	GO:0016020;	NA
HORVU.MOREX.r3.1HG0020760	NA	NA	NA	NA	NA	NA	0.818	NA	NA	0.248	NA	FALSE	-0.043	NA	FALSE	Myosin-binding protein 3	GO:0016020;	NA
HORVU.MOREX.r3.1HG0020770	NA	NA	NA	NA	NA	NA	NA	NA	NA	NA	NA	NA	NA	NA	NA	Coiled-coil domain-containing protein 96	GO:0016020;	NA
HORVU.MOREX.r3.1HG0020780	NA	NA	NA	NA	NA	NA	NA	NA	NA	NA	NA	NA	NA	NA	NA	tRNA modification GTPase MnmE		NA
HORVU.MOREX.r3.1HG0020790	NA	NA	NA	NA	NA	NA	NA	NA	NA	NA	NA	NA	NA	NA	NA	Werner Syndrome-like exonuclease	GO:0008408;GO:0006139;GO:0016020;GO:0003676;	NA
HORVU.MOREX.r3.1HG0020800	-3.564	NA	NA	NA	NA	NA	NA	NA	NA	NA	NA	NA	-0.703	NA	NA	Nacrein	NA	NA
HORVU.MOREX.r3.1HG0020810	0.046	NA	FALSE	0.915	0.902	FALSE	-1.14	0.813	FALSE	-0.57	0.876	FALSE	-0.186	0.883	FALSE	Glyoxysomal fatty acid beta-oxidation multifunctional protein MFP-a	NA	NA
HORVU.MOREX.r3.1HG0020820	0.14	0.99	FALSE	-0.424	0.278	FALSE	0.655	0.064	FALSE	-0.003	0.997	FALSE	0.076	0.848	FALSE	Serine protease	GO:0004252;GO:0006508;GO:0009533;GO:0010206;GO:0009658;GO:0009535;GO:0030163;	NA
HORVU.MOREX.r3.1HG0020830	NA	NA	NA	NA	NA	NA	NA	NA	NA	NA	NA	NA	NA	NA	NA	Formamidopyrimidine-DNA glycosylase	NA	NA
HORVU.MOREX.r3.1HG0020840	-0.223	0.972	FALSE	-0.224	0.96	FALSE	0.054	0.991	FALSE	0.716	0.27	FALSE	0.066	0.877	FALSE	Pentatricopeptide repeat-containing protein	GO:0009451;GO:0003723;GO:0043231;GO:0004519;	NA
HORVU.MOREX.r3.1HG0020850	0.21	0.992	FALSE	-0.161	0.991	FALSE	-0.33	0.95	FALSE	0.205	0.941	FALSE	-0.024	0.981	FALSE	Serine/threonine-protein kinase	GO:0048544;GO:0004674;GO:0016020;GO:0106310;GO:0051707;GO:0006468;GO:0005524;GO:0004713;GO:0030246;	NA
HORVU.MOREX.r3.1HG0020860	NA	NA	NA	NA	NA	NA	NA	NA	NA	NA	NA	NA	NA	NA	NA	Ketol-acid reductoisomerase (NADP(+))	NA	NA
HORVU.MOREX.r3.1HG0020870	NA	NA	NA	NA	NA	NA	NA	NA	NA	NA	NA	NA	NA	NA	NA	Protein FAR1-RELATED SEQUENCE 5	NA	NA
HORVU.MOREX.r3.1HG0020880	NA	NA	NA	NA	NA	NA	NA	NA	NA	NA	NA	NA	NA	NA	NA	Protein FAR1-RELATED SEQUENCE 5	NA	NA
HORVU.MOREX.r3.1HG0020890	NA	NA	NA	NA	NA	NA	NA	NA	NA	NA	NA	NA	NA	NA	NA	FAR1-domain family sequence	NA	NA
HORVU.MOREX.r3.1HG0020900	0.086	0.984	FALSE	-0.072	0.96	FALSE	-0.104	0.926	FALSE	-0.119	0.825	FALSE	-0.067	0.767	FALSE	Histone H3	GO:0000786;GO:0046982;GO:0030527;GO:0003677;GO:0005634;	NA
HORVU.MOREX.r3.1HG0020910	0.304	0.807	FALSE	-0.021	0.987	FALSE	0.053	0.973	FALSE	-0.227	0.515	FALSE	0.011	0.975	FALSE	Histone H4	GO:0000786;GO:0046982;GO:0006334;GO:0030527;GO:0005634;GO:0003677;GO:0009414;	NA
HORVU.MOREX.r3.1HG0020920	NA	NA	NA	-1.924	NA	NA	NA	NA	NA	-0.714	NA	NA	-0.683	NA	NA	cellulose synthase-like B	NA	NA
HORVU.MOREX.r3.1HG0020930	-0.029	0.996	FALSE	0.15	0.913	FALSE	-0.099	0.946	FALSE	0.069	0.899	FALSE	0.008	0.972	FALSE	F-box/kelch-repeat protein	GO:0016020;	NA
[truncated: 72,547 more rows]

## Sheet: Supplementary Table S2
Supplementary Table S2: division of differentially expressed genes over expression cluster groups. Differentially expressed genes are clustered based on their expression pattern and eventually grouped in 6 main groups
gene	cluster	cluster group	Annotation
HORVU.MOREX.r3.1HG0000260	1	1B	Dirigent protein
HORVU.MOREX.r3.1HG0000380	2	1A	Pectin lyase-like superfamily protein
HORVU.MOREX.r3.1HG0000390	3	1A	Jasmonate-induced protein
HORVU.MOREX.r3.1HG0000410	2	1A	Jasmonate induced protein
HORVU.MOREX.r3.1HG0000460	4	1A	Pectin lyase-like superfamily protein
HORVU.MOREX.r3.1HG0000470	3	1A	Jasmonate induced protein
HORVU.MOREX.r3.1HG0000480	3	1A	Jasmonate-induced protein
HORVU.MOREX.r3.1HG0000610	2	1A	Charged multivesicular body protein 5
HORVU.MOREX.r3.1HG0000950	2	1A	Glucan 1,3-beta-glucosidase
HORVU.MOREX.r3.1HG0001150	5	1B	Protein DJ-1
HORVU.MOREX.r3.1HG0001660	6	2B	Receptor-like kinase
HORVU.MOREX.r3.1HG0002020	7	1A	O-methyltransferase-like protein
HORVU.MOREX.r3.1HG0002060	8	3A	Disease resistance protein
HORVU.MOREX.r3.1HG0002170	9	3A	Disease resistance protein RPM1
HORVU.MOREX.r3.1HG0002180	9	3A	Disease resistance protein
HORVU.MOREX.r3.1HG0002450	10	ungrouped	Arginine decarboxylase
HORVU.MOREX.r3.1HG0002470	11	ungrouped	Defensin
HORVU.MOREX.r3.1HG0002670	5	1B	Leucine-rich repeat receptor-like protein kinase family protein
HORVU.MOREX.r3.1HG0003090	7	1A	Thionin-2.2
HORVU.MOREX.r3.1HG0003290	12	1A	Spectrin beta chain, brain 3
HORVU.MOREX.r3.1HG0003360	9	3A	Spectrin beta chain, brain 3
HORVU.MOREX.r3.1HG0003460	13	2B	NAC transcription factor
HORVU.MOREX.r3.1HG0003510	13	2B	Kinase-like protein
HORVU.MOREX.r3.1HG0003530	14	2B	Low affinity potassium transport system protein kup
HORVU.MOREX.r3.1HG0004120	6	2B	Retrotransposon protein, putative, unclassified
HORVU.MOREX.r3.1HG0004220	7	1A	Cysteine proteinase
HORVU.MOREX.r3.1HG0004290	2	1A	Chymotrypsin inhibitor
HORVU.MOREX.r3.1HG0004380	14	2B	Disease resistance protein (NBS-LRR class) family
HORVU.MOREX.r3.1HG0004410	2	1A	NBS-LRR-like resistance protein
HORVU.MOREX.r3.1HG0004560	2	1A	ERD (Early-responsive to dehydration stress) family protein
HORVU.MOREX.r3.1HG0004730	5	1B	RING/U-box superfamily protein
HORVU.MOREX.r3.1HG0004940	1	1B	Cysteine protease
HORVU.MOREX.r3.1HG0005090	7	1A	Nitrate transporter 1.1
HORVU.MOREX.r3.1HG0005640	12	1A	NBS-LRR-like resistance protein
HORVU.MOREX.r3.1HG0005650	15	1A	Disease resistance protein
HORVU.MOREX.r3.1HG0006210	9	3A	Protein kinase family protein
HORVU.MOREX.r3.1HG0006880	2	1A	NBS-LRR-like resistance protein
HORVU.MOREX.r3.1HG0007740	2	1A	Trypsin inhibitor
HORVU.MOREX.r3.1HG0008130	4	1A	Alcohol dehydrogenase, putative
HORVU.MOREX.r3.1HG0008310	10	ungrouped	Protein DETOXIFICATION
HORVU.MOREX.r3.1HG0009050	7	1A	MYB transcription factor
HORVU.MOREX.r3.1HG0010890	2	1A	Glycine-rich protein A3
HORVU.MOREX.r3.1HG0012250	4	1A	AP2-like ethylene-responsive transcription factor
HORVU.MOREX.r3.1HG0012400	2	1A	O-methyltransferase
HORVU.MOREX.r3.1HG0012520	2	1A	Chymotrypsin inhibitor
HORVU.MOREX.r3.1HG0012620	12	1A	Patatin
HORVU.MOREX.r3.1HG0012730	2	1A	Adenine/guanine permease
HORVU.MOREX.r3.1HG0013280	2	1A	LOB domain-containing protein, putative
HORVU.MOREX.r3.1HG0013800	2	1A	Glycosyltransferases
HORVU.MOREX.r3.1HG0014680	7	1A	Tetraspanin family protein
HORVU.MOREX.r3.1HG0015250	5	1B	Zinc finger CCCH domain-containing protein
HORVU.MOREX.r3.1HG0015470	15	1A	2-oxoglutarate (2OG) and Fe(II)-dependent oxygenase superfamily protein
HORVU.MOREX.r3.1HG0015720	5	1B	Kinase family protein
HORVU.MOREX.r3.1HG0016920	16	3B	Retrovirus-related Pol polyprotein from transposon TNT 1-94
HORVU.MOREX.r3.1HG0017050	2	1A	MYB transcription factor
HORVU.MOREX.r3.1HG0017280	7	1A	Peroxidase
HORVU.MOREX.r3.1HG0017620	2	1A	Peroxidase
HORVU.MOREX.r3.1HG0017770	17	1B	Germin-like protein 1
HORVU.MOREX.r3.1HG0017980	2	1A	Non-specific serine/threonine protein kinase
HORVU.MOREX.r3.1HG0018070	8	3A	Protein kinase superfamily protein
HORVU.MOREX.r3.1HG0018190	1	1B	Aspartic proteinase
HORVU.MOREX.r3.1HG0018260	2	1A	Low temperature and salt responsive protein
HORVU.MOREX.r3.1HG0018800	12	1A	Dehydrogenase
HORVU.MOREX.r3.1HG0019100	7	1A	2,3-bisphosphoglycerate-dependent phosphoglycerate mutase
HORVU.MOREX.r3.1HG0019140	2	1A	D-3-phosphoglycerate dehydrogenase
HORVU.MOREX.r3.1HG0019160	4	1A	autophagy 2
HORVU.MOREX.r3.1HG0019200	12	1A	Octicosapeptide/Phox/Bem1p (PB1) domain-containing protein / tetratricopeptide repeat (TPR)-containing protein
HORVU.MOREX.r3.1HG0019550	18	3B	tRNA dimethylallyltransferase
HORVU.MOREX.r3.1HG0019660	19	2B	ATP-dependent RNA helicase, putative
HORVU.MOREX.r3.1HG0020260	9	3A	GDSL esterase/lipase
HORVU.MOREX.r3.1HG0020440	2	1A	Kinase family protein
HORVU.MOREX.r3.1HG0021430	7	1A	L-gulonolactone oxidase
HORVU.MOREX.r3.1HG0021510	16	3B	5'-3' exonuclease family protein
HORVU.MOREX.r3.1HG0021960	4	1A	1-aminocyclopropane-1-carboxylate oxidase
HORVU.MOREX.r3.1HG0024050	2	1A	Poly [ADP-ribose] polymerase
HORVU.MOREX.r3.1HG0024140	20	1A	Cellulose synthase-like protein
HORVU.MOREX.r3.1HG0024730	2	1A	GDSL esterase/lipase
HORVU.MOREX.r3.1HG0024740	2	1A	GDSL esterase/lipase
HORVU.MOREX.r3.1HG0025510	12	1A	MYB-related transcription factor
HORVU.MOREX.r3.1HG0026670	20	1A	Cytochrome c oxidase subunit 1
HORVU.MOREX.r3.1HG0027090	5	1B	Lactoylglutathione lyase
HORVU.MOREX.r3.1HG0027700	12	1A	Octicosapeptide/Phox/Bem1p domain-containing family protein
HORVU.MOREX.r3.1HG0027710	12	1A	Octicosapeptide/Phox/Bem1p domain-containing family protein
HORVU.MOREX.r3.1HG0027750	12	1A	Octicosapeptide/Phox/Bem1p domain-containing family protein
HORVU.MOREX.r3.1HG0027930	2	1A	Rotundifolia-like protein
HORVU.MOREX.r3.1HG0027950	2	1A	Glycosyltransferase
HORVU.MOREX.r3.1HG0028020	16	3B	Lipid-A-disaccharide synthase
HORVU.MOREX.r3.1HG0028370	21	2B	Senescence-associated protein, putative
HORVU.MOREX.r3.1HG0028620	21	2B	Dynamin-like 120 kDa protein, mitochondrial
HORVU.MOREX.r3.1HG0028860	10	ungrouped	Phosphoribulokinase / Uridine kinase family
HORVU.MOREX.r3.1HG0028890	22	3B	Senescence-associated protein, putative
HORVU.MOREX.r3.1HG0029480	5	1B	nuclease
HORVU.MOREX.r3.1HG0029730	2	1A	Malic enzyme
HORVU.MOREX.r3.1HG0029800	19	2B	Pre-mRNA-splicing factor CWC26
HORVU.MOREX.r3.1HG0030150	2	1A	Early growth response protein 4
HORVU.MOREX.r3.1HG0031820	2	1A	Calmodulin
HORVU.MOREX.r3.1HG0031830	12	1A	Retrovirus-related Pol polyprotein from transposon TNT 1-94
HORVU.MOREX.r3.1HG0031850	12	1A	40S ribosomal protein S5-1
HORVU.MOREX.r3.1HG0031860	20	1A	Pol polyprotein
HORVU.MOREX.r3.1HG0031870	12	1A	Pol polyprotein
HORVU.MOREX.r3.1HG0032010	23	3A	Cell wall-associated hydrolase
HORVU.MOREX.r3.1HG0034310	5	1B	Glycerol-3-phosphate acyltransferase
HORVU.MOREX.r3.1HG0035700	14	2B	Protein FAR1-RELATED SEQUENCE 5
HORVU.MOREX.r3.1HG0036300	15	1A	PIF1-like helicase
HORVU.MOREX.r3.1HG0036310	2	1A	Bestrophin homolog 5
HORVU.MOREX.r3.1HG0036320	15	1A	AT hook motif-containing protein, putative
HORVU.MOREX.r3.1HG0036330	2	1A	Importin subunit alpha
HORVU.MOREX.r3.1HG0037050	24	2B	Transposon protein, putative, CACTA, En/Spm sub-class, expressed
HORVU.MOREX.r3.1HG0037500	25	2B	Ribulose bisphosphate carboxylase small chain
HORVU.MOREX.r3.1HG0038590	2	1A	Heavy metal-associated protein
HORVU.MOREX.r3.1HG0038800	12	1A	Protein kinase
HORVU.MOREX.r3.1HG0038870	9	3A	Glucose-1-phosphate adenylyltransferase
HORVU.MOREX.r3.1HG0039390	1	1B	Carbamoyl-phosphate synthase small chain
HORVU.MOREX.r3.1HG0040210	22	3B	ATP synthase subunit b
HORVU.MOREX.r3.1HG0040700	9	3A	Adenine nucleotide alpha hydrolases-like superfamily protein, putative
HORVU.MOREX.r3.1HG0042200	14	2B	3-ketoacyl-CoA synthase
HORVU.MOREX.r3.1HG0042290	19	2B	NBS-LRR disease resistance protein
HORVU.MOREX.r3.1HG0042440	2	1A	Long-chain-alcohol oxidase
HORVU.MOREX.r3.1HG0042620	26	3B	Polyubiquitin
HORVU.MOREX.r3.1HG0042750	24	2B	Kinase family protein
HORVU.MOREX.r3.1HG0043220	15	1A	MYB
HORVU.MOREX.r3.1HG0043960	5	1B	Cysteine-rich receptor-like protein kinase 11
HORVU.MOREX.r3.1HG0044070	27	1B	Transmembrane protein, putative
HORVU.MOREX.r3.1HG0044470	9	3A	Cytokinin oxidase/dehydrogenase
HORVU.MOREX.r3.1HG0046020	2	1A	Plant/F9H3-4 protein
HORVU.MOREX.r3.1HG0046190	23	3A	Aquaporin
HORVU.MOREX.r3.1HG0046300	19	2B	Ubiquitin
HORVU.MOREX.r3.1HG0046400	2	1A	Plant basic secretory family protein
HORVU.MOREX.r3.1HG0046460	2	1A	Late embryogenesis abundant (LEA) hydroxyproline-rich glycoprotein
HORVU.MOREX.r3.1HG0046570	2	1A	Ripening related protein family
HORVU.MOREX.r3.1HG0046650	2	1A	Carboxypeptidase
HORVU.MOREX.r3.1HG0047060	25	2B	Protochlorophyllide reductase
HORVU.MOREX.r3.1HG0047320	20	1A	CBS domain-containing protein CBSX5
HORVU.MOREX.r3.1HG0048270	16	3B	Transposon protein, putative, CACTA, En/Spm sub-class, expressed
HORVU.MOREX.r3.1HG0048720	24	2B	BEL1-like homeodomain 10
HORVU.MOREX.r3.1HG0048880	7	1A	Lipid transfer protein
HORVU.MOREX.r3.1HG0049040	15	1A	Low-temperature-induced 65 kDa protein
HORVU.MOREX.r3.1HG0049110	22	3B	Valine--tRNA ligase
HORVU.MOREX.r3.1HG0049410	5	1B	Trihelix transcription factor GT-2
HORVU.MOREX.r3.1HG0049500	2	1A	Cytochrome P450 family protein
HORVU.MOREX.r3.1HG0049580	4	1A	Aquaporin-1
HORVU.MOREX.r3.1HG0049640	7	1A	Cytochrome P450 family protein
HORVU.MOREX.r3.1HG0050070	26	3B	Response to low sulfur protein, putative
HORVU.MOREX.r3.1HG0050330	11	ungrouped	Cystathionine gamma-lyase
HORVU.MOREX.r3.1HG0051090	2	1A	Alpha/beta-Hydrolases superfamily protein
HORVU.MOREX.r3.1HG0051740	4	1A	Glutathione s-transferase, putative
HORVU.MOREX.r3.1HG0051750	2	1A	Glutathione S-transferase
HORVU.MOREX.r3.1HG0051870	4	1A	Glutathione S-transferase
HORVU.MOREX.r3.1HG0051880	2	1A	Glutathione S-transferase
HORVU.MOREX.r3.1HG0051910	2	1A	Glutathione S-transferase
HORVU.MOREX.r3.1HG0051920	2	1A	Transcription factor
HORVU.MOREX.r3.1HG0051950	16	3B	Regulator of chromosome condensation (RCC1) family with FYVE zinc finger domain-containing protein
HORVU.MOREX.r3.1HG0051960	16	3B	DNA topoisomerase 2
HORVU.MOREX.r3.1HG0052280	6	2B	Auxin response factor
HORVU.MOREX.r3.1HG0053170	12	1A	Basic helix loop helix (BHLH) family transcription factor
HORVU.MOREX.r3.1HG0053300	5	1B	Calmodulin
HORVU.MOREX.r3.1HG0053590	12	1A	Lysine-specific demethylase
HORVU.MOREX.r3.1HG0053700	2	1A	ERD (Early-responsive to dehydration stress) family protein
HORVU.MOREX.r3.1HG0053890	5	1B	Peptide transporter
HORVU.MOREX.r3.1HG0054010	2	1A	zinc finger B-box protein
HORVU.MOREX.r3.1HG0054020	7	1A	S-adenosyl-L-methionine-dependent methyltransferases superfamily protein
HORVU.MOREX.r3.1HG0054220	28	2A	MADS-box transcription factor
HORVU.MOREX.r3.1HG0054280	5	1B	Peroxidase
HORVU.MOREX.r3.1HG0054870	7	1A	Expansin-like protein
HORVU.MOREX.r3.1HG0054910	9	3A	DUF241 domain protein (DUF241)
HORVU.MOREX.r3.1HG0054940	2	1A	Protein kinase family protein, putative, expressed
HORVU.MOREX.r3.1HG0055010	5	1B	Glutathione S-transferase
HORVU.MOREX.r3.1HG0055890	2	1A	Proline dehydrogenase
HORVU.MOREX.r3.1HG0056240	12	1A	Trehalose 6-phosphate phosphatase
HORVU.MOREX.r3.1HG0056360	12	1A	Oxysterol-binding protein, expressed
HORVU.MOREX.r3.1HG0056490	2	1A	Hexosyltransferase
HORVU.MOREX.r3.1HG0056570	2	1A	Expansin protein
HORVU.MOREX.r3.1HG0056620	29	1A	Expansin protein
HORVU.MOREX.r3.1HG0056780	2	1A	S-adenosyl-L-methionine-dependent methyltransferases superfamily protein
HORVU.MOREX.r3.1HG0057380	30	2A	Pentatricopeptide repeat (PPR) superfamily protein
HORVU.MOREX.r3.1HG0057390	8	3A	Polynucleotidyl transferase, ribonuclease H-like superfamily protein
HORVU.MOREX.r3.1HG0057400	23	3A	LINE-1 reverse transcriptase like
HORVU.MOREX.r3.1HG0057570	5	1B	Cyclin-like protein
HORVU.MOREX.r3.1HG0057580	2	1A	PRA1 family protein
HORVU.MOREX.r3.1HG0057750	27	1B	Ethylene-responsive transcription factor
HORVU.MOREX.r3.1HG0057840	2	1A	Phospholipase a1-chloroplastic-like
HORVU.MOREX.r3.1HG0057960	31	1A	Homeobox-leucine zipper family protein
HORVU.MOREX.r3.1HG0058280	7	1A	D-3-phosphoglycerate dehydrogenase
HORVU.MOREX.r3.1HG0058390	5	1B	GATA transcription factor
HORVU.MOREX.r3.1HG0058510	7	1A	Major facilitator superfamily protein
HORVU.MOREX.r3.1HG0058930	2	1A	DUF4228 domain protein
HORVU.MOREX.r3.1HG0059080	12	1A	Ornithine carbamoyltransferase
HORVU.MOREX.r3.1HG0059170	4	1A	Annexin
HORVU.MOREX.r3.1HG0059210	27	1B	Cation/H(+) antiporter
HORVU.MOREX.r3.1HG0059290	7	1A	Calcium binding family protein
HORVU.MOREX.r3.1HG0059650	13	2B	Solute carrier family 17 member 9
HORVU.MOREX.r3.1HG0060050	24	2B	Photosystem II reaction center protein Z
HORVU.MOREX.r3.1HG0060190	12	1A	NRR repressor homolog 1
HORVU.MOREX.r3.1HG0060630	20	1A	UDP-glucuronate decarboxylase protein 6
HORVU.MOREX.r3.1HG0060770	15	1A	Ethylene-responsive transcription factor
HORVU.MOREX.r3.1HG0061140	20	1A	Phosphatase 2C family protein
HORVU.MOREX.r3.1HG0061180	12	1A	Phosphatase 2C family protein
HORVU.MOREX.r3.1HG0061390	7	1A	Trichome birefringence-like protein
HORVU.MOREX.r3.1HG0061660	7	1A	RING/FYVE/PHD zinc finger superfamily protein
HORVU.MOREX.r3.1HG0062140	7	1A	Receptor protein kinase, putative
HORVU.MOREX.r3.1HG0062450	7	1A	Pyrimidine-specific ribonucleoside hydrolase
HORVU.MOREX.r3.1HG0062480	2	1A	1-deoxy-D-xylulose-5-phosphate synthase
HORVU.MOREX.r3.1HG0062630	2	1A	Lipase
HORVU.MOREX.r3.1HG0062810	2	1A	PH-response transcription factor pacC/RIM101 isoform 2
HORVU.MOREX.r3.1HG0062940	25	2B	Pyruvate, phosphate dikinase
HORVU.MOREX.r3.1HG0063300	16	3B	Protein FAR1-RELATED SEQUENCE 5
HORVU.MOREX.r3.1HG0063330	4	1A	Eukaryotic aspartyl protease family protein, putative
HORVU.MOREX.r3.1HG0063340	7	1A	B-cell receptor-associated 31-like
HORVU.MOREX.r3.1HG0063450	25	2B	Thylakoid lumen 18.3 kDa family protein
HORVU.MOREX.r3.1HG0064390	12	1A	Mitochondrial carrier family
HORVU.MOREX.r3.1HG0064880	2	1A	Alpha/beta-Hydrolases superfamily protein
HORVU.MOREX.r3.1HG0064890	4	1A	ATP-dependent zinc metalloprotease FtsH
HORVU.MOREX.r3.1HG0064900	4	1A	Glycosyltransferase
HORVU.MOREX.r3.1HG0064910	9	3A	Protein NRT1/ PTR FAMILY 1.1
HORVU.MOREX.r3.1HG0064920	2	1A	Alpha/beta-Hydrolases superfamily protein
HORVU.MOREX.r3.1HG0065060	21	2B	PISTILLATA-like MADS-box transcription factor
HORVU.MOREX.r3.1HG0065070	2	1A	Receptor-like kinase
HORVU.MOREX.r3.1HG0065400	2	1A	Ethylene-responsive transcription factor
HORVU.MOREX.r3.1HG0066240	2	1A	Transcription elongation factor-related family protein
HORVU.MOREX.r3.1HG0066810	12	1A	Laccase
HORVU.MOREX.r3.1HG0067090	12	1A	Phospholipase A1
HORVU.MOREX.r3.1HG0067140	4	1A	Wound-induced protease inhibitor
HORVU.MOREX.r3.1HG0067160	7	1A	Wound-induced protease inhibitor
HORVU.MOREX.r3.1HG0067190	4	1A	Wound-induced protease inhibitor
HORVU.MOREX.r3.1HG0067230	5	1B	Sulfite reductase [NADPH] hemoprotein beta-component
HORVU.MOREX.r3.1HG0067500	7	1A	GDSL esterase/lipase
HORVU.MOREX.r3.1HG0067630	20	1A	Serine/threonine-protein kinase
HORVU.MOREX.r3.1HG0068010	10	ungrouped	Peroxidase
HORVU.MOREX.r3.1HG0068310	2	1A	Nuclear pore complex protein
HORVU.MOREX.r3.1HG0068320	12	1A	Cytochrome c
HORVU.MOREX.r3.1HG0068710	5	1B	Ethylene-responsive factor-like transcription factor
HORVU.MOREX.r3.1HG0069030	2	1A	Calcium-transporting ATPase
HORVU.MOREX.r3.1HG0069380	4	1A	Cysteine proteinase inhibitor
HORVU.MOREX.r3.1HG0069460	7	1A	Glutamate formiminotransferase 1
HORVU.MOREX.r3.1HG0069650	23	3A	Calcium-dependent protein kinase
HORVU.MOREX.r3.1HG0070090	6	2B	Lipid-transfer protein
HORVU.MOREX.r3.1HG0070200	2	1A	Transmembrane protein, putative
HORVU.MOREX.r3.1HG0070230	19	2B	Protein BREAST CANCER SUSCEPTIBILITY 1-like protein
HORVU.MOREX.r3.1HG0070340	2	1A	Protein kinase-like protein
HORVU.MOREX.r3.1HG0071020	15	1A	Non-specific lipid-transfer protein
HORVU.MOREX.r3.1HG0071050	2	1A	Expansin
HORVU.MOREX.r3.1HG0071210	5	1B	U-box domain-containing protein
HORVU.MOREX.r3.1HG0071400	7	1A	Aminotransferase like protein
HORVU.MOREX.r3.1HG0071460	9	3A	Proline-rich family protein
HORVU.MOREX.r3.1HG0071500	2	1A	WRKY transcription factor
HORVU.MOREX.r3.1HG0071730	5	1B	Organic cation carnitine transporter 7-like
HORVU.MOREX.r3.1HG0072030	12	1A	Retrovirus-related Pol polyprotein from transposon TNT 1-94
HORVU.MOREX.r3.1HG0072140	2	1A	Ammonium transporter
HORVU.MOREX.r3.1HG0072580	4	1A	Aminotransferase-related family protein
HORVU.MOREX.r3.1HG0072620	16	3B	LINE-1 reverse transcriptase
HORVU.MOREX.r3.1HG0072890	9	3A	Nuclear transcription factor Y subunit B
HORVU.MOREX.r3.1HG0073350	24	2B	70 kDa heat shock protein
HORVU.MOREX.r3.1HG0073370	10	ungrouped	Chitinase
HORVU.MOREX.r3.1HG0073430	20	1A	O-fucosyltransferase family protein
HORVU.MOREX.r3.1HG0073480	20	1A	Myb-like protein
HORVU.MOREX.r3.1HG0073500	10	ungrouped	Laccase
HORVU.MOREX.r3.1HG0073550	7	1A	Laccase
HORVU.MOREX.r3.1HG0074000	12	1A	Adenine nucleotide alpha hydrolases-like superfamily protein
HORVU.MOREX.r3.1HG0074010	2	1A	Guanylyl cyclase
HORVU.MOREX.r3.1HG0074300	9	3A	HXXXD-type acyl-transferase family protein
HORVU.MOREX.r3.1HG0074350	12	1A	Tetratricopeptide repeat (TPR)-like superfamily protein
HORVU.MOREX.r3.1HG0074600	2	1A	Cytochrome P450
HORVU.MOREX.r3.1HG0074740	12	1A	Syntaxin protein
HORVU.MOREX.r3.1HG0074910	12	1A	MYB transcription factor
HORVU.MOREX.r3.1HG0074920	9	3A	Autoinducer 2 import system permease protein LsrD
HORVU.MOREX.r3.1HG0075150	2	1A	U-box domain-containing family protein
HORVU.MOREX.r3.1HG0075220	2	1A	Actin
HORVU.MOREX.r3.1HG0075260	2	1A	Receptor kinase 2
HORVU.MOREX.r3.1HG0075320	2	1A	Myb transcription factor
HORVU.MOREX.r3.1HG0075700	4	1A	transmembrane protein, putative (DUF1218)
HORVU.MOREX.r3.1HG0075990	2	1A	Soluble inorganic pyrophosphatase
HORVU.MOREX.r3.1HG0076150	32	ungrouped	Isoflavone reductase-like protein
HORVU.MOREX.r3.1HG0076260	33	3B	Tetratricopeptide repeat (TPR)-like superfamily protein
HORVU.MOREX.r3.1HG0076550	7	1A	Oxidative stress 3, putative isoform 2
HORVU.MOREX.r3.1HG0076630	2	1A	Receptor-like protein kinase
HORVU.MOREX.r3.1HG0077000	2	1A	Receptor-like protein kinase
HORVU.MOREX.r3.1HG0077190	29	1A	Trehalose-6-phosphate synthase
HORVU.MOREX.r3.1HG0077230	2	1A	VQ motif-containing protein
HORVU.MOREX.r3.1HG0077330	2	1A	mediator of RNA polymerase II transcription subunit
HORVU.MOREX.r3.1HG0077470	20	1A	O-methyltransferase-like protein
HORVU.MOREX.r3.1HG0077480	31	1A	O-methyltransferase-like protein
HORVU.MOREX.r3.1HG0077490	2	1A	O-methyltransferase
HORVU.MOREX.r3.1HG0077550	7	1A	Gibberellin 2-oxidase
HORVU.MOREX.r3.1HG0077940	2	1A	sequence-specific DNA binding transcription factor ATNDX
HORVU.MOREX.r3.1HG0077960	2	1A	Cellulose synthase
HORVU.MOREX.r3.1HG0077970	2	1A	Homeobox protein knotted-1-like 3
HORVU.MOREX.r3.1HG0078020	4	1A	Carboxypeptidase
HORVU.MOREX.r3.1HG0078040	4	1A	Absent in melanoma 1 protein
HORVU.MOREX.r3.1HG0078200	2	1A	Protein kinase
HORVU.MOREX.r3.1HG0078400	12	1A	Tyrosine decarboxylase
HORVU.MOREX.r3.1HG0079090	25	2B	Chlorophyll a-b binding protein, chloroplastic
HORVU.MOREX.r3.1HG0079430	2	1A	Protein kinase-like
HORVU.MOREX.r3.1HG0079460	7	1A	Protein kinase-like
HORVU.MOREX.r3.1HG0079530	2	1A	Protein kinase-like
HORVU.MOREX.r3.1HG0079540	2	1A	Protein kinase-like
HORVU.MOREX.r3.1HG0079600	2	1A	Protein kinase-like
HORVU.MOREX.r3.1HG0079750	20	1A	MYB transcription factor
HORVU.MOREX.r3.1HG0079760	20	1A	MYB transcription factor
HORVU.MOREX.r3.1HG0080140	12	1A	Alpha/beta-hydrolase
HORVU.MOREX.r3.1HG0080320	3	1A	IQ domain-containing protein
HORVU.MOREX.r3.1HG0080420	2	1A	cotton fiber-like protein (DUF761)
HORVU.MOREX.r3.1HG0080800	20	1A	Kinase family protein
HORVU.MOREX.r3.1HG0081380	15	1A	transcription factor BIG PETAL P (BPE)
HORVU.MOREX.r3.1HG0081700	34	3A	TPR repeat
HORVU.MOREX.r3.1HG0081880	6	2B	2-isopropylmalate synthase
HORVU.MOREX.r3.1HG0082300	2	1A	Cytochrome P450
HORVU.MOREX.r3.1HG0082740	12	1A	Late embryogenesis abundant hydroxyproline-rich glycoprotein family, putative
HORVU.MOREX.r3.1HG0082760	3	1A	Glycosyltransferase
HORVU.MOREX.r3.1HG0082790	25	2B	Calcium homeostasis regulator CHoR1
HORVU.MOREX.r3.1HG0083120	2	1A	Cytochrome b561 and DOMON domain-containing protein
HORVU.MOREX.r3.1HG0083140	2	1A	Ethylene-responsive transcription factor
HORVU.MOREX.r3.1HG0083340	2	1A	AP2/B3 transcription factor family protein
HORVU.MOREX.r3.1HG0083370	2	1A	AP2/B3 transcription factor family protein
HORVU.MOREX.r3.1HG0083600	2	1A	Lipid phosphate phosphatase-like protein
HORVU.MOREX.r3.1HG0083620	7	1A	Phospholipase D
HORVU.MOREX.r3.1HG0083630	2	1A	RING/U-box superfamily protein
HORVU.MOREX.r3.1HG0083700	7	1A	Reticulon-like protein
HORVU.MOREX.r3.1HG0083730	7	1A	Lipid transfer protein
HORVU.MOREX.r3.1HG0083740	2	1A	Lipid transfer protein
HORVU.MOREX.r3.1HG0083750	2	1A	Lipid transfer protein
HORVU.MOREX.r3.1HG0083950	22	3B	Heat shock transcription factor
HORVU.MOREX.r3.1HG0084060	2	1A	F-box protein
HORVU.MOREX.r3.1HG0084550	27	1B	Pyridoxine 5'-phosphate synthase
HORVU.MOREX.r3.1HG0084700	23	3A	Short-chain dehydrogenase/reductase
HORVU.MOREX.r3.1HG0084760	2	1A	Myb transcription factor
HORVU.MOREX.r3.1HG0084970	2	1A	Phosphatidylserine synthase 2
HORVU.MOREX.r3.1HG0085100	4	1A	GDSL esterase/lipase
HORVU.MOREX.r3.1HG0085440	12	1A	1-deoxy-D-xylulose 5-phosphate synthase
HORVU.MOREX.r3.1HG0085780	2	1A	Core-2/I-branching beta-1,6-N-acetylglucosaminyltransferase family protein
HORVU.MOREX.r3.1HG0086330	31	1A	Endoglucanase
HORVU.MOREX.r3.1HG0086350	12	1A	Ninja-family protein
HORVU.MOREX.r3.1HG0086430	12	1A	Disease resistance protein (NBS-LRR class) family
HORVU.MOREX.r3.1HG0086450	12	1A	Disease resistance protein (NBS-LRR class) family
HORVU.MOREX.r3.1HG0086540	4	1A	Protein PLANT CADMIUM RESISTANCE 2
HORVU.MOREX.r3.1HG0086640	9	3A	protein kinase family protein
HORVU.MOREX.r3.1HG0086800	2	1A	Pirin-like protein
HORVU.MOREX.r3.1HG0086810	25	2B	Photosystem I reaction center subunit VI
HORVU.MOREX.r3.1HG0086820	11	ungrouped	Rop guanine nucleotide exchange factor
HORVU.MOREX.r3.1HG0086840	15	1A	transcription factor-like protein
HORVU.MOREX.r3.1HG0087190	2	1A	Structural constituent of cell wall
HORVU.MOREX.r3.1HG0087230	2	1A	Transmembrane protein, putative
HORVU.MOREX.r3.1HG0087250	2	1A	Calcium binding
HORVU.MOREX.r3.1HG0087290	2	1A	Protein kinase-like
HORVU.MOREX.r3.1HG0087310	4	1A	casein kinase II beta chain 3
HORVU.MOREX.r3.1HG0087620	5	1B	Xyloglucan endotransglucosylase/hydrolase
HORVU.MOREX.r3.1HG0087820	5	1B	Fasciclin-like arabinogalactan protein
HORVU.MOREX.r3.1HG0087850	7	1A	Glutaredoxin, putative
HORVU.MOREX.r3.1HG0087910	12	1A	Glutaredoxin, putative
HORVU.MOREX.r3.1HG0088590	7	1A	Urease accessory protein ureG
HORVU.MOREX.r3.1HG0088960	12	1A	Mitogen-activated protein kinase
HORVU.MOREX.r3.1HG0089030	27	1B	GDP-mannose-3',5'-epimerase
HORVU.MOREX.r3.1HG0089180	15	1A	Cold acclimation protein
HORVU.MOREX.r3.1HG0089240	35	2B	Chlorophyll a-b binding protein, chloroplastic
HORVU.MOREX.r3.1HG0089270	35	2B	Chlorophyll a-b binding protein, chloroplastic
HORVU.MOREX.r3.1HG0089290	25	2B	Chlorophyll a-b binding protein, chloroplastic
HORVU.MOREX.r3.1HG0089440	2	1A	B12D protein
HORVU.MOREX.r3.1HG0089480	7	1A	Subtilisin-like protease
HORVU.MOREX.r3.1HG0090320	7	1A	G-box binding factor
HORVU.MOREX.r3.1HG0090670	36	2A	Protein phosphatase 2c, putative
HORVU.MOREX.r3.1HG0090950	2	1A	3-ketoacyl-CoA synthase
HORVU.MOREX.r3.1HG0090990	5	1B	Glutamyl-tRNA(Gln) amidotransferase subunit A
HORVU.MOREX.r3.1HG0091050	20	1A	Avr9/Cf-9 rapidly elicited protein
HORVU.MOREX.r3.1HG0091080	12	1A	DNA-directed RNA polymerase III subunit RPC6
HORVU.MOREX.r3.1HG0091470	9	3A	Retrotransposon protein, putative, unclassified
HORVU.MOREX.r3.1HG0091740	2	1A	DUF1645 family protein
HORVU.MOREX.r3.1HG0091840	19	2B	GATA transcription factor, putative
HORVU.MOREX.r3.1HG0091890	2	1A	ZF-HD homeobox protein
HORVU.MOREX.r3.1HG0092410	9	3A	Carboxypeptidase
HORVU.MOREX.r3.1HG0092420	2	1A	WRKY transcription factor
HORVU.MOREX.r3.1HG0092450	18	3B	Ta11-like non-LTR retrotransposon
HORVU.MOREX.r3.1HG0092750	19	2B	Bifunctional glutamine synthetase adenylyltransferase/adenylyl-removing enzyme
HORVU.MOREX.r3.1HG0092810	2	1A	Late embryogenesis abundant protein Lea14
HORVU.MOREX.r3.1HG0092850	2	1A	S-type anion channel
HORVU.MOREX.r3.1HG0093760	2	1A	ATP-dependent zinc metalloprotease FtsH
HORVU.MOREX.r3.1HG0093980	19	2B	Retrovirus-related Pol polyprotein from transposon TNT 1-94
HORVU.MOREX.r3.1HG0094440	7	1A	Heat-shock protein, putative
HORVU.MOREX.r3.1HG0094460	4	1A	ATP-dependent Clp protease proteolytic subunit
HORVU.MOREX.r3.1HG0094560	31	1A	Deoxyuridine 5'-triphosphate nucleotidohydrolase
HORVU.MOREX.r3.1HG0094850	28	2A	tRNA pseudouridine synthase A
HORVU.MOREX.r3.1HG0094860	9	3A	ATP-dependent DNA helicase mph1
HORVU.MOREX.r3.1HG0095170	15	1A	UDP-glucose-4-epimerase
HORVU.MOREX.r3.2HG0095490	12	1A	Ethylene receptor
HORVU.MOREX.r3.2HG0095670	35	2B	Cysteine synthase
HORVU.MOREX.r3.2HG0095710	5	1B	Disease resistance protein (NBS-LRR class) family
HORVU.MOREX.r3.2HG0096220	7	1A	WEB family protein
HORVU.MOREX.r3.2HG0096610	2	1A	StAR-related lipid transfer protein
HORVU.MOREX.r3.2HG0096980	2	1A	Receptor-kinase, putative
HORVU.MOREX.r3.2HG0097290	27	1B	Cytochrome P450
HORVU.MOREX.r3.2HG0097350	4	1A	Agmatine coumaroyltransferase-2
HORVU.MOREX.r3.2HG0097360	4	1A	Laccase
HORVU.MOREX.r3.2HG0097760	35	2B	DUF1635 family protein
HORVU.MOREX.r3.2HG0098440	9	3A	Myrcene synthase, chloroplastic
HORVU.MOREX.r3.2HG0098460	20	1A	Cytochrome P450
HORVU.MOREX.r3.2HG0098610	12	1A	Kinase, putative
HORVU.MOREX.r3.2HG0098650	20	1A	Protein kinase superfamily protein
HORVU.MOREX.r3.2HG0098670	9	3A	Vesicle-associated protein 1-1
HORVU.MOREX.r3.2HG0098680	37	1A	protein kinase family protein
HORVU.MOREX.r3.2HG0098690	12	1A	Cytochrome P450
HORVU.MOREX.r3.2HG0098890	12	1A	Kinase family protein
HORVU.MOREX.r3.2HG0098930	12	1A	protein kinase family protein
HORVU.MOREX.r3.2HG0098970	20	1A	Glutamyl-tRNA (Gln) amidotransferase subunit A
HORVU.MOREX.r3.2HG0098980	20	1A	Glutamyl-tRNA (Gln) amidotransferase subunit A
HORVU.MOREX.r3.2HG0098990	20	1A	Cytochrome P450
HORVU.MOREX.r3.2HG0099000	20	1A	Glutamyl-tRNA (Gln) amidotransferase subunit A
HORVU.MOREX.r3.2HG0099150	9	3A	2-oxoglutarate (2OG) and Fe(II)-dependent oxygenase superfamily protein, putative
HORVU.MOREX.r3.2HG0099170	2	1A	12-oxophytodienoate reductase-like protein
HORVU.MOREX.r3.2HG0099780	10	ungrouped	Maternal effect embryo arrest protein
HORVU.MOREX.r3.2HG0100230	10	ungrouped	Stress responsive A/B barrel domain protein
HORVU.MOREX.r3.2HG0100380	7	1A	Electron transport complex subunit E
HORVU.MOREX.r3.2HG0100680	7	1A	Glycosyltransferases
HORVU.MOREX.r3.2HG0101240	7	1A	Cytochrome P450 family protein
HORVU.MOREX.r3.2HG0101380	5	1B	Cytochrome P450
HORVU.MOREX.r3.2HG0101410	7	1A	Cytochrome P450
HORVU.MOREX.r3.2HG0101460	5	1B	Cyclopropane-fatty-acyl-phospholipid synthase
HORVU.MOREX.r3.2HG0101480	5	1B	Cyclopropane-fatty-acyl-phospholipid synthase
HORVU.MOREX.r3.2HG0101670	2	1A	Receptor-like protein kinase
HORVU.MOREX.r3.2HG0101720	37	1A	Flowering-promoting factor 1-like protein 1
HORVU.MOREX.r3.2HG0101810	8	3A	Flowering-promoting factor 1-like protein 1
HORVU.MOREX.r3.2HG0101890	2	1A	S-adenosylmethionine-dependent methyltransferase
HORVU.MOREX.r3.2HG0102150	2	1A	ABC transporter G family member
HORVU.MOREX.r3.2HG0102560	6	2B	Sulfotransferase
HORVU.MOREX.r3.2HG0103200	28	2A	F-box family protein
HORVU.MOREX.r3.2HG0103580	24	2B	Serine/threonine-protein kinase/endoribonuclease IRE1
HORVU.MOREX.r3.2HG0103630	15	1A	ABC subfamily C transporter
HORVU.MOREX.r3.2HG0103880	7	1A	Aspartic proteinase nepenthesin-1
HORVU.MOREX.r3.2HG0103920	7	1A	Peroxidase family protein
HORVU.MOREX.r3.2HG0104870	2	1A	Alcohol dehydrogenase, putative
HORVU.MOREX.r3.2HG0105020	5	1B	Aquaporin
HORVU.MOREX.r3.2HG0105150	36	2A	Heavy metal-associated domain containing protein, expressed
HORVU.MOREX.r3.2HG0105200	6	2B	F-box family protein
HORVU.MOREX.r3.2HG0105320	36	2A	Disease resistance protein (TIR-NBS-LRR class) family
HORVU.MOREX.r3.2HG0105420	10	ungrouped	Proline-rich protein, putative, expressed
HORVU.MOREX.r3.2HG0105670	12	1A	SNARE-interacting protein KEULE
HORVU.MOREX.r3.2HG0105820	16	3B	Cysteine/Histidine-rich C1 domain family protein
HORVU.MOREX.r3.2HG0105990	2	1A	Cytochrome P450
HORVU.MOREX.r3.2HG0106120	2	1A	Cystathionine gamma-synthase
HORVU.MOREX.r3.2HG0106190	2	1A	Cystathionine gamma-synthase
HORVU.MOREX.r3.2HG0106640	12	1A	Acetyltransferase component of pyruvate dehydrogenase complex
HORVU.MOREX.r3.2HG0106650	18	3B	Retrotransposon protein, putative, Ty3-gypsy subclass
HORVU.MOREX.r3.2HG0106870	30	2A	Amine oxidase
HORVU.MOREX.r3.2HG0106970	5	1B	Cytochrome P450
HORVU.MOREX.r3.2HG0107380	6	2B	Dof zinc finger protein
HORVU.MOREX.r3.2HG0107690	2	1A	Protein kinase-like protein
HORVU.MOREX.r3.2HG0107940	2	1A	MLO-like protein
HORVU.MOREX.r3.2HG0107970	7	1A	Peroxidase
HORVU.MOREX.r3.2HG0108010	12	1A	D-ribose-binding periplasmic
HORVU.MOREX.r3.2HG0108070	15	1A	Dirigent protein
HORVU.MOREX.r3.2HG0108080	9	3A	FAD-binding Berberine family protein
HORVU.MOREX.r3.2HG0108090	15	1A	Dirigent protein
HORVU.MOREX.r3.2HG0108100	9	3A	Dirigent protein
HORVU.MOREX.r3.2HG0108110	12	1A	Dirigent protein
HORVU.MOREX.r3.2HG0108360	20	1A	Isoflavone reductase-like protein
HORVU.MOREX.r3.2HG0108490	5	1B	Xyloglucan endotransglucosylase/hydrolase
HORVU.MOREX.r3.2HG0108550	15	1A	Heat shock transcription factor
HORVU.MOREX.r3.2HG0108570	9	3A	Ethylene-responsive nuclear protein
HORVU.MOREX.r3.2HG0108680	7	1A	Demethylmenaquinone methyltransferase
HORVU.MOREX.r3.2HG0108840	3	1A	Zinc-finger protein
HORVU.MOREX.r3.2HG0109920	34	3A	Eukaryotic initiation factor 4A (ATP-dependent RNA helicase eIF4A)
HORVU.MOREX.r3.2HG0110490	37	1A	MYB transcription factor
HORVU.MOREX.r3.2HG0110810	7	1A	Alpha-L-arabinofuranosidase 1
HORVU.MOREX.r3.2HG0110850	2	1A	Protein kinase
HORVU.MOREX.r3.2HG0110920	5	1B	VQ motif-containing family protein
HORVU.MOREX.r3.2HG0110930	2	1A	VQ motif-containing family protein
HORVU.MOREX.r3.2HG0111000	30	2A	BZIP transcription factor
HORVU.MOREX.r3.2HG0111600	10	ungrouped	NADH-cytochrome b5 reductase
HORVU.MOREX.r3.2HG0111820	7	1A	extra-large G-like protein, putative (DUF3133)
HORVU.MOREX.r3.2HG0112600	4	1A	Peroxidase
HORVU.MOREX.r3.2HG0112960	4	1A	Ethylene-responsive transcription factor
HORVU.MOREX.r3.2HG0113100	19	2B	Hfr-2-like protein
HORVU.MOREX.r3.2HG0113190	2	1A	UDP-glucuronate decarboxylase
HORVU.MOREX.r3.2HG0113270	4	1A	Hypoxia-responsive family protein-like
HORVU.MOREX.r3.2HG0113330	25	2B	Ultraviolet-B-repressible protein
HORVU.MOREX.r3.2HG0113490	2	1A	Universal stress protein
HORVU.MOREX.r3.2HG0113750	25	2B	Photosystem I reaction center subunit N
HORVU.MOREX.r3.2HG0114110	9	3A	Thioredoxin
HORVU.MOREX.r3.2HG0114170	17	1B	Retrotransposon protein, putative, Ty1-copia subclass
HORVU.MOREX.r3.2HG0114240	2	1A	Potassium transporter
HORVU.MOREX.r3.2HG0114350	7	1A	Isoleucine--tRNA ligase
HORVU.MOREX.r3.2HG0114360	7	1A	UBP1-associated protein 2A
HORVU.MOREX.r3.2HG0115180	6	2B	transmembrane protein, putative (DUF247)
HORVU.MOREX.r3.2HG0115780	2	1A	FAD-binding Berberine family protein, putative
HORVU.MOREX.r3.2HG0116230	16	3B	Nucleolar family protein
HORVU.MOREX.r3.2HG0116420	2	1A	Early response to dehydration 15-like protein
HORVU.MOREX.r3.2HG0117630	35	2B	Magnesium-chelatase subunit H
HORVU.MOREX.r3.2HG0117790	20	1A	Choline transporter-like protein
HORVU.MOREX.r3.2HG0118350	19	2B	RNA-binding protein
HORVU.MOREX.r3.2HG0118580	12	1A	Glycosyltransferase
HORVU.MOREX.r3.2HG0118740	2	1A	Hexosyltransferase
HORVU.MOREX.r3.2HG0119220	2	1A	Gibberellin receptor GID1a
HORVU.MOREX.r3.2HG0119520	2	1A	C2 domain-containing protein
HORVU.MOREX.r3.2HG0119590	4	1A	Cold shock protein
HORVU.MOREX.r3.2HG0119600	2	1A	Transcription elongation factor-related family protein
HORVU.MOREX.r3.2HG0119830	2	1A	4-coumarate-CoA ligase
HORVU.MOREX.r3.2HG0119840	36	2A	Plastid-lipid associated protein PAP / fibrillin family protein
HORVU.MOREX.r3.2HG0119970	19	2B	Heat shock transcription factor
HORVU.MOREX.r3.2HG0121170	2	1A	Non-specific serine/threonine protein kinase
HORVU.MOREX.r3.2HG0121200	2	1A	Dirigent protein
HORVU.MOREX.r3.2HG0121380	12	1A	Cytochrome P450
HORVU.MOREX.r3.2HG0121410	2	1A	Cytochrome P450
HORVU.MOREX.r3.2HG0121480	2	1A	MYB transcription factor
HORVU.MOREX.r3.2HG0121540	7	1A	Haloacid dehalogenase-like hydrolase family protein
HORVU.MOREX.r3.2HG0122010	2	1A	Protein kinase, putative
HORVU.MOREX.r3.2HG0122020	15	1A	BED zinc finger,hAT family dimerization domain
HORVU.MOREX.r3.2HG0122030	12	1A	BED zinc finger family protein, expressed
HORVU.MOREX.r3.2HG0122100	10	ungrouped	RNA binding protein
HORVU.MOREX.r3.2HG0122360	2	1A	Ribonuclease
HORVU.MOREX.r3.2HG0123040	2	1A	Purple acid phosphatase
HORVU.MOREX.r3.2HG0123240	18	3B	Chloroplast stem-loop binding protein
HORVU.MOREX.r3.2HG0123350	36	2A	Trehalose 6-phosphate phosphatase
HORVU.MOREX.r3.2HG0123450	20	1A	Adenylate kinase
HORVU.MOREX.r3.2HG0123480	2	1A	Transcription factor WRKY
HORVU.MOREX.r3.2HG0123790	2	1A	Calmodulin-binding transcription activator
HORVU.MOREX.r3.2HG0123880	9	3A	Phospho-2-dehydro-3-deoxyheptonate aldolase
HORVU.MOREX.r3.2HG0123910	12	1A	Kinase family protein
HORVU.MOREX.r3.2HG0124110	2	1A	GRAM domain protein/ABA-responsive-like protein
HORVU.MOREX.r3.2HG0124630	15	1A	Cold regulated protein 27
HORVU.MOREX.r3.2HG0124670	2	1A	Receptor-like protein kinase
HORVU.MOREX.r3.2HG0125430	12	1A	Jasmonate-zim-domain protein
HORVU.MOREX.r3.2HG0125650	2	1A	Adipocyte plasma membrane-associated protein
HORVU.MOREX.r3.2HG0126270	9	3A	DUF2996 family protein
HORVU.MOREX.r3.2HG0126410	7	1A	Nuclear transcription factor Y subunit B
HORVU.MOREX.r3.2HG0126450	4	1A	Sulfotransferase
HORVU.MOREX.r3.2HG0126880	7	1A	Ninja-family protein
HORVU.MOREX.r3.2HG0126910	24	2B	Nuclear transport factor 2 family protein with RNA binding domain
HORVU.MOREX.r3.2HG0126960	5	1B	Longifolia protein
HORVU.MOREX.r3.2HG0127020	2	1A	methyl esterase 11
HORVU.MOREX.r3.2HG0127260	7	1A	COBRA-like protein
HORVU.MOREX.r3.2HG0127420	2	1A	Dihydroflavonol-4-reductase
HORVU.MOREX.r3.2HG0128600	20	1A	Receptor kinase
HORVU.MOREX.r3.2HG0128680	4	1A	WRKY transcription factor, putative
HORVU.MOREX.r3.2HG0128840	31	1A	Son of sevenless
HORVU.MOREX.r3.2HG0128980	15	1A	GH3.3
HORVU.MOREX.r3.2HG0129400	5	1B	LOB domain-containing protein, putative
HORVU.MOREX.r3.2HG0129530	2	1A	Formin-like protein
HORVU.MOREX.r3.2HG0129660	10	ungrouped	BTB/POZ domain-containing protein
HORVU.MOREX.r3.2HG0130320	20	1A	Outer arm dynein light chain 1 protein
HORVU.MOREX.r3.2HG0130900	2	1A	GRAS transcription factor
HORVU.MOREX.r3.2HG0131070	12	1A	Sorbitol transporter
HORVU.MOREX.r3.2HG0131280	2	1A	Homeobox-leucine zipper family protein
HORVU.MOREX.r3.2HG0131550	25	2B	Chlorophyll a-b binding protein, chloroplastic
HORVU.MOREX.r3.2HG0131630	2	1A	vacuolar sorting-associated protein (DUF946)
HORVU.MOREX.r3.2HG0131740	5	1B	SAUR-like auxin-responsive protein family, putative
HORVU.MOREX.r3.2HG0132170	7	1A	Tubulin alpha chain
HORVU.MOREX.r3.2HG0132360	2	1A	Receptor-like protein kinase
HORVU.MOREX.r3.2HG0132400	12	1A	Zinc finger FYVE domain-containing protein 1
HORVU.MOREX.r3.2HG0132430	7	1A	Transcription factor jumonji (jmjC) domain-containing protein
HORVU.MOREX.r3.2HG0132700	12	1A	Phenylalanine ammonia-lyase
HORVU.MOREX.r3.2HG0132820	12	1A	Phenylalanine ammonia-lyase
HORVU.MOREX.r3.2HG0133320	9	3A	Dedicator of cytokinesis protein 9
HORVU.MOREX.r3.2HG0133550	2	1A	Calcium-dependent protein kinase
HORVU.MOREX.r3.2HG0133570	10	ungrouped	Protein TIC 20, chloroplastic
HORVU.MOREX.r3.2HG0133650	20	1A	Zinc finger CCCH domain-containing protein
HORVU.MOREX.r3.2HG0133820	21	2B	Senescence-associated protein, putative
HORVU.MOREX.r3.2HG0133890	33	3B	Scarecrow transcription factor family protein
HORVU.MOREX.r3.2HG0134400	2	1A	Protein DETOXIFICATION
HORVU.MOREX.r3.2HG0134410	4	1A	Cell wall protein
HORVU.MOREX.r3.2HG0134770	9	3A	Glycosyltransferase
HORVU.MOREX.r3.2HG0135040	25	2B	Chlorophyll a-b binding protein, chloroplastic
HORVU.MOREX.r3.2HG0135060	7	1A	Organic cation/carnitine transporter
HORVU.MOREX.r3.2HG0135120	2	1A	F-box protein
HORVU.MOREX.r3.2HG0135210	7	1A	Late embryogenesis abundant (LEA) hydroxyproline-rich glycoprotein family
HORVU.MOREX.r3.2HG0135310	2	1A	Sugar transporter, putative
HORVU.MOREX.r3.2HG0135400	7	1A	Membrane lipoprotein lipid attachment site-containing protein-like
HORVU.MOREX.r3.2HG0135420	2	1A	Wound-responsive family protein
HORVU.MOREX.r3.2HG0135600	25	2B	Chlorophyll a-b binding protein, chloroplastic
HORVU.MOREX.r3.2HG0135650	10	ungrouped	Laccase
HORVU.MOREX.r3.2HG0135900	9	3A	Equilibrative nucleoside transporter family member protein
HORVU.MOREX.r3.2HG0135960	25	2B	Cytochrome b6-f complex iron-sulfur subunit
HORVU.MOREX.r3.2HG0136150	6	2B	Cyclin family protein
HORVU.MOREX.r3.2HG0136430	7	1A	Protein kinase superfamily protein
HORVU.MOREX.r3.2HG0136550	3	1A	Cellulose synthase-like protein
HORVU.MOREX.r3.2HG0136670	2	1A	Cellulose synthase-like protein
HORVU.MOREX.r3.2HG0136790	2	1A	Serine/threonine-protein kinase
HORVU.MOREX.r3.2HG0136830	2	1A	Serine/threonine-protein kinase
HORVU.MOREX.r3.2HG0137190	2	1A	Phenylalanine ammonia-lyase
HORVU.MOREX.r3.2HG0138250	2	1A	GRAS transcription factor
HORVU.MOREX.r3.2HG0138340	4	1A	Xylanase inhibitor protein 1
HORVU.MOREX.r3.2HG0138400	25	2B	Oxygen-evolving enhancer protein 3-2, chloroplastic
HORVU.MOREX.r3.2HG0138730	2	1A	Receptor-like protein kinase, putative,expressed
HORVU.MOREX.r3.2HG0138760	2	1A	Receptor-like protein kinase-related family protein
HORVU.MOREX.r3.2HG0138840	12	1A	Receptor-like protein kinase, putative,expressed
HORVU.MOREX.r3.2HG0139040	2	1A	Protein kinase
HORVU.MOREX.r3.2HG0139310	15	1A	Glutathione S-transferase
HORVU.MOREX.r3.2HG0140290	12	1A	Glucose-6-phosphate/phosphate translocator-like protein
HORVU.MOREX.r3.2HG0140400	9	3A	pleiotropic drug resistance 5
HORVU.MOREX.r3.2HG0140410	9	3A	FPRL1 inhibitory protein
HORVU.MOREX.r3.2HG0140480	2	1A	WAT1-related protein
HORVU.MOREX.r3.2HG0140970	2	1A	Heat-shock protein, putative
HORVU.MOREX.r3.2HG0141190	2	1A	senescence regulator (Protein of unknown function, DUF584)
HORVU.MOREX.r3.2HG0142030	19	2B	Phosphoadenosine phosphosulfate reductase
HORVU.MOREX.r3.2HG0143770	19	2B	Phosphate-responsive 1 family protein
HORVU.MOREX.r3.2HG0144520	24	2B	Glutamyl-tRNA(Gln) amidotransferase subunit A
HORVU.MOREX.r3.2HG0144530	5	1B	Mitochondrial transcription termination factor family protein
HORVU.MOREX.r3.2HG0144880	6	2B	myb domain protein 39
HORVU.MOREX.r3.2HG0145150	7	1A	Receptor-like kinase
HORVU.MOREX.r3.2HG0145460	19	2B	Phosphoinositide phosphatase family protein
HORVU.MOREX.r3.2HG0145780	6	2B	Cinnamoyl-CoA reductase family protein
HORVU.MOREX.r3.2HG0147670	6	2B	DNA-directed RNA polymerase subunit
HORVU.MOREX.r3.2HG0148520	16	3B	Chaperone protein DnaJ
HORVU.MOREX.r3.2HG0149680	13	2B	Retrotransposon protein, putative, unclassified
HORVU.MOREX.r3.2HG0149760	12	1A	Fatty acid hydroxylase superfamily
HORVU.MOREX.r3.2HG0150470	12	1A	GDP-mannose pyrophosphatase NudK
HORVU.MOREX.r3.2HG0150570	25	2B	Oxygen-evolving enhancer protein 1
HORVU.MOREX.r3.2HG0153230	2	1A	Non-specific serine/threonine protein kinase
HORVU.MOREX.r3.2HG0153260	2	1A	Early-responsive to dehydration stress family protein
HORVU.MOREX.r3.2HG0153650	1	1B	Photosystem II 10 kDa polypeptide family protein
HORVU.MOREX.r3.2HG0153960	25	2B	Oxygen-evolving enhancer protein 2-1, chloroplastic
HORVU.MOREX.r3.2HG0153990	27	1B	Light-dependent short hypocotyls protein
HORVU.MOREX.r3.2HG0154230	6	2B	DUF1005 family protein
HORVU.MOREX.r3.2HG0154640	12	1A	NA
HORVU.MOREX.r3.2HG0154660	20	1A	HTH-type transcriptional regulator
HORVU.MOREX.r3.2HG0155440	9	3A	High mobility group B protein 10
HORVU.MOREX.r3.2HG0155750	10	ungrouped	Ribonuclease
HORVU.MOREX.r3.2HG0155780	15	1A	Myb/SANT-like DNA-binding domain protein
HORVU.MOREX.r3.2HG0155790	2	1A	Autophagy-related protein 2
HORVU.MOREX.r3.2HG0155850	24	2B	Insulinase (Peptidase family M16) family protein
HORVU.MOREX.r3.2HG0156350	9	3A	Leucine-rich repeat and immunoglobulin-like domain containing-NOGO receptor-interacting protein 4
HORVU.MOREX.r3.2HG0156430	7	1A	Peroxidase
HORVU.MOREX.r3.2HG0156460	2	1A	glycine-rich protein
HORVU.MOREX.r3.2HG0156490	9	3A	NA
HORVU.MOREX.r3.2HG0157340	2	1A	Blue copper protein
HORVU.MOREX.r3.2HG0157470	10	ungrouped	Peroxidase
HORVU.MOREX.r3.2HG0157580	12	1A	Glutamate receptor
HORVU.MOREX.r3.2HG0158000	33	3B	Zinc finger family protein
HORVU.MOREX.r3.2HG0158120	1	1B	Plant/T7H20-70 protein
HORVU.MOREX.r3.2HG0158270	29	1A	Pyridoxal 5'-phosphate synthase subunit PdxS
HORVU.MOREX.r3.2HG0159010	17	1B	LOB domain-containing protein
HORVU.MOREX.r3.2HG0159040	12	1A	basic helix-loop-helix (bHLH) DNA-binding superfamily protein
HORVU.MOREX.r3.2HG0159130	2	1A	Serine/threonine-protein kinase
HORVU.MOREX.r3.2HG0159540	2	1A	Glycosyltransferase
HORVU.MOREX.r3.2HG0160130	2	1A	Basic helix-loop-helix transcription factor
HORVU.MOREX.r3.2HG0160480	9	3A	U-box domain-containing protein
HORVU.MOREX.r3.2HG0162910	12	1A	Calmodulin-binding transcription activator
HORVU.MOREX.r3.2HG0163380	12	1A	Bifunctional uridylyltransferase/uridylyl-removing enzyme
HORVU.MOREX.r3.2HG0163740	2	1A	Glycerophosphodiester phosphodiesterase
HORVU.MOREX.r3.2HG0163750	2	1A	Hydroxyproline-rich glycoprotein-like
HORVU.MOREX.r3.2HG0163880	2	1A	Jasmonate zim-domain protein
HORVU.MOREX.r3.2HG0164340	30	2A	Ethylene-responsive transcription factor
HORVU.MOREX.r3.2HG0164950	12	1A	OTU domain-containing protein
HORVU.MOREX.r3.2HG0165160	2	1A	Heparan-alpha-glucosaminide N-acetyltransferase
HORVU.MOREX.r3.2HG0165180	12	1A	ATP-dependent Clp protease ATP-binding subunit
HORVU.MOREX.r3.2HG0165450	3	1A	Arogenate dehydratase
HORVU.MOREX.r3.2HG0165490	2	1A	Arogenate dehydratase
HORVU.MOREX.r3.2HG0165670	4	1A	Cytochrome P450
HORVU.MOREX.r3.2HG0166000	19	2B	Homeobox-leucine zipper protein HOX9, putative
HORVU.MOREX.r3.2HG0166090	36	2A	Terminal flower 1
HORVU.MOREX.r3.2HG0166450	31	1A	Cell wall invertase
HORVU.MOREX.r3.2HG0166680	5	1B	F-box protein-like
HORVU.MOREX.r3.2HG0166730	25	2B	Photosystem I subunit O
HORVU.MOREX.r3.2HG0167040	3	1A	Protease inhibitor/seed storage/lipid transfer family protein
HORVU.MOREX.r3.2HG0167060	30	2A	Protease inhibitor/seed storage/lipid transfer family protein
HORVU.MOREX.r3.2HG0167300	7	1A	Late embryogenesis abundant (LEA) hydroxyproline-rich glycoprotein family
HORVU.MOREX.r3.2HG0167350	12	1A	U-box domain-containing family protein
HORVU.MOREX.r3.2HG0167390	5	1B	VQ motif family protein
HORVU.MOREX.r3.2HG0167500	36	2A	Repetitive proline-rich cell wall protein
HORVU.MOREX.r3.2HG0167620	2	1A	Plastid-lipid associated protein PAP / fibrillin family protein
HORVU.MOREX.r3.2HG0167800	6	2B	Calmodulin-binding family protein, putative, expressed
HORVU.MOREX.r3.2HG0168570	7	1A	Subtilisin-like protease
HORVU.MOREX.r3.2HG0168900	7	1A	Neutral/alkaline invertase
HORVU.MOREX.r3.2HG0169650	2	1A	Kinase
HORVU.MOREX.r3.2HG0170120	1	1B	Protein NRT1/ PTR FAMILY 1.2
HORVU.MOREX.r3.2HG0170230	2	1A	Smr domain containing protein
HORVU.MOREX.r3.2HG0170290	12	1A	Chloride channel protein
HORVU.MOREX.r3.2HG0170430	22	3B	Chloroplast stem-loop binding protein of 41 kDa b, chloroplastic
HORVU.MOREX.r3.2HG0170820	35	2B	Zinc finger protein
HORVU.MOREX.r3.2HG0171030	9	3A	jacalin-related lectin 23
HORVU.MOREX.r3.2HG0171170	2	1A	F-box protein family-like
HORVU.MOREX.r3.2HG0171270	2	1A	DNA helicase homolog, putative
HORVU.MOREX.r3.2HG0171680	2	1A	Lipoxygenase
HORVU.MOREX.r3.2HG0171750	7	1A	Glutamate decarboxylase
HORVU.MOREX.r3.2HG0172110	2	1A	Dihydrofolate reductase
HORVU.MOREX.r3.2HG0172140	12	1A	RING/U-box superfamily protein, putative
HORVU.MOREX.r3.2HG0172180	2	1A	Ring finger protein, putative
HORVU.MOREX.r3.2HG0172280	22	3B	protein kinase family protein
HORVU.MOREX.r3.2HG0172490	2	1A	Protein phosphatase 2C
HORVU.MOREX.r3.2HG0172690	7	1A	Sugar transporter, putative
HORVU.MOREX.r3.2HG0172750	5	1B	C2 calcium/lipid-binding domain, CaLB
HORVU.MOREX.r3.2HG0172790	10	ungrouped	Lipoxygenase domain-containing 1
HORVU.MOREX.r3.2HG0172890	25	2B	Chlorophyll a-b binding protein, chloroplastic
HORVU.MOREX.r3.2HG0172940	2	1A	Gamma-glutamyltranspeptidase family protein
HORVU.MOREX.r3.2HG0173220	25	2B	Glyceraldehyde-3-phosphate dehydrogenase
HORVU.MOREX.r3.2HG0173330	15	1A	Amino acid transporter, putative
HORVU.MOREX.r3.2HG0173400	27	1B	NAC domain protein
HORVU.MOREX.r3.2HG0173530	7	1A	14-3-3 protein
HORVU.MOREX.r3.2HG0173600	5	1B	Receptor-like kinase
HORVU.MOREX.r3.2HG0174010	4	1A	MLP protein
HORVU.MOREX.r3.2HG0175040	24	2B	Brevis radix-like protein
HORVU.MOREX.r3.2HG0175760	13	2B	High mobility group protein
HORVU.MOREX.r3.2HG0176200	31	1A	BTB/POZ and TAZ domain protein
HORVU.MOREX.r3.2HG0176940	2	1A	Malate synthase
HORVU.MOREX.r3.2HG0177520	9	3A	Cmp-sialic acid transporter, putative
HORVU.MOREX.r3.2HG0177660	2	1A	Calcium-binding protein
HORVU.MOREX.r3.2HG0177740	27	1B	Methyltransferase family protein
HORVU.MOREX.r3.2HG0178010	2	1A	Chitinase
HORVU.MOREX.r3.2HG0178520	2	1A	Endoglucanase
HORVU.MOREX.r3.2HG0178660	37	1A	Cysteine desulfurase
HORVU.MOREX.r3.2HG0178930	2	1A	Hydroxycinnamoyl-CoA shikimate/quinate hydroxycinnamoyltransferase
HORVU.MOREX.r3.2HG0179640	2	1A	Leucine-rich repeat (LRR) family protein
HORVU.MOREX.r3.2HG0179650	12	1A	Receptor-like kinase
HORVU.MOREX.r3.2HG0179690	13	2B	Adenine phosphoribosyltransferase
HORVU.MOREX.r3.2HG0180310	12	1A	Benzyl alcohol O-benzoyltransferase
HORVU.MOREX.r3.2HG0180360	5	1B	GDSL esterase/lipase
HORVU.MOREX.r3.2HG0180870	13	2B	RNA binding (RRM/RBD/RNP motifs) family protein
HORVU.MOREX.r3.2HG0181050	2	1A	Serine/threonine-protein kinase
HORVU.MOREX.r3.2HG0181060	2	1A	Serine/threonine-protein kinase
HORVU.MOREX.r3.2HG0181100	2	1A	Serine/threonine-protein kinase
HORVU.MOREX.r3.2HG0181180	12	1A	Cytochrome P450 family protein, expressed
HORVU.MOREX.r3.2HG0181490	4	1A	Beta-glucosidase
HORVU.MOREX.r3.2HG0181840	2	1A	MYB-related protein
HORVU.MOREX.r3.2HG0181900	28	2A	Kinase family protein
HORVU.MOREX.r3.2HG0182000	20	1A	Glucuronoxylan 4-O-methyltransferase
HORVU.MOREX.r3.2HG0182010	2	1A	Phenylalanine ammonia-lyase
HORVU.MOREX.r3.2HG0182020	2	1A	Phenylalanine ammonia-lyase
HORVU.MOREX.r3.2HG0182080	2	1A	Phenylalanine ammonia-lyase
HORVU.MOREX.r3.2HG0182210	7	1A	Transporter-related family protein
HORVU.MOREX.r3.2HG0182990	9	3A	UDP-glycosyltransferase
HORVU.MOREX.r3.2HG0183080	5	1B	Carboxypeptidase
HORVU.MOREX.r3.2HG0183310	16	3B	TCP transcription factor
HORVU.MOREX.r3.2HG0183420	4	1A	Endosomal targeting BRO1-like domain-containing protein
HORVU.MOREX.r3.2HG0183860	7	1A	Beta-xylosidase, putative
HORVU.MOREX.r3.2HG0183880	5	1B	Hexosyltransferase
HORVU.MOREX.r3.2HG0183890	2	1A	Calcium-dependent lipid-binding domain-containing protein
HORVU.MOREX.r3.2HG0183930	2	1A	Lectin receptor kinase
HORVU.MOREX.r3.2HG0183940	2	1A	Lectin receptor kinase
HORVU.MOREX.r3.2HG0184180	7	1A	Remorin
HORVU.MOREX.r3.2HG0184190	7	1A	Cytochrome b561
HORVU.MOREX.r3.2HG0184480	20	1A	NAC domain protein,
HORVU.MOREX.r3.2HG0184930	2	1A	Zinc finger, B-box
HORVU.MOREX.r3.2HG0185050	2	1A	Kinase family protein
HORVU.MOREX.r3.2HG0185070	7	1A	Trihelix transcription factor GT-2
HORVU.MOREX.r3.2HG0185100	2	1A	Homeobox protein, putative
HORVU.MOREX.r3.2HG0185600	2	1A	TRIO and F-actin-binding protein
HORVU.MOREX.r3.2HG0185830	2	1A	Ethylene-responsive transcription factor
HORVU.MOREX.r3.2HG0185880	2	1A	Purine nucleoside phosphorylase DeoD-type
HORVU.MOREX.r3.2HG0186080	9	3A	2-oxoglutarate (2OG) and Fe(II)-dependent oxygenase superfamily protein
HORVU.MOREX.r3.2HG0186480	20	1A	1-aminocyclopropane-1-carboxylate synthase
HORVU.MOREX.r3.2HG0186540	2	1A	FXYD domain-containing ion transport regulator 3
HORVU.MOREX.r3.2HG0186560	2	1A	Rho GTPase-activating protein
HORVU.MOREX.r3.2HG0186860	2	1A	Oxygen-dependent choline dehydrogenase
HORVU.MOREX.r3.2HG0186940	16	3B	lipid phosphate phosphatase 3
HORVU.MOREX.r3.2HG0187450	2	1A	Rhomboid-like protein
HORVU.MOREX.r3.2HG0187610	17	1B	WD-repeat protein, putative
HORVU.MOREX.r3.2HG0187870	2	1A	Amino acid transporter, putative
HORVU.MOREX.r3.2HG0187930	7	1A	Kinase family protein
HORVU.MOREX.r3.2HG0188050	3	1A	Lysine/histidine transporter
HORVU.MOREX.r3.2HG0188120	7	1A	Sucrose synthase
HORVU.MOREX.r3.2HG0188200	4	1A	Calcium-dependent protein kinase
HORVU.MOREX.r3.2HG0188260	4	1A	Cytochrome P450
HORVU.MOREX.r3.2HG0188380	12	1A	Rop guanine nucleotide exchange factor, putative
HORVU.MOREX.r3.2HG0188580	19	2B	CsAtPR5
HORVU.MOREX.r3.2HG0188890	9	3A	Threonine dehydratase
HORVU.MOREX.r3.2HG0189010	21	2B	Glycerol-3-phosphate transporter, putative
HORVU.MOREX.r3.2HG0189730	12	1A	Carotenoid cleavage dioxygenase
HORVU.MOREX.r3.2HG0189780	12	1A	ethylene-responsive transcription factor
HORVU.MOREX.r3.2HG0189790	2	1A	ethylene-responsive transcription factor
HORVU.MOREX.r3.2HG0189800	2	1A	ethylene-responsive transcription factor
HORVU.MOREX.r3.2HG0190040	2	1A	Nudix hydrolase
HORVU.MOREX.r3.2HG0190150	4	1A	RNA-directed RNA polymerase
HORVU.MOREX.r3.2HG0190290	7	1A	SHR5-receptor-like kinase
HORVU.MOREX.r3.2HG0191280	4	1A	Bifunctional inhibitor/lipid-transfer protein/seed storage 2S albumin-like protein
HORVU.MOREX.r3.2HG0191410	27	1B	Kaurene synthase
HORVU.MOREX.r3.2HG0191440	2	1A	Vacuolar sorting receptor family protein
HORVU.MOREX.r3.2HG0191460	9	3A	Cationic amino acid transporter, putative
HORVU.MOREX.r3.2HG0191970	2	1A	Protein phosphatase 2c, putative
HORVU.MOREX.r3.2HG0192000	4	1A	HXXXD-type acyl-transferase family protein, putative
HORVU.MOREX.r3.2HG0192270	20	1A	Sodium transporter
HORVU.MOREX.r3.2HG0192400	2	1A	Receptor protein kinase, putative
HORVU.MOREX.r3.2HG0192690	2	1A	DNA ligase
HORVU.MOREX.r3.2HG0192980	20	1A	DNA-directed RNA polymerase subunit
HORVU.MOREX.r3.2HG0193060	12	1A	RING/U-box superfamily protein
HORVU.MOREX.r3.2HG0193230	2	1A	F-box family protein
HORVU.MOREX.r3.2HG0193530	3	1A	Protein BREVIS RADIX
HORVU.MOREX.r3.2HG0193650	2	1A	Ubiquinol oxidase
HORVU.MOREX.r3.2HG0193660	2	1A	Ubiquinol oxidase
HORVU.MOREX.r3.2HG0193820	32	ungrouped	Protease inhibitor/seed storage/lipid transfer protein family protein
HORVU.MOREX.r3.2HG0193840	7	1A	Protease inhibitor/seed storage/lipid transfer protein family protein
HORVU.MOREX.r3.2HG0193960	15	1A	Cytochrome P450
HORVU.MOREX.r3.2HG0194000	19	2B	p-loop containing nucleoside triphosphate hydrolases superfamily protein, putative
HORVU.MOREX.r3.2HG0194350	2	1A	Peptide transporter
HORVU.MOREX.r3.2HG0194770	28	2A	Pectinesterase inhibitor domain containing protein
HORVU.MOREX.r3.2HG0195190	27	1B	Multidrug resistance protein MdtC
HORVU.MOREX.r3.2HG0195290	2	1A	Receptor-like kinase
HORVU.MOREX.r3.2HG0195300	7	1A	Kelch repeat-containing protein
HORVU.MOREX.r3.2HG0195450	2	1A	Receptor-like kinase
HORVU.MOREX.r3.2HG0195510	31	1A	Eukaryotic translation initiation factor 3 subunit G
HORVU.MOREX.r3.2HG0196090	4	1A	U-box domain-containing protein
HORVU.MOREX.r3.2HG0196120	2	1A	Calcium-dependent protein kinase
HORVU.MOREX.r3.2HG0196170	2	1A	Lectin receptor kinase
HORVU.MOREX.r3.2HG0196250	8	3A	Ring finger protein
HORVU.MOREX.r3.2HG0196390	32	ungrouped	senescence-associated family protein (DUF581)
HORVU.MOREX.r3.2HG0196420	32	ungrouped	senescence-associated family protein (DUF581)
HORVU.MOREX.r3.2HG0196510	10	ungrouped	senescence-associated family protein (DUF581)
HORVU.MOREX.r3.2HG0197200	2	1A	PLATZ transcription factor
HORVU.MOREX.r3.2HG0197540	2	1A	MYB protein
HORVU.MOREX.r3.2HG0197700	24	2B	Rho GTPase-activating protein
HORVU.MOREX.r3.2HG0197760	20	1A	IQ domain-containing protein
HORVU.MOREX.r3.2HG0197960	18	3B	Histidine kinase
HORVU.MOREX.r3.2HG0198540	2	1A	Matrilin-3
HORVU.MOREX.r3.2HG0198710	25	2B	Non-specific lipid-transfer protein
HORVU.MOREX.r3.2HG0199260	2	1A	Glycosyltransferase
HORVU.MOREX.r3.2HG0199330	7	1A	Anthocyanidin reductase
HORVU.MOREX.r3.2HG0199370	2	1A	Anthocyanidin reductase
HORVU.MOREX.r3.2HG0199660	10	ungrouped	Pollen Ole e 1 allergen/extensin
HORVU.MOREX.r3.2HG0200560	5	1B	WRKY transcription factor
HORVU.MOREX.r3.2HG0200780	12	1A	Agmatine coumaroyltransferase-2
HORVU.MOREX.r3.2HG0200920	2	1A	Agmatine coumaroyltransferase-2
HORVU.MOREX.r3.2HG0201190	37	1A	Oxidative stress 3, putative isoform 2
HORVU.MOREX.r3.2HG0201420	28	2A	Protein kinase
HORVU.MOREX.r3.2HG0201700	19	2B	Transcription factor
HORVU.MOREX.r3.2HG0202460	4	1A	C2 domain-containing protein
HORVU.MOREX.r3.2HG0202880	12	1A	PRLI-interacting factor
HORVU.MOREX.r3.2HG0203170	2	1A	Serine/threonine-protein kinase
HORVU.MOREX.r3.2HG0203200	4	1A	Hydroxycinnamoyl-CoA shikimate/quinate hydroxycinnamoyltransferase
HORVU.MOREX.r3.2HG0203250	2	1A	quiescin-sulfhydryl oxidase 1
HORVU.MOREX.r3.2HG0204180	16	3B	flavodoxin family protein / radical SAM domain-containing protein
HORVU.MOREX.r3.2HG0204340	19	2B	ERD (early-responsive to dehydration stress) family protein
HORVU.MOREX.r3.2HG0204570	2	1A	glucuronoxylan 4-O-methyltransferase-like protein (DUF579)
HORVU.MOREX.r3.2HG0204690	5	1B	dicer-like 3
HORVU.MOREX.r3.2HG0204770	2	1A	AP2-like ethylene-responsive transcription factor
HORVU.MOREX.r3.2HG0205050	12	1A	Receptor-like protein kinase
HORVU.MOREX.r3.2HG0205090	12	1A	Jasmonate-induced protein
HORVU.MOREX.r3.2HG0205290	2	1A	Tryptophan decarboxylase
HORVU.MOREX.r3.2HG0205310	2	1A	Tryptophan decarboxylase
HORVU.MOREX.r3.2HG0205350	19	2B	Olfactory receptor 2M5
HORVU.MOREX.r3.2HG0205510	7	1A	14 kDa proline-rich protein DC2.15, putative
HORVU.MOREX.r3.2HG0205530	5	1B	Bifunctional inhibitor/lipid-transfer protein/seed storage 2S albumin-like protein
HORVU.MOREX.r3.2HG0206030	27	1B	ATP-binding cassette sub-family A member 7
HORVU.MOREX.r3.2HG0206070	31	1A	50S ribosomal protein L2
HORVU.MOREX.r3.2HG0206550	7	1A	Shikimate kinase
HORVU.MOREX.r3.2HG0206590	2	1A	Cyclic nucleotide-gated cation channel alpha-3
HORVU.MOREX.r3.2HG0206600	12	1A	Copper-exporting P-type ATPase A
HORVU.MOREX.r3.2HG0206630	12	1A	glutamate receptor 2.6
HORVU.MOREX.r3.2HG0206670	12	1A	basic helix-loop-helix (bHLH) DNA-binding superfamily protein
HORVU.MOREX.r3.2HG0206780	2	1A	Protein kinase
HORVU.MOREX.r3.2HG0206860	10	ungrouped	Lipoxygenase
HORVU.MOREX.r3.2HG0207110	7	1A	Nuclease S1
HORVU.MOREX.r3.2HG0207260	12	1A	3-oxoacyl-reductase
HORVU.MOREX.r3.2HG0207440	2	1A	Cytochrome P450 family protein, expressed
HORVU.MOREX.r3.2HG0207480	29	1A	Wound-responsive family protein
HORVU.MOREX.r3.2HG0208220	6	2B	Serine/threonine-protein kinase
HORVU.MOREX.r3.2HG0208650	2	1A	Heavy metal transport/detoxification superfamily protein
HORVU.MOREX.r3.2HG0208690	4	1A	Heavy metal transport/detoxification superfamily protein
HORVU.MOREX.r3.2HG0208700	2	1A	Heavy metal transport/detoxification superfamily protein
HORVU.MOREX.r3.2HG0209010	7	1A	NA
HORVU.MOREX.r3.2HG0209020	7	1A	Stem-specific protein TSJT1
HORVU.MOREX.r3.2HG0209260	32	ungrouped	Beta-fructofuranosidase, insoluble protein
HORVU.MOREX.r3.2HG0209470	14	2B	Protochlorophyllide reductase
HORVU.MOREX.r3.2HG0209540	5	1B	Dof zinc finger protein
HORVU.MOREX.r3.2HG0209560	5	1B	Dof zinc finger protein
HORVU.MOREX.r3.2HG0209690	2	1A	Fiber protein Fb34
HORVU.MOREX.r3.2HG0209950	2	1A	Late embryogenesis abundant (LEA) hydroxyproline-rich glycoprotein
HORVU.MOREX.r3.2HG0210650	22	3B	BTB/POZ domain-containing protein
HORVU.MOREX.r3.2HG0210970	5	1B	Protein BPS1, chloroplastic-like protein
HORVU.MOREX.r3.2HG0211000	2	1A	Dual specificity protein phosphatase CDC14C
HORVU.MOREX.r3.2HG0211040	19	2B	Response regulator
HORVU.MOREX.r3.2HG0211670	12	1A	Adenylate kinase
HORVU.MOREX.r3.2HG0211680	2	1A	Amine oxidase family protein
HORVU.MOREX.r3.2HG0211690	2	1A	G patch domain protein
HORVU.MOREX.r3.2HG0212050	2	1A	Serine/threonine-protein kinase
HORVU.MOREX.r3.2HG0212170	12	1A	Cysteine proteinase
HORVU.MOREX.r3.2HG0212350	23	3A	ubiquitin-specific protease 5
HORVU.MOREX.r3.2HG0212670	19	2B	Cyclopropane-fatty-acyl-phospholipid synthase
HORVU.MOREX.r3.2HG0212860	2	1A	Leucine-rich repeat receptor-like protein kinase family
HORVU.MOREX.r3.2HG0212870	2	1A	Protease inhibitor/seed storage/lipid transfer family protein
HORVU.MOREX.r3.2HG0212970	20	1A	Acyl-protein thioesterase 1
HORVU.MOREX.r3.2HG0213040	5	1B	Ethylene-responsive transcription factor, putative
HORVU.MOREX.r3.2HG0213100	20	1A	Blue copper protein
HORVU.MOREX.r3.2HG0213800	7	1A	Late embryogenesis abundant (LEA) hydroxyproline-rich glycoprotein family
HORVU.MOREX.r3.2HG0213820	2	1A	Late embryogenesis abundant (LEA) hydroxyproline-rich glycoprotein family, putative
HORVU.MOREX.r3.2HG0213830	9	3A	Retrovirus-related Pol polyprotein from transposon TNT 1-94
HORVU.MOREX.r3.2HG0214070	7	1A	AT hook motif DNA-binding family protein, putative
HORVU.MOREX.r3.2HG0214130	12	1A	CoA ligase
HORVU.MOREX.r3.2HG0215250	4	1A	Peroxidase
HORVU.MOREX.r3.2HG0215280	2	1A	Peroxidase
HORVU.MOREX.r3.2HG0216220	2	1A	CAA30371.1 protein
HORVU.MOREX.r3.2HG0216470	33	3B	Kinase family protein
HORVU.MOREX.r3.2HG0216580	23	3A	Ferredoxin--NADP reductase
HORVU.MOREX.r3.2HG0216610	12	1A	Protein NRT1/ PTR FAMILY 5.5
HORVU.MOREX.r3.2HG0216880	12	1A	NBS-LRR disease resistance protein-like
HORVU.MOREX.r3.3HG0218140	12	1A	basic helix-loop-helix (bHLH) DNA-binding superfamily protein
HORVU.MOREX.r3.3HG0218730	15	1A	Zinc finger-like protein
HORVU.MOREX.r3.3HG0218800	7	1A	hydroxyproline-rich glycoprotein family protein
HORVU.MOREX.r3.3HG0219240	2	1A	Protein kinase family protein
HORVU.MOREX.r3.3HG0219270	4	1A	Protein kinase family protein
HORVU.MOREX.r3.3HG0219380	7	1A	Glutamate receptor ionotropic, NMDA 3A
HORVU.MOREX.r3.3HG0219410	2	1A	Hydroxyproline-rich glycoprotein family protein
HORVU.MOREX.r3.3HG0219470	2	1A	NBS-LRR class disease resistance protein
HORVU.MOREX.r3.3HG0221430	36	2A	Glycosyltransferase
HORVU.MOREX.r3.3HG0221840	19	2B	Isocitrate dehydrogenase kinase/phosphatase
HORVU.MOREX.r3.3HG0221980	2	1A	Protein NEGATIVE REGULATOR OF RESISTANCE
HORVU.MOREX.r3.3HG0222000	2	1A	Metal tolerance protein
HORVU.MOREX.r3.3HG0222160	4	1A	Nuclease S1
HORVU.MOREX.r3.3HG0222300	12	1A	Protein kinase
HORVU.MOREX.r3.3HG0222410	10	ungrouped	Trypsin inhibitor
HORVU.MOREX.r3.3HG0223120	10	ungrouped	Ribosomal protein S19, mitochondrial
HORVU.MOREX.r3.3HG0223490	31	1A	sugar transporter 4
HORVU.MOREX.r3.3HG0223780	19	2B	E3 ubiquitin-protein ligase
HORVU.MOREX.r3.3HG0223920	24	2B	E3 ubiquitin-protein ligase
HORVU.MOREX.r3.3HG0224000	25	2B	basic helix-loop-helix (bHLH) DNA-binding superfamily protein
HORVU.MOREX.r3.3HG0224400	20	1A	Transmembrane protein, putative
HORVU.MOREX.r3.3HG0225630	20	1A	Zinc finger family protein
HORVU.MOREX.r3.3HG0225850	9	3A	EXORDIUM like 1
HORVU.MOREX.r3.3HG0225860	9	3A	Ankyrin repeat domain-containing protein 17
HORVU.MOREX.r3.3HG0226040	7	1A	Endo-1,4-beta-xylanase
HORVU.MOREX.r3.3HG0226060	2	1A	Calcium binding family protein
HORVU.MOREX.r3.3HG0226210	3	1A	O-methyltransferase
HORVU.MOREX.r3.3HG0226220	5	1B	Protein COBRA, putative
HORVU.MOREX.r3.3HG0226750	2	1A	GDSL esterase/lipase
HORVU.MOREX.r3.3HG0227030	16	3B	ubiquitin-conjugating enzyme 35
HORVU.MOREX.r3.3HG0227210	25	2B	Photosystem I reaction center subunit XI
HORVU.MOREX.r3.3HG0227320	9	3A	Non-specific lipid-transfer protein
HORVU.MOREX.r3.3HG0227360	4	1A	Non-specific lipid-transfer protein
HORVU.MOREX.r3.3HG0227390	4	1A	Non-specific lipid-transfer protein
HORVU.MOREX.r3.3HG0229140	12	1A	Cytochrome P450
HORVU.MOREX.r3.3HG0229170	2	1A	Cytochrome P450
HORVU.MOREX.r3.3HG0229400	2	1A	Receptor-like protein kinase
HORVU.MOREX.r3.3HG0229420	15	1A	Receptor-like protein kinase
HORVU.MOREX.r3.3HG0230380	14	2B	Leucine-rich repeat receptor-like protein kinase family protein, putative
HORVU.MOREX.r3.3HG0230950	12	1A	HSP20-like chaperones superfamily protein
HORVU.MOREX.r3.3HG0230960	12	1A	Membrane protein insertase YidC
HORVU.MOREX.r3.3HG0231600	5	1B	Protein DETOXIFICATION
HORVU.MOREX.r3.3HG0232120	2	1A	NBS-LRR disease resistance protein, putative, expressed
HORVU.MOREX.r3.3HG0232630	6	2B	F-box protein (DUF295)
HORVU.MOREX.r3.3HG0232640	6	2B	Phosphatidylinositol N-acetylglucosaminyltransferase GPI2 subunit
HORVU.MOREX.r3.3HG0232890	20	1A	NADP-dependent alkenal double bond reductase
HORVU.MOREX.r3.3HG0232910	12	1A	NADP-dependent alkenal double bond reductase
HORVU.MOREX.r3.3HG0233200	29	1A	Lipase
HORVU.MOREX.r3.3HG0233680	8	3A	LOB domain-containing protein
HORVU.MOREX.r3.3HG0233780	5	1B	Receptor protein kinase, putative
HORVU.MOREX.r3.3HG0233990	7	1A	Xyloglucan endotransglucosylase/hydrolase
HORVU.MOREX.r3.3HG0234000	2	1A	Xyloglucan endotransglucosylase/hydrolase
HORVU.MOREX.r3.3HG0234040	4	1A	Inhibitor protein
HORVU.MOREX.r3.3HG0234440	12	1A	Amino acid permease
HORVU.MOREX.r3.3HG0234480	15	1A	Kinase interacting (KIP1-like) family protein
HORVU.MOREX.r3.3HG0234710	5	1B	OSBP(Oxysterol binding protein)-related protein 4B
HORVU.MOREX.r3.3HG0235000	25	2B	Kelch-like protein
HORVU.MOREX.r3.3HG0235480	31	1A	Leucine-rich repeat receptor-like protein kinase family protein
HORVU.MOREX.r3.3HG0235490	20	1A	Leucine-rich repeat receptor-like protein kinase family protein
HORVU.MOREX.r3.3HG0235620	19	2B	E3 ubiquitin-protein ligase
HORVU.MOREX.r3.3HG0235810	7	1A	Pyruvate decarboxylase
HORVU.MOREX.r3.3HG0235910	7	1A	Fasciclin-like arabinogalactan protein
HORVU.MOREX.r3.3HG0235980	2	1A	Cytochrome P450 family protein
HORVU.MOREX.r3.3HG0236210	3	1A	D-alanine--D-alanine ligase
HORVU.MOREX.r3.3HG0236240	12	1A	NPR1-like 1 protein
HORVU.MOREX.r3.3HG0236500	20	1A	Pollen-specific protein SF21
HORVU.MOREX.r3.3HG0236520	12	1A	Myb-like transcription factor family protein, putative
HORVU.MOREX.r3.3HG0236540	12	1A	Zinc finger CCCH domain-containing protein
HORVU.MOREX.r3.3HG0236660	37	1A	ATP-dependent 6-phosphofructokinase
HORVU.MOREX.r3.3HG0236850	15	1A	Malic enzyme
HORVU.MOREX.r3.3HG0236900	2	1A	MYB-RELATED transcription factor
HORVU.MOREX.r3.3HG0237050	27	1B	Harbinger transposase-derived nuclease
HORVU.MOREX.r3.3HG0237080	4	1A	Protodermal factor 1
HORVU.MOREX.r3.3HG0237950	19	2B	Nuclear factor Y subunit C
HORVU.MOREX.r3.3HG0237990	2	1A	Type I inositol-1,4,5-trisphosphate 5-phosphatase 1
HORVU.MOREX.r3.3HG0238260	38	1A	Transcription factor, putative
HORVU.MOREX.r3.3HG0238680	2	1A	high molecular weight subunit-like glutenin
HORVU.MOREX.r3.3HG0239550	2	1A	3'-N-debenzoyl-2'-deoxytaxol N-benzoyltransferase
HORVU.MOREX.r3.3HG0239600	2	1A	LOW protein: M-phase inducer phosphatase-like protein
HORVU.MOREX.r3.3HG0239640	2	1A	Serine/threonine-protein kinase
HORVU.MOREX.r3.3HG0239660	20	1A	RING/U-box superfamily protein
HORVU.MOREX.r3.3HG0239980	2	1A	Alpha/beta-Hydrolases superfamily protein, putative
HORVU.MOREX.r3.3HG0240140	1	1B	Gibberellin 3-beta-hydroxylase 2
HORVU.MOREX.r3.3HG0240350	5	1B	Two-component response regulator
HORVU.MOREX.r3.3HG0240640	2	1A	Glycosyltransferase
HORVU.MOREX.r3.3HG0240970	7	1A	Plant/MSJ11-3 protein, putative
HORVU.MOREX.r3.3HG0240990	18	3B	U-box domain-containing protein 10
HORVU.MOREX.r3.3HG0241530	36	2A	Metallothiol transferase fosB
HORVU.MOREX.r3.3HG0241690	7	1A	Peroxidase
HORVU.MOREX.r3.3HG0242030	9	3A	Alpha/beta-Hydrolases superfamily protein
HORVU.MOREX.r3.3HG0242050	12	1A	Alpha/beta-Hydrolases superfamily protein
HORVU.MOREX.r3.3HG0242070	22	3B	Disease resistance protein (TIR-NBS-LRR class)
HORVU.MOREX.r3.3HG0242150	5	1B	Glycine-rich cell wall structural protein
HORVU.MOREX.r3.3HG0242180	12	1A	phytochrome interacting factor 3-like 1
HORVU.MOREX.r3.3HG0242940	33	3B	ubiquitin-conjugating enzyme 37
HORVU.MOREX.r3.3HG0243040	2	1A	Cytochrome P450 family cinnamate 4-hydroxylase
HORVU.MOREX.r3.3HG0243130	27	1B	Peroxidase
HORVU.MOREX.r3.3HG0243610	7	1A	B-box zinc finger family protein
HORVU.MOREX.r3.3HG0243900	2	1A	Ethylene-responsive transcription factor
HORVU.MOREX.r3.3HG0243910	12	1A	SPOC domain / Transcription elongation factor S-II protein
HORVU.MOREX.r3.3HG0245060	31	1A	Protein DJ-1
HORVU.MOREX.r3.3HG0245300	2	1A	Trichome birefringence-like protein
HORVU.MOREX.r3.3HG0245700	5	1B	flocculation protein
HORVU.MOREX.r3.3HG0246000	2	1A	Cytochrome P450
HORVU.MOREX.r3.3HG0246180	5	1B	Kinase-like
HORVU.MOREX.r3.3HG0246250	12	1A	Gibberellin 2-oxidase 2
HORVU.MOREX.r3.3HG0247530	17	1B	Glutathione transport system permease protein gsiD
HORVU.MOREX.r3.3HG0247540	23	3A	kinase with tetratricopeptide repeat domain-containing protein
HORVU.MOREX.r3.3HG0247550	9	3A	Cytochrome P450 family protein, expressed
HORVU.MOREX.r3.3HG0247610	19	2B	Ethylene-responsive transcription factor, putative
HORVU.MOREX.r3.3HG0248140	12	1A	Late embryogenesis abundant protein Lea14
HORVU.MOREX.r3.3HG0248630	25	2B	Pentatricopeptide repeat-containing protein
HORVU.MOREX.r3.3HG0248990	1	1B	5'-methylthioadenosine/S-adenosylhomocysteine nucleosidase
HORVU.MOREX.r3.3HG0249120	2	1A	myosin XI D
HORVU.MOREX.r3.3HG0249150	2	1A	Protein kinase family protein
HORVU.MOREX.r3.3HG0249400	7	1A	Plasma membrane-associated cation-binding protein 1
HORVU.MOREX.r3.3HG0249780	24	2B	SIGNAL PEPTIDE PEPTIDASE-LIKE 3
HORVU.MOREX.r3.3HG0250880	1	1B	TBP-associated factor 4B
HORVU.MOREX.r3.3HG0251700	5	1B	Glucan endo-1,3-beta-glucosidase
HORVU.MOREX.r3.3HG0251780	22	3B	cDNA, clone: J075123K08, full insert sequence
HORVU.MOREX.r3.3HG0251900	12	1A	WRKY transcription factor
HORVU.MOREX.r3.3HG0252270	7	1A	Germin-like protein 1
HORVU.MOREX.r3.3HG0253630	7	1A	Late embryogenesis abundant protein
HORVU.MOREX.r3.3HG0253680	34	3A	Aspartate aminotransferase
HORVU.MOREX.r3.3HG0253860	7	1A	Rapid alkalinization factor (RALF) family protein
HORVU.MOREX.r3.3HG0253990	2	1A	Zinc finger CCCH domain protein
HORVU.MOREX.r3.3HG0254030	2	1A	Kinase family protein
HORVU.MOREX.r3.3HG0255020	2	1A	Peroxidase
HORVU.MOREX.r3.3HG0255670	24	2B	RING/U-box superfamily protein
HORVU.MOREX.r3.3HG0256190	33	3B	Peroxidase
HORVU.MOREX.r3.3HG0256820	9	3A	Ribonucleoside-diphosphate reductase large subunit
HORVU.MOREX.r3.3HG0257850	35	2B	Magnesium-protoporphyrin IX monomethyl ester [oxidative] cyclase
HORVU.MOREX.r3.3HG0258790	23	3A	NADH-ubiquinone oxidoreductase chain 6
HORVU.MOREX.r3.3HG0259550	12	1A	Kinase family protein
HORVU.MOREX.r3.3HG0260130	34	3A	Metal transporter, putative
HORVU.MOREX.r3.3HG0260330	16	3B	nuclear pore complex protein (DUF3414)
HORVU.MOREX.r3.3HG0261500	15	1A	30S ribosomal protein S8
HORVU.MOREX.r3.3HG0263710	13	2B	Gag polyprotein
HORVU.MOREX.r3.3HG0264840	2	1A	coatomer subunit beta-2
HORVU.MOREX.r3.3HG0266310	25	2B	Vacuolar cation/proton exchanger, putative
HORVU.MOREX.r3.3HG0266950	2	1A	Calmodulin-binding protein
HORVU.MOREX.r3.3HG0267290	2	1A	basic helix-loop-helix (bHLH) DNA-binding superfamily protein
HORVU.MOREX.r3.3HG0267450	13	2B	Pyruvate dehydrogenase E1 component beta subunit
HORVU.MOREX.r3.3HG0267730	2	1A	Protein phosphatase 2C
HORVU.MOREX.r3.3HG0268400	21	2B	transmembrane protein, putative (DUF1118)
HORVU.MOREX.r3.3HG0269110	12	1A	Retrovirus-related pol polyprotein from transposon tnt 1-94
HORVU.MOREX.r3.3HG0269260	18	3B	S-adenosylmethionine-dependent methyltransferase
HORVU.MOREX.r3.3HG0270240	2	1A	ATP-dependent zinc metalloprotease FtsH
HORVU.MOREX.r3.3HG0270810	2	1A	Pleiotropic drug resistance ABC transporter
HORVU.MOREX.r3.3HG0271470	12	1A	Cysteine protease
HORVU.MOREX.r3.3HG0273170	16	3B	chloroplast stem-loop binding protein of 41 kDa
HORVU.MOREX.r3.3HG0273350	29	1A	S-type anion channel
HORVU.MOREX.r3.3HG0273450	7	1A	Neutral ceramidase
HORVU.MOREX.r3.3HG0273500	5	1B	WRKY transcription factor, putative
HORVU.MOREX.r3.3HG0273590	3	1A	Heat shock transcription factor
HORVU.MOREX.r3.3HG0273610	20	1A	transcription repressor
HORVU.MOREX.r3.3HG0273810	7	1A	Siroheme synthase
HORVU.MOREX.r3.3HG0274060	7	1A	Aspartic proteinase
HORVU.MOREX.r3.3HG0274520	2	1A	MYB transcription factor
HORVU.MOREX.r3.3HG0274700	24	2B	Sentrin/sumo-specific protease, putative
HORVU.MOREX.r3.3HG0275040	9	3A	ATP-dependent zinc metalloprotease FtsH
HORVU.MOREX.r3.3HG0275220	30	2A	Homeobox associated leucine zipper protein
HORVU.MOREX.r3.3HG0275680	33	3B	F-box protein
HORVU.MOREX.r3.3HG0275790	2	1A	Potassium channel
HORVU.MOREX.r3.3HG0276130	2	1A	Phospholipase A1
HORVU.MOREX.r3.3HG0276160	5	1B	GDSL esterase/lipase
HORVU.MOREX.r3.3HG0276340	20	1A	Trichome birefringence-like protein
HORVU.MOREX.r3.3HG0276740	28	2A	Protein phosphatase 2c, putative
HORVU.MOREX.r3.3HG0277190	2	1A	Acidic endochitinase
HORVU.MOREX.r3.3HG0278140	2	1A	WRKY transcription factor
HORVU.MOREX.r3.3HG0278190	9	3A	Lipid phosphate phosphatase-like protein
HORVU.MOREX.r3.3HG0278670	7	1A	Glutaredoxin
HORVU.MOREX.r3.3HG0278710	7	1A	Fasciclin-like arabinogalactan protein
HORVU.MOREX.r3.3HG0279470	20	1A	Tubby-like F-box protein
HORVU.MOREX.r3.3HG0279760	5	1B	NAC domain-containing protein
HORVU.MOREX.r3.3HG0280920	5	1B	DUF4228 domain protein
HORVU.MOREX.r3.3HG0281250	2	1A	Protein kinase family protein
HORVU.MOREX.r3.3HG0281260	2	1A	Receptor-like kinase
HORVU.MOREX.r3.3HG0281270	2	1A	Kinase family protein
HORVU.MOREX.r3.3HG0281310	2	1A	Receptor-like kinase
HORVU.MOREX.r3.3HG0281540	20	1A	RING/U-box superfamily protein
HORVU.MOREX.r3.3HG0281730	12	1A	AP2/B3 transcription factor family protein
HORVU.MOREX.r3.3HG0281780	2	1A	Protein transport protein Sec61 subunit alpha
HORVU.MOREX.r3.3HG0281980	2	1A	Receptor-like protein kinase
HORVU.MOREX.r3.3HG0282170	6	2B	Methyltransferase
HORVU.MOREX.r3.3HG0282230	24	2B	4-hydroxy-3-methylbut-2-enyl diphosphate reductase
HORVU.MOREX.r3.3HG0282600	2	1A	GDSL esterase/lipase
HORVU.MOREX.r3.3HG0282750	12	1A	Terpenoid cyclases/Protein prenyltransferases superfamily protein
HORVU.MOREX.r3.3HG0282860	2	1A	Protein kinase-like
HORVU.MOREX.r3.3HG0282880	2	1A	Protein kinase-like
HORVU.MOREX.r3.3HG0282920	20	1A	Protein kinase-like
HORVU.MOREX.r3.3HG0283230	20	1A	Dehydrin
HORVU.MOREX.r3.3HG0283250	7	1A	MYB transcription factor
HORVU.MOREX.r3.3HG0283300	2	1A	Farnesyl diphosphate synthase
HORVU.MOREX.r3.3HG0283350	36	2A	High-affinity nitrate transporter 2
HORVU.MOREX.r3.3HG0283480	7	1A	Kelch repeat-containing F-box-like protein
HORVU.MOREX.r3.3HG0283700	12	1A	Basic helix-loop-helix (BHLH) family transcription factor
HORVU.MOREX.r3.3HG0283720	2	1A	Regulator of Vps4 activity in the MVB pathway protein
HORVU.MOREX.r3.3HG0283770	9	3A	IAA-amino acid hydrolase ILR1, putative
HORVU.MOREX.r3.3HG0284640	2	1A	Glucan endo-1,3-beta-glucosidase, putative
HORVU.MOREX.r3.3HG0284810	20	1A	WRKY transcription factor
HORVU.MOREX.r3.3HG0285070	12	1A	S-adenosylmethionine-dependent methyltransferase
HORVU.MOREX.r3.3HG0285110	2	1A	Choline kinase
HORVU.MOREX.r3.3HG0285320	7	1A	Sulfate transporter, putative
HORVU.MOREX.r3.3HG0285400	35	2B	Copper transport protein family
HORVU.MOREX.r3.3HG0285550	14	2B	Inorganic pyrophosphatase 2
HORVU.MOREX.r3.3HG0285890	2	1A	B3 domain-containing protein
HORVU.MOREX.r3.3HG0286250	2	1A	Hexosyltransferase
HORVU.MOREX.r3.3HG0286360	4	1A	GDSL esterase/lipase
HORVU.MOREX.r3.3HG0286890	15	1A	Heat shock transcription factor
HORVU.MOREX.r3.3HG0287110	19	2B	E3 ubiquitin-protein ligase UBR2
HORVU.MOREX.r3.3HG0287160	5	1B	3-ketoacyl-CoA synthase
HORVU.MOREX.r3.3HG0287660	7	1A	Oxidative stress 3
HORVU.MOREX.r3.3HG0287720	5	1B	DUF1005 family protein (DUF1005)
HORVU.MOREX.r3.3HG0287830	2	1A	Short-chain dehydrogenase/reductase
HORVU.MOREX.r3.3HG0287850	2	1A	Receptor-like protein kinase
HORVU.MOREX.r3.3HG0288370	19	2B	Chaperone clpb, putative
HORVU.MOREX.r3.3HG0288470	2	1A	DUF506 family protein
HORVU.MOREX.r3.3HG0288480	2	1A	Protein kinase
HORVU.MOREX.r3.3HG0288710	4	1A	GDSL esterase/lipase
HORVU.MOREX.r3.3HG0288940	2	1A	WRKY transcription factor, putative, expressed
HORVU.MOREX.r3.3HG0288960	32	ungrouped	Cellulose synthase
HORVU.MOREX.r3.3HG0289000	4	1A	Coiled-coil domain-containing protein 25
HORVU.MOREX.r3.3HG0289020	12	1A	Receptor-like kinase
HORVU.MOREX.r3.3HG0289160	19	2B	NAD(P)H-quinone oxidoreductase subunit 5, chloroplastic
HORVU.MOREX.r3.3HG0289340	9	3A	L-threonine 3-dehydrogenase
HORVU.MOREX.r3.3HG0289690	20	1A	Ring finger protein, putative
HORVU.MOREX.r3.3HG0289720	5	1B	BZIP transcription factor
HORVU.MOREX.r3.3HG0289730	23	3A	RING/FYVE/PHD zinc finger superfamily protein
HORVU.MOREX.r3.3HG0289810	2	1A	Gibberellin 2-oxidase
HORVU.MOREX.r3.3HG0290000	20	1A	Dof zinc finger protein
HORVU.MOREX.r3.3HG0291380	20	1A	Peptidoglycan-recognition protein SB2
HORVU.MOREX.r3.3HG0291490	2	1A	Cellulose synthase
HORVU.MOREX.r3.3HG0291620	20	1A	Regulatory protein NPR1
HORVU.MOREX.r3.3HG0291890	2	1A	Peroxidase
HORVU.MOREX.r3.3HG0292020	2	1A	Tyrosine decarboxylase
HORVU.MOREX.r3.3HG0292220	20	1A	LURP-one-like protein
HORVU.MOREX.r3.3HG0292470	2	1A	Coenzyme Q-binding protein COQ10, mitochondrial
HORVU.MOREX.r3.3HG0292790	28	2A	RNA polymerase-associated protein RTF1-like protein
HORVU.MOREX.r3.3HG0292820	25	2B	Photosystem II reaction center W protein
HORVU.MOREX.r3.3HG0292960	15	1A	Cytokinin oxidase/dehydrogenase
HORVU.MOREX.r3.3HG0293070	7	1A	BnaA05g07570D protein
HORVU.MOREX.r3.3HG0293130	2	1A	Eukaryotic aspartyl protease family protein
HORVU.MOREX.r3.3HG0293410	4	1A	DNA repair and meiosis protein (Mre11)
HORVU.MOREX.r3.3HG0293510	12	1A	SNF2 domain-containing protein / helicase domain-containing protein
HORVU.MOREX.r3.3HG0293560	2	1A	Secretory carrier-associated membrane protein
HORVU.MOREX.r3.3HG0293850	2	1A	Diacylglycerol kinase
HORVU.MOREX.r3.3HG0294380	4	1A	Nuclear transport factor 2
HORVU.MOREX.r3.3HG0294660	7	1A	DUF4228 domain protein
HORVU.MOREX.r3.3HG0294830	7	1A	Fatty acid oxidation complex subunit alpha
HORVU.MOREX.r3.3HG0294880	5	1B	Ethylene-responsive factor-like transcription factor
HORVU.MOREX.r3.3HG0294970	27	1B	DNA-3-methyladenine glycosylase
HORVU.MOREX.r3.3HG0295030	34	3A	MORC family CW-type zinc finger protein 4
HORVU.MOREX.r3.3HG0295310	4	1A	Auxin efflux carrier component
HORVU.MOREX.r3.3HG0295500	2	1A	UDP-glycosyltransferase
HORVU.MOREX.r3.3HG0295610	2	1A	F-box family protein-like
HORVU.MOREX.r3.3HG0295730	6	2B	Tryptophan--tRNA ligase
HORVU.MOREX.r3.3HG0296070	2	1A	MYB transcription factor
HORVU.MOREX.r3.3HG0296120	1	1B	Late embryogenesis abundant (LEA) hydroxyproline-rich glycoprotein family
HORVU.MOREX.r3.3HG0296140	34	3A	F-box protein
HORVU.MOREX.r3.3HG0296370	33	3B	Lipid-transfer protein
HORVU.MOREX.r3.3HG0297120	9	3A	Cytochrome P450 family protein, expressed
HORVU.MOREX.r3.3HG0297330	33	3B	Receptor-like kinase
HORVU.MOREX.r3.3HG0297430	20	1A	Cytochrome P450 family cinnamate 4-hydroxylase
HORVU.MOREX.r3.3HG0297900	2	1A	U-box domain-containing protein 4
HORVU.MOREX.r3.3HG0298030	15	1A	4,5-dioxygenase-like protein
HORVU.MOREX.r3.3HG0298090	31	1A	Leucine-rich repeat receptor-like protein kinase
HORVU.MOREX.r3.3HG0298980	7	1A	Protein NRT1/ PTR FAMILY 5.5
HORVU.MOREX.r3.3HG0299010	2	1A	Protein NRT1/ PTR FAMILY 5.5
HORVU.MOREX.r3.3HG0299080	3	1A	Protein NRT1/ PTR FAMILY 5.5
HORVU.MOREX.r3.3HG0299230	35	2B	Chlorophyll a-b binding protein, chloroplastic
HORVU.MOREX.r3.3HG0299440	9	3A	Ethylene-responsive transcription factor
HORVU.MOREX.r3.3HG0299830	20	1A	Actin
HORVU.MOREX.r3.3HG0299890	2	1A	U-box domain-containing family protein
HORVU.MOREX.r3.3HG0299950	2	1A	Early response to dehydration 15-like protein
HORVU.MOREX.r3.3HG0300120	2	1A	Late embryogenesis abundant (LEA) hydroxyproline-rich glycoprotein family, putative
HORVU.MOREX.r3.3HG0300210	2	1A	MYB transcription factor
HORVU.MOREX.r3.3HG0300280	2	1A	NAC-domain protein
HORVU.MOREX.r3.3HG0300580	2	1A	Glucan endo-1,3-beta-glucosidase, putative
HORVU.MOREX.r3.3HG0300600	2	1A	Acidic endochitinase
HORVU.MOREX.r3.3HG0300790	2	1A	Zinc finger protein
HORVU.MOREX.r3.3HG0300850	12	1A	Cytochrome P450
HORVU.MOREX.r3.3HG0300970	12	1A	Alkyl transferase
HORVU.MOREX.r3.3HG0301080	19	2B	Cell division control protein 6-like protein
HORVU.MOREX.r3.3HG0301110	7	1A	Nematode resistance protein-like HSPRO2
HORVU.MOREX.r3.3HG0301300	17	1B	Glycerol-3-phosphate acyltransferase, expressed
HORVU.MOREX.r3.3HG0301550	25	2B	Fructose-1,6-bisphosphatase class 1
HORVU.MOREX.r3.3HG0301790	2	1A	Ataxin-3, putative, expressed
HORVU.MOREX.r3.3HG0301820	8	3A	Soul heme-binding family protein
HORVU.MOREX.r3.3HG0301930	19	2B	G patch domain protein
HORVU.MOREX.r3.3HG0301990	5	1B	Lipid transfer protein
HORVU.MOREX.r3.3HG0302060	23	3A	Gamma-glutamyl phosphate reductase
HORVU.MOREX.r3.3HG0302160	2	1A	ABC subfamily C transporter
HORVU.MOREX.r3.3HG0302180	2	1A	Protein phosphatase 2C
HORVU.MOREX.r3.3HG0302230	2	1A	Avr9/Cf-9 rapidly elicited protein 137
HORVU.MOREX.r3.3HG0302440	7	1A	Laccase
HORVU.MOREX.r3.3HG0302520	10	ungrouped	Laccase
HORVU.MOREX.r3.3HG0302620	2	1A	Calcium-dependent lipid-binding domain-containing protein
HORVU.MOREX.r3.3HG0302770	12	1A	Wuschel-related homeobox protein
HORVU.MOREX.r3.3HG0303240	20	1A	Ankyrin repeat-containing protein
HORVU.MOREX.r3.3HG0303460	12	1A	ethylene-dependent gravitropism-deficient and yellow-green-like 2
HORVU.MOREX.r3.3HG0303730	15	1A	2-oxoglutarate (2OG) and Fe(II)-dependent oxygenase superfamily protein
HORVU.MOREX.r3.3HG0303800	5	1B	GDSL esterase/lipase
HORVU.MOREX.r3.3HG0304320	7	1A	Laccase
HORVU.MOREX.r3.3HG0304340	25	2B	DUF399 family protein, putative (DUF399 and DUF3411)
HORVU.MOREX.r3.3HG0304380	2	1A	WRKY transcription factor
HORVU.MOREX.r3.3HG0304510	2	1A	Amino acid transporter-like protein
HORVU.MOREX.r3.3HG0304770	5	1B	Two-component response regulator
HORVU.MOREX.r3.3HG0305080	20	1A	Heat shock transcription factor
HORVU.MOREX.r3.3HG0305090	34	3A	Retrotransposon protein, putative, Ty1-copia subclass
HORVU.MOREX.r3.3HG0305220	9	3A	4-coumarate:CoA ligase-like protein
HORVU.MOREX.r3.3HG0305440	2	1A	Late embryogenesis abundant protein
HORVU.MOREX.r3.3HG0305640	2	1A	Receptor-like kinase
HORVU.MOREX.r3.3HG0305800	5	1B	Ribonuclease
HORVU.MOREX.r3.3HG0305900	7	1A	IQ domain-containing protein
HORVU.MOREX.r3.3HG0306130	10	ungrouped	Trigger factor
HORVU.MOREX.r3.3HG0306270	28	2A	BTB/POZ and TAZ domain protein
HORVU.MOREX.r3.3HG0306330	13	2B	Leucine-rich repeat receptor-like protein kinase
HORVU.MOREX.r3.3HG0306620	2	1A	Pectate lyase
HORVU.MOREX.r3.3HG0306630	9	3A	Transmembrane protein, putative
HORVU.MOREX.r3.3HG0306650	2	1A	Cyclophilin-like peptidyl-prolyl cis-trans isomerase family protein
HORVU.MOREX.r3.3HG0306750	9	3A	Protein root UVB sensitive 6
HORVU.MOREX.r3.3HG0307040	2	1A	NAC domain-containing protein, putative
HORVU.MOREX.r3.3HG0307250	7	1A	Amino acid permease
HORVU.MOREX.r3.3HG0307490	4	1A	Acyl-[acyl-carrier-protein] desaturase
HORVU.MOREX.r3.3HG0307560	2	1A	Hexosyltransferase
HORVU.MOREX.r3.3HG0307760	20	1A	2-oxoglutarate and Fe(II)-dependent oxygenase superfamily protein, putative
HORVU.MOREX.r3.3HG0307770	16	3B	Malonyl CoA-acyl carrier protein transacylase
HORVU.MOREX.r3.3HG0307860	12	1A	Salicylate O-methyltransferase
HORVU.MOREX.r3.3HG0307960	18	3B	Zinc finger protein
HORVU.MOREX.r3.3HG0308140	19	2B	Serine/arginine-rich splicing factor 1
HORVU.MOREX.r3.3HG0308180	7	1A	BTB/POZ and TAZ domain protein
HORVU.MOREX.r3.3HG0308280	2	1A	Protein DETOXIFICATION
HORVU.MOREX.r3.3HG0308290	2	1A	E3 ubiquitin-protein ligase RGLG2
HORVU.MOREX.r3.3HG0309080	2	1A	MYB transcription factor
HORVU.MOREX.r3.3HG0309300	2	1A	Protease inhibitor/seed storage/lipid transfer protein family protein
HORVU.MOREX.r3.3HG0309470	1	1B	DUF506 family protein
HORVU.MOREX.r3.3HG0309900	7	1A	ROP-interactive CRIB motif protein
HORVU.MOREX.r3.3HG0310820	9	3A	MADS-box transcription factor
HORVU.MOREX.r3.3HG0310850	9	3A	MADS-box transcription factor
HORVU.MOREX.r3.3HG0311420	10	ungrouped	50S ribosomal protein L27
HORVU.MOREX.r3.3HG0311640	3	1A	Disease resistance family protein
HORVU.MOREX.r3.3HG0312140	7	1A	glycosyltransferase family exostosin protein
HORVU.MOREX.r3.3HG0312160	12	1A	Glycosyltransferase
HORVU.MOREX.r3.3HG0312640	2	1A	AT5g16110
HORVU.MOREX.r3.3HG0313130	12	1A	LURP-one-like protein
HORVU.MOREX.r3.3HG0313150	2	1A	LURP-one-like protein
HORVU.MOREX.r3.3HG0313170	2	1A	Ornithine carbamoyltransferase
HORVU.MOREX.r3.3HG0313180	12	1A	LURP-one-like protein
HORVU.MOREX.r3.3HG0313190	2	1A	LURP-one-like protein
HORVU.MOREX.r3.3HG0313200	2	1A	LURP-one-like protein
HORVU.MOREX.r3.3HG0313280	2	1A	LURP-one-like protein
HORVU.MOREX.r3.3HG0313430	7	1A	Valine--tRNA ligase
HORVU.MOREX.r3.3HG0313780	5	1B	Calcium-dependent lipid-binding (CaLB domain) family protein
HORVU.MOREX.r3.3HG0313890	15	1A	PsbP family protein, expressed
HORVU.MOREX.r3.3HG0313910	2	1A	Methyl esterase
HORVU.MOREX.r3.3HG0314000	4	1A	Methyl esterase 1, putative
HORVU.MOREX.r3.3HG0316100	31	1A	Jasmonate O-methyltransferase
HORVU.MOREX.r3.3HG0316140	2	1A	Voltage-dependent N-type calcium channel subunit alpha-1B
HORVU.MOREX.r3.3HG0316640	27	1B	Pentatricopeptide repeat (PPR) superfamily protein
HORVU.MOREX.r3.3HG0318720	2	1A	Cytokinin oxidase/dehydrogenase
HORVU.MOREX.r3.3HG0318820	4	1A	Beta-1,3-glucanase
HORVU.MOREX.r3.3HG0319200	6	2B	B3 domain-containing protein
HORVU.MOREX.r3.3HG0319340	7	1A	voltage-dependent L-type calcium channel subunit
HORVU.MOREX.r3.3HG0319410	19	2B	RNA-binding protein, putative
HORVU.MOREX.r3.3HG0320050	5	1B	Calcium binding protein
HORVU.MOREX.r3.3HG0320360	9	3A	ERD (Early-responsive to dehydration stress) family protein
HORVU.MOREX.r3.3HG0320740	4	1A	Germin-like protein 1-1
HORVU.MOREX.r3.3HG0321210	31	1A	Receptor kinase-like protein
HORVU.MOREX.r3.3HG0321580	2	1A	DUF4228 domain protein
HORVU.MOREX.r3.3HG0322070	4	1A	Calcium-binding protein
HORVU.MOREX.r3.3HG0322130	27	1B	Calcium-binding protein
HORVU.MOREX.r3.3HG0322160	9	3A	AT hook motif DNA-binding family protein
HORVU.MOREX.r3.3HG0322170	9	3A	Crt
HORVU.MOREX.r3.3HG0322730	23	3A	tRNA uridine 5-carboxymethylaminomethyl modification enzyme MnmG
HORVU.MOREX.r3.3HG0322920	7	1A	Hydroxyproline-rich glycoprotein
HORVU.MOREX.r3.3HG0323260	12	1A	Phospholipase A1
HORVU.MOREX.r3.3HG0323270	12	1A	Phospholipase A1
HORVU.MOREX.r3.3HG0323580	2	1A	Disease resistance protein (TIR-NBS-LRR class) family
HORVU.MOREX.r3.3HG0323610	17	1B	NAD(P)H:plastoquinone dehydrogenase complex subunit O
HORVU.MOREX.r3.3HG0323670	15	1A	ATP-dependent DNA helicase pif1
HORVU.MOREX.r3.3HG0324480	2	1A	UDP-glycosyltransferase
HORVU.MOREX.r3.3HG0325230	2	1A	Abscisic stress ripening
HORVU.MOREX.r3.3HG0326190	12	1A	ABC transporter ATP-binding protein
HORVU.MOREX.r3.3HG0327100	5	1B	Retrovirus-related Pol polyprotein from transposon TNT 1-94
HORVU.MOREX.r3.3HG0327120	28	2A	Disease resistance protein RPM1
HORVU.MOREX.r3.3HG0327790	5	1B	Dehydration-induced 19-like protein
HORVU.MOREX.r3.3HG0328340	32	ungrouped	Two-component response regulator
HORVU.MOREX.r3.3HG0329040	19	2B	Vacuolar-processing enzyme
HORVU.MOREX.r3.3HG0329760	2	1A	Ankyrin repeat family protein
HORVU.MOREX.r3.3HG0329930	4	1A	Pectin acetylesterase
HORVU.MOREX.r3.3HG0330070	2	1A	Soluble inorganic pyrophosphatase
HORVU.MOREX.r3.3HG0330120	7	1A	O-methyltransferase
HORVU.MOREX.r3.3HG0330130	2	1A	Protein upstream of flc
HORVU.MOREX.r3.3HG0330590	4	1A	Glutathione S-transferase
HORVU.MOREX.r3.3HG0330600	15	1A	Jasmonate-induced protein
HORVU.MOREX.r3.3HG0330610	7	1A	Jasmonate induced protein
HORVU.MOREX.r3.3HG0330690	15	1A	Jasmonate induced protein
HORVU.MOREX.r3.3HG0330890	2	1A	Serine/threonine-protein kinase
HORVU.MOREX.r3.3HG0330940	19	2B	GATA transcription factor, putative
HORVU.MOREX.r3.4HG0331460	2	1A	Calcium-dependent lipid-binding (CaLB domain) family
HORVU.MOREX.r3.4HG0331500	4	1A	Hydroxyproline-rich glycoprotein
HORVU.MOREX.r3.4HG0331700	10	ungrouped	DNA topoisomerase, type IA, core
HORVU.MOREX.r3.4HG0331740	25	2B	PsbP-like protein 1
HORVU.MOREX.r3.4HG0331810	22	3B	NBS-LRR-like resistance protein
HORVU.MOREX.r3.4HG0331870	35	2B	NBS-LRR disease resistance protein-like protein
HORVU.MOREX.r3.4HG0333380	7	1A	Tubulin beta chain
HORVU.MOREX.r3.4HG0333500	24	2B	Bifunctional inhibitor/lipid-transfer protein/seed storage 2S albumin superfamily protein
HORVU.MOREX.r3.4HG0333630	28	2A	Trihelix transcription factor GT-4-like protein
HORVU.MOREX.r3.4HG0333690	2	1A	Regulatory protein NPR1
HORVU.MOREX.r3.4HG0333750	19	2B	Deoxyuridine 5'-triphosphate nucleotidohydrolase
HORVU.MOREX.r3.4HG0333820	23	3A	lysine ketoglutarate reductase trans-splicing-like protein (DUF707)
HORVU.MOREX.r3.4HG0333830	9	3A	Ataxia telangiectasia-mutated and RAD3-like protein
HORVU.MOREX.r3.4HG0333840	9	3A	Histone-lysine N-methyltransferase, H3 lysine-9 specific SUVH5
HORVU.MOREX.r3.4HG0333850	2	1A	basic helix-loop-helix (bHLH) DNA-binding superfamily protein
HORVU.MOREX.r3.4HG0333870	36	2A	basic helix-loop-helix (bHLH) DNA-binding superfamily protein
HORVU.MOREX.r3.4HG0333910	12	1A	Pyruvate kinase
HORVU.MOREX.r3.4HG0333970	7	1A	Endo-1,4-beta-xylanase, putative, expressed
HORVU.MOREX.r3.4HG0333980	6	2B	Retrotransposon protein, putative, Ty3-gypsy subclass
HORVU.MOREX.r3.4HG0333990	37	1A	Homeobox protein knotted-1-like 1
HORVU.MOREX.r3.4HG0334050	16	3B	ERD (Early-responsive to dehydration stress) family protein
HORVU.MOREX.r3.4HG0334060	12	1A	DUF21 domain-containing protein
HORVU.MOREX.r3.4HG0334130	19	2B	Thymocyte nuclear protein 1
HORVU.MOREX.r3.4HG0334150	2	1A	VQ motif-containing protein
HORVU.MOREX.r3.4HG0334180	3	1A	RING finger protein
HORVU.MOREX.r3.4HG0334210	20	1A	Phosphomethylpyrimidine synthase
HORVU.MOREX.r3.4HG0334290	23	3A	Alpha-1,3-mannosyl-glycoprotein 4-beta-N-acetylglucosaminyltransferase A
HORVU.MOREX.r3.4HG0334350	26	3B	Homeobox protein BEL1-like protein
HORVU.MOREX.r3.4HG0334860	7	1A	NRT1/PTR family protein 2.2
HORVU.MOREX.r3.4HG0334960	16	3B	nuclear pore anchor
HORVU.MOREX.r3.4HG0334970	23	3A	Plasma membrane ATPase
HORVU.MOREX.r3.4HG0335090	2	1A	Thioesterase family protein
HORVU.MOREX.r3.4HG0335160	12	1A	Hedgehog-interacting-like protein
HORVU.MOREX.r3.4HG0335180	22	3B	Phosphatidylinositol N-acetyglucosaminlytransferase subunit P-like protein
HORVU.MOREX.r3.4HG0335310	16	3B	tRNA (Ile)-lysidine synthase
HORVU.MOREX.r3.4HG0335320	33	3B	transmembrane protein, putative (Protein of unknown function, DUF538)
HORVU.MOREX.r3.4HG0335390	9	3A	Adenine nucleotide alpha hydrolases-like superfamily protein
HORVU.MOREX.r3.4HG0335400	9	3A	Ankyrin repeat-containing protein, putative
HORVU.MOREX.r3.4HG0335410	8	3A	Lysine--tRNA ligase
HORVU.MOREX.r3.4HG0335590	28	2A	Cytokinin riboside 5'-monophosphate phosphoribohydrolase
HORVU.MOREX.r3.4HG0335640	6	2B	Ankyrin repeat family protein
HORVU.MOREX.r3.4HG0335680	2	1A	Protein yippee-like
HORVU.MOREX.r3.4HG0335760	10	ungrouped	Adenylosuccinate synthetase
HORVU.MOREX.r3.4HG0335790	3	1A	Lipoxygenase
HORVU.MOREX.r3.4HG0335800	9	3A	Lipoxygenase
HORVU.MOREX.r3.4HG0335810	26	3B	Shugoshin-1
HORVU.MOREX.r3.4HG0335900	2	1A	staurosporin and temperature sensitive 3-like A
HORVU.MOREX.r3.4HG0335910	7	1A	Haloacid dehalogenase-like hydrolase
HORVU.MOREX.r3.4HG0335960	2	1A	Haloacid dehalogenase-like hydrolase
HORVU.MOREX.r3.4HG0336260	9	3A	sensitive to freezing 6
HORVU.MOREX.r3.4HG0336270	2	1A	Beta-glucosidase
HORVU.MOREX.r3.4HG0336280	27	1B	Beta-glucosidase
HORVU.MOREX.r3.4HG0336300	16	3B	Leucine-rich repeat receptor-like protein kinase family protein
HORVU.MOREX.r3.4HG0336310	22	3B	Zinc finger family protein
HORVU.MOREX.r3.4HG0336550	24	2B	Fantastic four-like protein
HORVU.MOREX.r3.4HG0336660	20	1A	Drug/metabolite transporter
HORVU.MOREX.r3.4HG0337040	9	3A	Accelerated cell death 11 family protein
HORVU.MOREX.r3.4HG0337070	35	2B	CONSTANS-like zinc finger protein
HORVU.MOREX.r3.4HG0337460	9	3A	Threonine dehydratase
HORVU.MOREX.r3.4HG0337510	24	2B	ARM repeat superfamily protein
HORVU.MOREX.r3.4HG0337930	2	1A	14 kDa proline-rich protein DC2.15
HORVU.MOREX.r3.4HG0337950	2	1A	65-kDa microtubule-associated-like protein
HORVU.MOREX.r3.4HG0338100	7	1A	Glutamate decarboxylase
HORVU.MOREX.r3.4HG0338510	2	1A	P-loop containing nucleoside triphosphate hydrolases superfamily protein
HORVU.MOREX.r3.4HG0338620	1	1B	Erythronate-4-phosphate dehydrogenase family protein
HORVU.MOREX.r3.4HG0338640	2	1A	Anthocyanin 5-aromatic acyltransferase
HORVU.MOREX.r3.4HG0338770	2	1A	basic helix-loop-helix (bHLH) DNA-binding superfamily protein
HORVU.MOREX.r3.4HG0338860	15	1A	Sulfite exporter TauE/SafE family protein
HORVU.MOREX.r3.4HG0339160	7	1A	1-aminocyclopropane-1-carboxylate synthase 1
HORVU.MOREX.r3.4HG0339180	19	2B	F-box-like protein
HORVU.MOREX.r3.4HG0339810	7	1A	Homeobox protein bel1-like protein
HORVU.MOREX.r3.4HG0339930	2	1A	Endoplasmic reticulum oxidoreductin-1
HORVU.MOREX.r3.4HG0340370	5	1B	Endoglucanase
HORVU.MOREX.r3.4HG0340550	29	1A	Sorghum bicolor protein targeted either to mitochondria or chloroplast proteins T50848
HORVU.MOREX.r3.4HG0340560	3	1A	CBS domain containing protein, expressed
[truncated: 1,518 more rows]

## Sheet: Supplementary Table S3
Supplementary Table S3: DAP-sequencing peaks of VRS5 and their location and annotation in the genome (MorexV3).
[truncated: 99,568 more rows]

[truncated: 7 more sheets: Supplementary Table S4, Supplementary Table S5, Supplementary Table S6, Supplementary Table S7, Supplementary Table S8, Supplementary Table S9, Supplementary Table S10]
